# Supplementary material for: The environmentally-regulated interplay between local three-dimensional chromatin organisation and transcription of proVWX in E. coli
Source: Nat Commun. 2023 Nov 17;14:7478. doi: 10.1038/s41467-023-43322-y (PMC10656529; doi:10.1038/s41467-023-43322-y)
Supplement: Supplementary file 4 — Supplementary Data 1 [file 41467_2023_43322_MOESM4_ESM.zip]

Archive with 8 entries (8 files):
- Supplementary Data 1/Supplementary Data 1A.pdf
- Supplementary Data 1/Supplementary Data 1B.xlsx
- Supplementary Data 1/Supplementary Data 1C.xlsx
- Supplementary Data 1/Supplementary Data 1D.xlsx
- Supplementary Data 1/Supplementary Data 1E.xlsx
- Supplementary Data 1/Supplementary Data 1F.xlsx
- Supplementary Data 1/Supplementary Data 1G.xlsx
- Supplementary Data 1/Supplementary Data 1H.xlsx
