# Supplementary material for: The environmentally-regulated interplay between local three-dimensional chromatin organisation and transcription of proVWX in E. coli
Source: Nat Commun. 2023 Nov 17;14:7478. doi: 10.1038/s41467-023-43322-y (PMC10656529; doi:10.1038/s41467-023-43322-y)
Supplement: Supplementary file 4 — Supplementary Data 1 [file 41467_2023_43322_MOESM4_ESM.zip › Supplementary Data 1/Supplementary Data 1B.xlsx]

## Sheet: RT-qPCR Primers and amplicons
Primer name	Primer sequence	Primer location	Tm	Manufacturer	Purification		Amplicon name	Amplicon location	Amplicon length (bp)		Test or internal control candidate	Description
hcaT_qRT-PCR_fwd	GGATGAGAAAGCCGAGCAGC	chr:2667318-2667337	68.5	Sigma-Aldrich	DST		hcaT	chr:2667318-2667437	120		Internal control candidate
hcaT_qRT-PCR_rev	CGGTGGCGTTTGTCATTGG	chr:2667419-2667437	69.7	Sigma-Aldrich	DST
nrdF_RT-qPCR_1.fwd	ATCGCCTGACCAGCAATTTC	chr:2803572-2803591	66.3	Sigma-Aldrich	DST		nrdF1	chr:2803572-2803700	129		Test
nrdF_RT-qPCR_1.rev	CGAGCAGCGTCAGGCCAGTA	chr:2803681-2803700	71.1	Sigma-Aldrich	DST
nrdF_RT-qPCR_2.fwd	CGCAGAAATGGCGGAAGTGAATC	chr:2804317-2804339	72.3	Sigma-Aldrich	DST		nrdF2	chr:2804317-2804417	101		Test
nrdF_RT-qPCR_2.rev	TCACATAAGAGGAGCCTGAACCG	chr:2804395-2804417	68.3	Sigma-Aldrich	DST
proU_RT-qPCR_1.fwd	CGCTATCTTTGACAAAAAATATCAACTTTCTCG	chr:2804607-2804639	70.2	Sigma-Aldrich	DST		proU1	chr:2804607-2804732	126		Test
proU_RT-qPCR_1.rev	GAATCTGAGGCAACCCCTGATGG	chr:2804710-2804732	71.6	Sigma-Aldrich	DST
proV_RT-PCR_1.fwd	TCCGACGCCGAACTCCG	chr:2805100-2805116	71.3	Sigma-Aldrich	DST		proV1	chr:2805100-2805199	100		Test
proV_RT-PCR_1.rev	ACGCAGTATTGTCCAGCACG	chr:2805180-2805199	66.2	Sigma-Aldrich	DST
proV_RT-PCR_2.fwd	GGCGAATGATTATGTCCGTACCTTCTTC	chr:2805582-2805609	71	Sigma-Aldrich	DST		proV2	chr:2805582-2805697	116		Test
proV_RT-PCR_2.rev	CGAAGCCAGGGGTTTTACGAAT	chr:2805676-2805697	68.7	Sigma-Aldrich	DST
proW_RT-PCR_1.fwd	CCATTTCCGTCCCGTCTTCCAG	chr:2806240-2806261	72.5	Sigma-Aldrich	DST		proW1	chr:2806240-2806360	121		Test
proW_RT-PCR_1.rev	GGCGATGAGAGCGAAAACGATAATC	chr:2806336-2806360	70.9	Sigma-Aldrich	DST
proW_RT-PCR_2.fwd	GCCAGATGCTGTTCAAAGTTCAGTTAC	chr:2806755-2806781	68.4	Sigma-Aldrich	DST		proW2	chr:2806755-2806854	100		Test
proW_RT-PCR_2.rev	GCGATGACCACCATAGAAAGGGC	chr:2806832-2806854	71.3	Sigma-Aldrich	DST
proX_RT-PCR_1.fwd	GAAAGATCCGAAGATCGCCAAACTGTTC	chr:2807536-2807563	73.1	Sigma-Aldrich	DST		proX1	chr:2807536-2807635	100		Test
proX_RT-PCR_1.rev	GTTGATCGCACCTTCGCAGC	chr:2807616-2807635	70.4	Sigma-Aldrich	DST
proX_RT-PCR_2.fwd	TATCGTTGCCAACAAAGCCTGGG	chr:2807905-2807927	72.4	Sigma-Aldrich	DST		proX2	chr:2807905-2808008	104		Test
proX_RT-PCR_2.rev	TAATGGCGTTCTGGGCGTTAATATCTG	chr:2807982-2808008	71.2	Sigma-Aldrich	DST
rpoB_RT-qPCR.fwd	GTAAGGCACAGTTCGGTGGT	chr:4185026-4185045	63.9	Sigma-Aldrich	DST		rpoB	chr:4185026-4185113	88		Internal control candidate
rpoB_RT-qPCR.rev	ATTTCCTGCAGGGTGTATGC	chr:4185094-4185113	63.8	Sigma-Aldrich	DST
rpoD_RT-qPCR.fwd	GACGAAGAAGATGGCGATGACGAC	chr:3213635-3213658	71.8	Sigma-Aldrich	DST		rpoD	chr:3213635-3213787	153		Internal control candidate
rpoD_RT-qPCR.rev	TTCCTGAGCGGTAGCGTGACTG	chr:3213766-3213787	70.7	Sigma-Aldrich	DST
ygaY_RT-qPCR_1.fwd	CTTTTCCCTTTCCGCCAGTTCG	chr:2808435-2808456	71.3	Sigma-Aldrich	DST		ygaY1	chr:2808435-2808570	136		Test
ygaY_RT-qPCR_1.rev	CAGTAAGGTCATCGAGACAATCAGG	chr:2808546-2808570	66.7	Sigma-Aldrich	DST
ygaY_RT-qPCR_2.fwd	GCCGCTCCACCTTTTAACTACAG	chr:2809023-2809045	66.6	Sigma-Aldrich	DST		ygaY2	chr:2809023-2809145	123		Test
ygaY_RT-qPCR_2.rev	GGTGTGGTGCGATTTGCCCTTAT	chr:2809123-2809145	71.4	Sigma-Aldrich	DST
rrsA_qRT-PCR_rev	CCAGTGTGGCTGGTCATCCTCTCA	chr:3428444-3428467	73.6	Sigma-Aldrich	DST		rrsA	chr:3428444-3428548	105	Copy 1	Internal control candidate
rrsA_qRT-PCR_fwd	CTCTTGCCATCGGATGTGCCCA	chr:3428527-3428548	75.3	Sigma-Aldrich	DST
rrsA_qRT-PCR_rev	CCAGTGTGGCTGGTCATCCTCTCA	chr:4035826-4035849	73.6	Sigma-Aldrich	DST		rrsA	chr:4035745-4035849	105	Copy 2	Internal control candidate
rrsA_qRT-PCR_fwd	CTCTTGCCATCGGATGTGCCCA	chr:4035745-4035766	75.3	Sigma-Aldrich	DST
rrsA_qRT-PCR_rev	CCAGTGTGGCTGGTCATCCTCTCA	chr:4166954-4166977	73.6	Sigma-Aldrich	DST		rrsA	chr:4166873-4166977	105	Copy 3	Internal control candidate
rrsA_qRT-PCR_fwd	CTCTTGCCATCGGATGTGCCCA	chr:4166873-4166894	75.3	Sigma-Aldrich	DST
rrsA_qRT-PCR_rev	CCAGTGTGGCTGGTCATCCTCTCA	chr:4208442-4208465	73.6	Sigma-Aldrich	DST		rrsA	chr:4208361-4208465	105	Copy 4	Internal control candidate
rrsA_qRT-PCR_fwd	CTCTTGCCATCGGATGTGCCCA	chr:4208361-4208382	75.3	Sigma-Aldrich	DST
rrsA_qRT-PCR_rev	CCAGTGTGGCTGGTCATCCTCTCA	chr:224066-224089	73.6	Sigma-Aldrich	DST		rrsA	chr:223985-224089	105	Copy 5	Internal control candidate
rrsA_qRT-PCR_fwd	CTCTTGCCATCGGATGTGCCCA	chr:223985-224006	75.3	Sigma-Aldrich	DST
rrsA_qRT-PCR_rev	CCAGTGTGGCTGGTCATCCTCTCA	chr:2730839-2730862	73.6	Sigma-Aldrich	DST		rrsA	chr:2730839-2730943	105	Copy 6	Internal control candidate
rrsA_qRT-PCR_fwd	CTCTTGCCATCGGATGTGCCCA	chr:2730922-2730943	75.3	Sigma-Aldrich	DST

## Sheet: RNA yield and purity
RNA yield and purity							Cell culture conditions
Sample	Concentration (ng/μL)	Yield (μg)	A260	A280	A260/A280		OD600 before Stress	Stress	OD600 10 min. after applying stress
01_NT331_HS-M9_R1	1641	82.05	4102	2231	1.83864		1.04	None
02_NT331_HS-M9_R2	1318	65.9	3295	1818	1.81243		1.02	None
03_NT331_HS-M9_R3	1504	75.2	3761	2043	1.84092		0.94	None
04_NT331_HS-M9_R4	1550	77.5	3874	2074	1.86789		1.14	None
05_NT331_LS-M9_R1	2154	107.7	5385	2779	1.93775		0.98	46 μL of MiliQ per mL of culture	1.22
06_NT331_LS-M9_R2	1997	99.85	4993	2656	1.87989		1.06	46 μL of MiliQ per mL of culture	1.23
07_NT331_LS-M9_R3	1012	50.6	2529	1340	1.88731		0.98	46 μL of MiliQ per mL of culture	1.23
08_NT331_LS-M9_R4	1297	64.85	3243	1718	1.88766		0.96	46 μL of MiliQ per mL of culture	1.14
09_NT331_SS-M9_R1	1175	58.75	2938	1597	1.8397		0.98	46 μL of 5.0 M NaCl per mL of culture (+220 mM NaCl)	1.12
10_NT331_SS-M9_R2	1290	64.5	3225	1809	1.78275		1.06	46 μL of 5.0 M NaCl per mL of culture (+220 mM NaCl)	1.19
11_NT331_SS-M9_R3	902	45.1	2254	1218	1.85057		0.98	46 μL of 5.0 M NaCl per mL of culture (+220 mM NaCl)	1
12_NT331_SS-M9_R4	823	41.15	2056	1106	1.85895		0.96	46 μL of 5.0 M NaCl per mL of culture (+220 mM NaCl)	0.94
13_NT644_HS-M9_R1	981	49.05	2453	1331	1.84298		1.06	None
14_NT644_HS-M9_R2	1095	54.75	2738	1516	1.80607		1.01	None
15_NT644_HS-M9_R3	1031	51.55	2576	1389	1.85457		1.05	None
16_NT644_HS-M9_R4	1957	97.85	4893	2623	1.86542		1.06	None
17_NT644_LS-M9_R1	1922	96.1	4806	2515	1.91093		1.14	46 μL of MiliQ per mL of culture	1.09
18_NT644_LS-M9_R2	1852	92.6	4630	2535	1.82643		1.14	46 μL of MiliQ per mL of culture	1.19
19_NT644_LS-M9_R3	1263	63.15	3158	1731	1.82438		1.17	46 μL of MiliQ per mL of culture	1.05
20_NT644_LS-M9_R4	1100	55	2751	1476	1.86382		1.21	46 μL of MiliQ per mL of culture	1.03
21_NT644_SS-M9_R1	1762	88.1	4404	2359	1.86689		1.14	46 μL of 5.0 M NaCl per mL of culture (+220 mM NaCl)	1.22
22_NT644_SS-M9_R2	1814	90.7	4536	2397	1.89237		1.14	46 μL of 5.0 M NaCl per mL of culture (+220 mM NaCl)	1.31
23_NT644_SS-M9_R3	966	48.3	2416	1294	1.86708		1.17	46 μL of 5.0 M NaCl per mL of culture (+220 mM NaCl)	1.08
24_NT644_SS-M9_R4	1036	51.8	2590	1404	1.84473		1.21	46 μL of 5.0 M NaCl per mL of culture (+220 mM NaCl)	1.12
25_NT633_HS-M9_R1	2132	106.6	5329	3005	1.77338		1.15	None
26_NT633_HS-M9_R2	1863	93.15	4658	2576	1.80823		1.38	None
27_NT633_HS-M9_R3	2097	104.85	5242	2914	1.7989		1.18	None
28_NT633_HS-M9_R4	1937	96.85	4842	2588	1.87094		1.25	None
29_NT633_LS-M9_R1	1643	82.15	4106	2203	1.86382		0.93	46 μL of MiliQ per mL of culture	0.88
30_NT633_LS-M9_R2	1936	96.8	4841	2701	1.7923		1.02	46 μL of MiliQ per mL of culture	0.81
31_NT633_LS-M9_R3	1859	92.95	4648	2636	1.76328		0.91	46 μL of MiliQ per mL of culture	0.86
32_NT633_LS-M9_R4	1692	84.6	4230	2396	1.76544		0.88	46 μL of MiliQ per mL of culture	0.83
33_NT633_SS-M9_R1	1367	68.35	3419	1853	1.84512		0.93	46 μL of 5.0 M NaCl per mL of culture (+220 mM NaCl)	0.79
34_NT633_SS-M9_R2	1516	75.8	3789	2085	1.81727		1.02	46 μL of 5.0 M NaCl per mL of culture (+220 mM NaCl)	0.8
35_NT633_SS-M9_R3	1932	96.6	4831	2737	1.76507		0.91	46 μL of 5.0 M NaCl per mL of culture (+220 mM NaCl)	0.76
36_NT633_SS-M9_R4	1337	66.85	3343	1909	1.75118		0.88	46 μL of 5.0 M NaCl per mL of culture (+220 mM NaCl)	0.89
37_NT632_HS-M9_R1	794	39.7	1985	1160	1.71121		1.27	None
38_NT632_HS-M9_R2	1478	73.9	3695	2284	1.61778		1.2	None
39_NT632_HS-M9_R3	1242	62.1	3104	1844	1.6833		1.22	None
40_NT632_HS-M9_R4	858	42.9	2146	1164	1.84364		1.2	None
41_NT632_LS-M9_R1	877	43.85	2193	1335	1.6427		1.09	46 μL of MiliQ per mL of culture	0.64
42_NT632_LS-M9_R2	1012	50.6	2531	1465	1.72765		1.41	46 μL of MiliQ per mL of culture	0.89
43_NT632_LS-M9_R3	904	45.2	2261	1227	1.84271		1.04	46 μL of MiliQ per mL of culture	0.59
44_NT632_LS-M9_R4	1303	65.15	3257	1918	1.69812		1.1	46 μL of MiliQ per mL of culture	0.58
45_NT632_SS-M9_R1	828	41.4	2069	1138	1.8181		1.09	46 μL of 5.0 M NaCl per mL of culture (+220 mM NaCl)	0.82
46_NT632_SS-M9_R2	959	47.95	2399	1310	1.8313		1.41	46 μL of 5.0 M NaCl per mL of culture (+220 mM NaCl)	1.13
47_NT632_SS-M9_R3	1007	50.35	2518	1496	1.68316		1.04	46 μL of 5.0 M NaCl per mL of culture (+220 mM NaCl)	0.78
48_NT632_SS-M9_R4	1012	50.6	2529	1440	1.75625		1.09	46 μL of 5.0 M NaCl per mL of culture (+220 mM NaCl)	0.86

## Sheet: RNA Inhibition testing
INHIBITION TESTING
Library name	01_NT331_HS-M9_R1					Library name	02_NT331_HS-M9_R2					Library name	03_NT331_HS-M9_R3					Library name	04_NT331_HS-M9_R4
Concentration factor	1,0X	0,1X	0,01X	0,001X		Concentration factor	1,0X	0,1X	0,01X	0,001X		Concentration factor	1,0X	0,1X	0,01X	0,001X		Concentration factor	1,0X	0,1X	0,01X	0,001X
Intercept (b)	20.9707	20.9707	20.9707	20.9707		Intercept (b)	21.89	21.89	21.89	21.89		Intercept (b)	21.8114	21.8114	21.8114	21.8114		Intercept (b)	21.8902	21.8902	21.8902	21.8902
Slope (a)	-3.8313	-3.8313	-3.8313	-3.8313		Slope (a)	-3.62759	-3.62759	-3.62759	-3.62759		Slope (a)	-3.54767	-3.54767	-3.54767	-3.54767		Slope (a)	-3.77377	-3.77377	-3.77377	-3.77377
Ct value	21.0729	24.603	28.7246	32.47		Ct value	21.8178	25.727	28.9428	32.8379		Ct value	21.8085	25.5436	28.5467	32.633		Ct value	22.0699	25.3474	29.532	33.2542
10^((Ct-b)/a)	0.940413	0.112704	0.00946594	0.00099673		10^((Ct-b)/a)	1.04687	0.0875526	0.0113706	0.000959521		10^((Ct-b)/a)	1.00194	0.0887149	0.0126325	0.000890586		10^((Ct-b)/a)	0.896181	0.12131	0.00944105	0.000974289
Dilution factor (Observed)	1	8.34408	99.347	943.498		Dilution factor (Observed)	1	11.957	92.0681	1091.03		Dilution factor (Observed)	1	11.2939	79.3144	1125.03		Dilution factor (Observed)	1	7.38754	94.9239	919.831
Dilution factor (Expected)	1	10	100	1000		Dilution factor (Expected)	1	10	100	1000		Dilution factor (Expected)	1	10	100	1000		Dilution factor (Expected)	1	10	100	1000
Efficiency	82.3929					Efficiency	88.6537					Efficiency	91.3704					Efficiency	84.0716
R^2 value	0.999205					R^2 value	0.99857					R^2 value	0.996902					R^2 value	0.997993
Library name	05_NT331_LS-M9_R1					Library name	06_NT331_LS-M9_R2					Library name	07_NT331_LS-M9_R3					Library name	08_NT331_LS-M9_R4
Concentration factor	1,0X	0,1X	0,01X	0,001X		Concentration factor	1,0X	0,1X	0,01X	0,001X		Concentration factor	1,0X	0,1X	0,01X	0,001X		Concentration factor	1,0X	0,1X	0,01X	0,001X
Intercept (b)	22.8145	22.8145	22.8145	22.8145		Intercept (b)	22.4149	22.4149	22.4149	22.4149		Intercept (b)	22.4384	22.4384	22.4384	22.4384		Intercept (b)	22.0511	22.0511	22.0511	22.0511
Slope (a)	-3.50969	-3.50969	-3.50969	-3.50969		Slope (a)	-3.75045	-3.75045	-3.75045	-3.75045		Slope (a)	-3.82705	-3.82705	-3.82705	-3.82705		Slope (a)	-4.31981	-4.31981	-4.31981	-4.31981
Ct value	22.8343	26.5367	29.3494	33.5957		Ct value	22.4079	26.293	29.6812	33.78		Ct value	22.4039	26.6543	29.4186	34.2393		Ct value	22.0731	26.8396	29.6875	35.5231
10^((Ct-b)/a)	0.987072	0.0869885	0.0137414	0.000847539		10^((Ct-b)/a)	1.00429	0.0924576	0.0115489	0.000932522		10^((Ct-b)/a)	1.021	0.079142	0.0150005	0.000825014		10^((Ct-b)/a)	0.988353	0.0778959	0.01707	0.000760919
Dilution factor (Observed)	1	11.3471	71.8322	1164.63		Dilution factor (Observed)	1	10.8622	86.9597	1076.96		Dilution factor (Observed)	1	12.9009	68.0648	1237.56		Dilution factor (Observed)	1	12.6881	57.8998	1298.89
Dilution factor (Expected)	1	10	100	1000		Dilution factor (Expected)	1	10	100	1000		Dilution factor (Expected)	1	10	100	1000		Dilution factor (Expected)	1	10	100	1000
Efficiency	92.7193					Efficiency	84.7715					Efficiency	82.5146					Efficiency	70.4087
R^2 value	0.994449					R^2 value	0.998802					R^2 value	0.990414					R^2 value	0.984289
Library name	09_NT331_SS-M9_R1					Library name	10_NT331_SS-M9_R2					Library name	11_NT331_SS-M9_R3					Library name	12_NT331_SS-M9_R4
Concentration factor	1,0X	0,1X	0,01X	0,001X		Concentration factor	1,0X	0,1X	0,01X	0,001X		Concentration factor	1,0X	0,1X	0,01X	0,001X		Concentration factor	1,0X	0,1X	0,01X	0,001X
Intercept (b)	22.5023	22.5023	22.5023	22.5023		Intercept (b)	22.1408	22.1408	22.1408	22.1408		Intercept (b)	21.9223	21.9223	21.9223	21.9223		Intercept (b)	21.823	21.823	21.823	21.823
Slope (a)	-3.72789	-3.72789	-3.72789	-3.72789		Slope (a)	-3.63738	-3.63738	-3.63738	-3.63738		Slope (a)	-3.63403	-3.63403	-3.63403	-3.63403		Slope (a)	-3.38545	-3.38545	-3.38545	-3.38545
Ct value	22.2079	26.2577	30.786	33.1248		Ct value	21.9427	26.0033	29.5596	32.8818		Ct value	21.9887	25.4672	29.1697	32.8679		Ct value	21.6945	25.4013		31.9151
10^((Ct-b)/a)	1.19938	0.098313	0.00599661	0.00141425		10^((Ct-b)/a)	1.13362	0.0867169	0.00912821	0.0011144		10^((Ct-b)/a)	0.958837	0.105812	0.0101321	0.000972798		10^((Ct-b)/a)	1.09135	0.0877108	2.79332e+06	0.00104468
Dilution factor (Observed)	1	12.1996	200.01	848.07		Dilution factor (Observed)	1	13.0727	124.189	1017.25		Dilution factor (Observed)	1	9.06174	94.6336	985.649		Dilution factor (Observed)	1	12.4426	3.90701e-07	1044.68
Dilution factor (Expected)	1	10	100	1000		Dilution factor (Expected)	1	10	100	1000		Dilution factor (Expected)	1	10	100	1000		Dilution factor (Expected)	1	10	100	1000
Efficiency	85.4592					Efficiency	88.3316					Efficiency	88.4415					Efficiency	97.4157
R^2 value	0.984587					R^2 value	0.997888					R^2 value	0.999778					R^2 value	0.99892
Library name	13_NT644_HS-M9_R1					Library name	14_NT644_HS-M9_R2					Library name	15_NT644_HS-M9_R3					Library name	16_NT644_HS-M9_R4
Concentration factor	1,0X	0,1X	0,01X	0,001X		Concentration factor	1,0X	0,1X	0,01X	0,001X		Concentration factor	1,0X	0,1X	0,01X	0,001X		Concentration factor	1,0X	0,1X	0,01X	0,001X
Intercept (b)	21.6043	21.6043	21.6043	21.6043		Intercept (b)	21.3373	21.3373	21.3373	21.3373		Intercept (b)	21.7872	21.7872	21.7872	21.7872		Intercept (b)	22.0286	22.0286	22.0286	22.0286
Slope (a)	-3.4222	-3.4222	-3.4222	-3.4222		Slope (a)	-3.91857	-3.91857	-3.91857	-3.91857		Slope (a)	-3.50533	-3.50533	-3.50533	-3.50533		Slope (a)	-3.79392	-3.79392	-3.79392	-3.79392
Ct value	21.544	25.0524	28.578	31.7761		Ct value	21.4204	25.4191	28.5986	33.4224		Ct value	21.5566	25.4737	29.1272	32.0232		Ct value	22.0077	25.8066	29.7115	33.3524
10^((Ct-b)/a)	1.04143	0.0982751	0.00916687	0.00106587		10^((Ct-b)/a)	0.952349	0.0908525	0.0140262	0.000824003		10^((Ct-b)/a)	1.16355	0.0887768	0.0080546	0.00120191		10^((Ct-b)/a)	1.01282	0.100976	0.00943988	0.00103582
Dilution factor (Observed)	1	10.5971	113.608	977.07		Dilution factor (Observed)	1	10.4824	67.8981	1155.76		Dilution factor (Observed)	1	13.1065	144.458	968.088		Dilution factor (Observed)	1	10.0303	107.292	977.799
Dilution factor (Expected)	1	10	100	1000		Dilution factor (Expected)	1	10	100	1000		Dilution factor (Expected)	1	10	100	1000		Dilution factor (Expected)	1	10	100	1000
Efficiency	95.9791					Efficiency	79.968					Efficiency	92.8769					Efficiency	83.4763
R^2 value	0.999488					R^2 value	0.993869					R^2 value	0.995578					R^2 value	0.999818
Library name	17_NT644_LS-M9_R1					Library name	18_NT644_LS-M9_R2					Library name	19_NT644_LS-M9_R3					Library name	20_NT644_LS-M9_R4
Concentration factor	1,0X	0,1X	0,01X	0,001X		Concentration factor	1,0X	0,1X	0,01X	0,001X		Concentration factor	1,0X	0,1X	0,01X	0,001X		Concentration factor	1,0X	0,1X	0,01X	0,001X
Intercept (b)	22.7887	22.7887	22.7887	22.7887		Intercept (b)	23.3656	23.3656	23.3656	23.3656		Intercept (b)	24.2137	24.2137	24.2137	24.2137		Intercept (b)	22.2309	22.2309	22.2309	22.2309
Slope (a)	-3.53126	-3.53126	-3.53126	-3.53126		Slope (a)	-3.72539	-3.72539	-3.72539	-3.72539		Slope (a)	-3.44622	-3.44622	-3.44622	-3.44622		Slope (a)	-3.59461	-3.59461	-3.59461	-3.59461
Ct value	22.5896	26.4815	30.1255	33.1458		Ct value	23.1092	27.0805	31.6066	34.0185		Ct value	24.0062	27.7452	31.558	34.2226		Ct value	22.1812	25.8306	29.5591	32.9204
10^((Ct-b)/a)	1.13862	0.0900041	0.0083625	0.00116687		10^((Ct-b)/a)	1.17173	0.10065	0.00613607	0.00138188		10^((Ct-b)/a)	1.1487	0.094462	0.00739382	0.00124643		10^((Ct-b)/a)	1.03236	0.0996755	0.00914805	0.00106231
Dilution factor (Observed)	1	12.6508	136.158	975.794		Dilution factor (Observed)	1	11.6417	190.958	847.929		Dilution factor (Observed)	1	12.1604	155.359	921.589		Dilution factor (Observed)	1	10.3572	112.85	971.807
Dilution factor (Expected)	1	10	100	1000		Dilution factor (Expected)	1	10	100	1000		Dilution factor (Expected)	1	10	100	1000		Dilution factor (Expected)	1	10	100	1000
Efficiency	91.9487					Efficiency	85.5362					Efficiency	95.0623					Efficiency	89.7556
R^2 value	0.996851					R^2 value	0.986297					R^2 value	0.99392					R^2 value	0.999525
Library name	21_NT644_SS-M9_R1					Library name	22_NT644_SS-M9_R2					Library name	23_NT644_SS-M9_R3					Library name	24_NT644_SS-M9_R4
Concentration factor	1,0X	0,1X	0,01X	0,001X		Concentration factor	1,0X	0,1X	0,01X	0,001X		Concentration factor	1,0X	0,1X	0,01X	0,001X		Concentration factor	1,0X	0,1X	0,01X	0,001X
Intercept (b)	23.3348	23.3348	23.3348	23.3348		Intercept (b)	23.1047	23.1047	23.1047	23.1047		Intercept (b)	24.1593	24.1593	24.1593	24.1593		Intercept (b)	24.0216	24.0216	24.0216	24.0216
Slope (a)	-3.67828	-3.67828	-3.67828	-3.67828		Slope (a)	-3.30727	-3.30727	-3.30727	-3.30727		Slope (a)	-3.38158	-3.38158	-3.38158	-3.38158		Slope (a)	-3.51618	-3.51618	-3.51618	-3.51618
Ct value	23.2717	27.1879	30.5312	34.4182		Ct value	22.8831	26.3991	30.41	32.5703		Ct value	23.875	27.7225	31.4119	33.9172		Ct value	23.8619	27.488	31.6322	34.2011
10^((Ct-b)/a)	1.04033	0.0896326	0.011055	0.000970078		10^((Ct-b)/a)	1.16685	0.100903	0.00618217	0.00137384		10^((Ct-b)/a)	1.21356	0.0883645	0.00716572	0.00130137		10^((Ct-b)/a)	1.11019	0.10331	0.0068474	0.00127331
Dilution factor (Observed)	1	11.6066	94.1052	1072.42		Dilution factor (Observed)	1	11.5641	188.745	849.335		Dilution factor (Observed)	1	13.7336	169.356	932.525		Dilution factor (Observed)	1	10.7462	162.133	871.89
Dilution factor (Expected)	1	10	100	1000		Dilution factor (Expected)	1	10	100	1000		Dilution factor (Expected)	1	10	100	1000		Dilution factor (Expected)	1	10	100	1000
Efficiency	87.0105					Efficiency	100.615					Efficiency	97.5692					Efficiency	92.4861
R^2 value	0.999076					R^2 value	0.986747					R^2 value	0.991279					R^2 value	0.992
Library name	25_NT633_HS-M9_R1					Library name	26_NT633_HS-M9_R2					Library name	27_NT633_HS-M9_R3					Library name	28_NT633_HS-M9_R4
Concentration factor	1,0X	0,217391304347826X	0,0472589792060491X	0,0102736911317498X		Concentration factor	1,0X	0,217391304347826X	0,0472589792060491X	0,0102736911317498X		Concentration factor	1,0X	0,217391304347826X	0,0472589792060491X	0,0102736911317498X		Concentration factor	1,0X	0,217391304347826X	0,0472589792060491X	0,0102736911317498X
Intercept (b)	22.7651	22.7651	22.7651	22.7651		Intercept (b)	23.6589	23.6589	23.6589	23.6589		Intercept (b)	23.7001	23.7001	23.7001	23.7001		Intercept (b)	24.3624	24.3624	24.3624	24.3624
Slope (a)	-3.34896	-3.34896	-3.34896	-3.34896		Slope (a)	-3.66499	-3.66499	-3.66499	-3.66499		Slope (a)	-3.28109	-3.28109	-3.28109	-3.28109		Slope (a)	-1.22412	-1.22412	-1.22412	-1.22412
Ct value	22.8061	24.8945	27.2615	29.4155		Ct value	23.7701	26.1786	28.0021	31.2588		Ct value	23.6921	25.7727	28.2773	30.1057		Ct value	23.3994	25.5558	28.1098	25.2523
10^((Ct-b)/a)	0.972219	0.231287	0.0454329	0.0103319		10^((Ct-b)/a)	0.932541	0.205356	0.0653049	0.00844		10^((Ct-b)/a)	1.00564	0.233526	0.0402685	0.0111614		10^((Ct-b)/a)	6.11925	0.105943	0.000868353	0.187497
Dilution factor (Observed)	1	4.20352	21.399	94.0991		Dilution factor (Observed)	1	4.54109	14.2798	110.491		Dilution factor (Observed)	1	4.30633	24.9733	90.0994		Dilution factor (Observed)	1	57.7596	7046.95	32.6364
Dilution factor (Expected)	1	4.6	21.16	97.336		Dilution factor (Expected)	1	4.6	21.16	97.336		Dilution factor (Expected)	1	4.6	21.16	97.336		Dilution factor (Expected)	1	4.6	21.16	97.336
Efficiency	98.8843					Efficiency	87.4356					Efficiency	101.733					Efficiency	556.018
R^2 value	0.999466					R^2 value	0.987166					R^2 value	0.996777					R^2 value	0.292194
Library name	29_NT633_LS-M9_R1					Library name	30_NT633_LS-M9_R2					Library name	31_NT633_LS-M9_R3					Library name	32_NT633_LS-M9_R4
Concentration factor	1,0X	0,217391304347826X	0,0472589792060491X	0,0102736911317498X		Concentration factor	1,0X	0,217391304347826X	0,0472589792060491X	0,0102736911317498X		Concentration factor	1,0X	0,217391304347826X	0,0472589792060491X	0,0102736911317498X		Concentration factor	1,0X	0,217391304347826X	0,0472589792060491X	0,0102736911317498X
Intercept (b)	23.1075	23.1075	23.1075	23.1075		Intercept (b)	23.0147	23.0147	23.0147	23.0147		Intercept (b)	23.1225	23.1225	23.1225	23.1225		Intercept (b)	22.8527	22.8527	22.8527	22.8527
Slope (a)	-3.81315	-3.81315	-3.81315	-3.81315		Slope (a)	-3.85479	-3.85479	-3.85479	-3.85479		Slope (a)	-3.91033	-3.91033	-3.91033	-3.91033		Slope (a)	-3.66849	-3.66849	-3.66849	-3.66849
Ct value	23.318	25.4233	27.9533	30.8986		Ct value	23.3332	25.3096	27.6885	31.0561		Ct value	23.3392	25.5368	28.0104	31.1533		Ct value	23.0042	25.0899	27.6492	30.2554
10^((Ct-b)/a)	0.88064	0.246996	0.0536029	0.00905287		10^((Ct-b)/a)	0.82676	0.253893	0.0613092	0.00820177		10^((Ct-b)/a)	0.880218	0.241318	0.056236	0.00883627		10^((Ct-b)/a)	0.909316	0.245555	0.049263	0.00959574
Dilution factor (Observed)	1	3.5654	16.429	97.2774		Dilution factor (Observed)	1	3.25633	13.4851	100.803		Dilution factor (Observed)	1	3.64754	15.6522	99.6142		Dilution factor (Observed)	1	3.7031	18.4584	94.7625
Dilution factor (Expected)	1	4.6	21.16	97.336		Dilution factor (Expected)	1	4.6	21.16	97.336		Dilution factor (Expected)	1	4.6	21.16	97.336		Dilution factor (Expected)	1	4.6	21.16	97.336
Efficiency	82.9154					Efficiency	81.7261					Efficiency	80.191					Efficiency	87.3232
R^2 value	0.994505					R^2 value	0.984879					R^2 value	0.993163					R^2 value	0.997407
Library name	33_NT633_SS-M9_R1					Library name	34_NT633_SS-M9_R2					Library name	35_NT633_SS-M9_R3					Library name	36_NT633_SS-M9_R4
Concentration factor	1,0X	0,217391304347826X	0,0472589792060491X	0,0102736911317498X		Concentration factor	1,0X	0,217391304347826X	0,0472589792060491X	0,0102736911317498X		Concentration factor	1,0X	0,217391304347826X	0,0472589792060491X	0,0102736911317498X		Concentration factor	1,0X	0,217391304347826X	0,0472589792060491X	0,0102736911317498X
Intercept (b)	22.7156	22.7156	22.7156	22.7156		Intercept (b)	22.0466	22.0466	22.0466	22.0466		Intercept (b)	23.6306	23.6306	23.6306	23.6306		Intercept (b)	22.9894	22.9894	22.9894	22.9894
Slope (a)	-4.02945	-4.02945	-4.02945	-4.02945		Slope (a)	-3.64016	-3.64016	-3.64016	-3.64016		Slope (a)	-3.05229	-3.05229	-3.05229	-3.05229		Slope (a)	-3.3404	-3.3404	-3.3404	-3.3404
Ct value	23.1216	25.0712	27.4688	31.2241		Ct value	22.8798	23.2751	26.7402	29.7665		Ct value	23.6407	25.6279	27.6973	29.6939		Ct value	23.1804	24.8129	27.625	29.6226
10^((Ct-b)/a)	0.792956	0.260267	0.0661274	0.00773418		10^((Ct-b)/a)	0.590352	0.459743	0.0513575	0.00757239		10^((Ct-b)/a)	0.992391	0.221631	0.0465214	0.0103157		10^((Ct-b)/a)	0.876657	0.284516	0.0409508	0.0103339
Dilution factor (Observed)	1	3.04671	11.9913	102.526		Dilution factor (Observed)	1	1.28409	11.4949	77.9611		Dilution factor (Observed)	1	4.47767	21.332	96.2024		Dilution factor (Observed)	1	3.08122	21.4076	84.8329
Dilution factor (Expected)	1	4.6	21.16	97.336		Dilution factor (Expected)	1	4.6	21.16	97.336		Dilution factor (Expected)	1	4.6	21.16	97.336		Dilution factor (Expected)	1	4.6	21.16	97.336
Efficiency	77.0814					Efficiency	88.2406					Efficiency	112.629					Efficiency	99.2348
R^2 value	0.976541					R^2 value	0.925395					R^2 value	0.99994					R^2 value	0.990616
Library name	37_NT632_HS-M9_R1					Library name	38_NT632_HS-M9_R2					Library name	39_NT632_HS-M9_R3					Library name	40_NT632_HS-M9_R4
Concentration factor	1,0X	0,217391304347826X	0,0472589792060491X	0,0102736911317498X		Concentration factor	1,0X	0,217391304347826X	0,0472589792060491X	0,0102736911317498X		Concentration factor	1,0X	0,217391304347826X	0,0472589792060491X	0,0102736911317498X		Concentration factor	1,0X	0,217391304347826X	0,0472589792060491X	0,0102736911317498X
Intercept (b)	20.5388	20.5388	20.5388	20.5388		Intercept (b)	22.3846	22.3846	22.3846	22.3846		Intercept (b)	21.9017	21.9017	21.9017	21.9017		Intercept (b)	21.0569	21.0569	21.0569	21.0569
Slope (a)	-3.79761	-3.79761	-3.79761	-3.79761		Slope (a)	-3.01139	-3.01139	-3.01139	-3.01139		Slope (a)	-3.68784	-3.68784	-3.68784	-3.68784		Slope (a)	-3.5481	-3.5481	-3.5481	-3.5481
Ct value	20.7676	22.8235	25.3507	28.3148		Ct value	22.5993	24.2564	25.9803	28.6773		Ct value	22.076	24.2308	26.4973	29.4677		Ct value	21.1803	23.2032	25.8002	28.153
10^((Ct-b)/a)	0.870454	0.250266	0.0540661	0.00896172		10^((Ct-b)/a)	0.848623	0.239017	0.0639682	0.00813497		10^((Ct-b)/a)	0.896884	0.233587	0.0567362	0.00888013		10^((Ct-b)/a)	0.923037	0.248359	0.0460415	0.0100004
Dilution factor (Observed)	1	3.47812	16.0998	97.1302		Dilution factor (Observed)	1	3.55047	13.2663	104.318		Dilution factor (Observed)	1	3.83962	15.808	100.999		Dilution factor (Observed)	1	3.71655	20.0479	92.3001
Dilution factor (Expected)	1	4.6	21.16	97.336		Dilution factor (Expected)	1	4.6	21.16	97.336		Dilution factor (Expected)	1	4.6	21.16	97.336		Dilution factor (Expected)	1	4.6	21.16	97.336
Efficiency	83.3679					Efficiency	114.819					Efficiency	86.7072					Efficiency	91.3555
R^2 value	0.993527					R^2 value	0.984603					R^2 value	0.993883					R^2 value	0.99781
Library name	41_NT632_LS-M9_R1					Library name	42_NT632_LS-M9_R2					Library name	43_NT632_LS-M9_R3					Library name	44_NT632_LS-M9_R4
Concentration factor	1,0X	0,217391304347826X	0,0472589792060491X	0,0102736911317498X		Concentration factor	1,0X	0,217391304347826X	0,0472589792060491X	0,0102736911317498X		Concentration factor	1,0X	0,217391304347826X	0,0472589792060491X	0,0102736911317498X		Concentration factor	1,0X	0,217391304347826X	0,0472589792060491X	0,0102736911317498X
Intercept (b)	21.2933	21.2933	21.2933	21.2933		Intercept (b)	20.7345	20.7345	20.7345	20.7345		Intercept (b)	21.5131	21.5131	21.5131	21.5131		Intercept (b)	21.2419	21.2419	21.2419	21.2419
Slope (a)	-3.58214	-3.58214	-3.58214	-3.58214		Slope (a)	-3.68072	-3.68072	-3.68072	-3.68072		Slope (a)	-3.69607	-3.69607	-3.69607	-3.69607		Slope (a)	-3.66266	-3.66266	-3.66266	-3.66266
Ct value	21.5044	23.5827	25.5779	28.7529		Ct value	20.8896	23.1021	25.2916	28.2912		Ct value	21.5747	23.8155	26.5221	28.8378		Ct value	21.2777	23.5773	26.1739	28.5036
10^((Ct-b)/a)	0.873132	0.229565	0.0636672	0.00827109		10^((Ct-b)/a)	0.907523	0.227379	0.0577951	0.00885044		10^((Ct-b)/a)	0.962355	0.238281	0.0441346	0.0104294		10^((Ct-b)/a)	0.977773	0.230353	0.0450258	0.0104081
Dilution factor (Observed)	1	3.80342	13.714	105.564		Dilution factor (Observed)	1	3.99124	15.7024	102.54		Dilution factor (Observed)	1	4.03874	21.805	92.2731		Dilution factor (Observed)	1	4.24467	21.7158	93.9438
Dilution factor (Expected)	1	4.6	21.16	97.336		Dilution factor (Expected)	1	4.6	21.16	97.336		Dilution factor (Expected)	1	4.6	21.16	97.336		Dilution factor (Expected)	1	4.6	21.16	97.336
Efficiency	90.1789					Efficiency	86.933					Efficiency	86.4479					Efficiency	87.5106
R^2 value	0.986678					R^2 value	0.993669					R^2 value	0.998731					R^2 value	0.999453
Library name	45_NT632_SS-M9_R1					Library name	46_NT632_SS-M9_R2					Library name	47_NT632_SS-M9_R3					Library name	48_NT632_SS-M9_R4
Concentration factor	1,0X	0,217391304347826X	0,0472589792060491X	0,0102736911317498X		Concentration factor	1,0X	0,217391304347826X	0,0472589792060491X	0,0102736911317498X		Concentration factor	1,0X	0,217391304347826X	0,0472589792060491X	0,0102736911317498X		Concentration factor	1,0X	0,217391304347826X	0,0472589792060491X	0,0102736911317498X
Intercept (b)	21.3269	21.3269	21.3269	21.3269		Intercept (b)	20.5368	20.5368	20.5368	20.5368		Intercept (b)	21.9554	21.9554	21.9554	21.9554		Intercept (b)	20.3788	20.3788	20.3788	20.3788
Slope (a)	-3.5646	-3.5646	-3.5646	-3.5646		Slope (a)	-3.35965	-3.35965	-3.35965	-3.35965		Slope (a)	-3.32991	-3.32991	-3.32991	-3.32991		Slope (a)	-3.48609	-3.48609	-3.48609	-3.48609
Ct value	21.3346	23.6086	26.1899	28.349		Ct value	20.4571	22.8486	25.059	27.1423		Ct value	21.9095	24.0084	26.8147	28.3304		Ct value	20.3881	22.5394	25.2714	27.1788
10^((Ct-b)/a)	0.994999	0.229025	0.0432246	0.0107159		10^((Ct-b)/a)	1.05618	0.205065	0.045078	0.0108111		10^((Ct-b)/a)	1.03225	0.241796	0.0347307	0.0121763		10^((Ct-b)/a)	0.993867	0.240005	0.0394945	0.0112041
Dilution factor (Observed)	1	4.34451	23.0193	92.8528		Dilution factor (Observed)	1	5.15047	23.4301	97.6943		Dilution factor (Observed)	1	4.26907	29.7214	84.7746		Dilution factor (Observed)	1	4.14103	25.1647	88.7055
Dilution factor (Expected)	1	4.6	21.16	97.336		Dilution factor (Expected)	1	4.6	21.16	97.336		Dilution factor (Expected)	1	4.6	21.16	97.336		Dilution factor (Expected)	1	4.6	21.16	97.336
Efficiency	90.7817					Efficiency	98.4495					Efficiency	99.668					Efficiency	93.5772
R^2 value	0.998929					R^2 value	0.999037					R^2 value	0.98845					R^2 value	0.995762

## Sheet: Primer specificity
hcaT
Theoretical sequence	GGATGAGAAAGCCGAGCAGCATGGATGCCACGCCCAACGTCAACAGCGCGAGGATCACCCGATAATCAAACATAGTGACCAGTTTGCCCGTCAGCGCCGAGCCAATGACAAACGCCACCG
Experimental sequences	/Supplementary_folder_1/BS128622S245_QS_S203281125.ab1; /Supplementary_folder_1/BS128622S245_QS_S203281125.scf; /Supplementary_folder_1/BS128622S245_QS_S203281125.seq
	/Supplementary_folder_1/BS128622S244_QS_S203281133.ab1; /Supplementary_folder_1/BS128622S244_QS_S203281133.scf; /Supplementary_folder_1/BS128622S244_QS_S203281133.seq
Amplicon melting temperature	86
nrdF1
Theoretical sequence	ATCGCCTGACCAGCAATTTCTGGCTACCAGAAAAGGTGCCGCTGTCGAACGATATTCCTGCCTGGCAGACATTAACTGTCGTAGAACAACAACTGACGATGCGCGTTTTTACTGGCCTGACGCTGCTCG
Experimental sequences	/Supplementary_folder_1/BS128622S237_QS_S203281123.ab1; /Supplementary_folder_1/BS128622S237_QS_S203281123.scf; /Supplementary_folder_1/BS128622S237_QS_S203281123.seq
	/Supplementary_folder_1/BS128622S236_QS_S203281132.ab1; /Supplementary_folder_1/BS128622S236_QS_S203281132.scf; /Supplementary_folder_1/BS128622S236_QS_S203281132.seq
Amplicon melting temperature	83.5
nrdF2
Theoretical sequence	CGCAGAAATGGCGGAAGTGAATCCGGCAATCCTCGCCGCGCTTTCGCCGAATGCCGATGAAAATCACGATTTCTTTTCCGGTTCAGGCTCCTCTTATGTGA
Experimental sequences	/Supplementary_folder_1/BS128622S235_QS_S203281128.ab1; /Supplementary_folder_1/BS128622S235_QS_S203281128.scf; /Supplementary_folder_1/BS128622S235_QS_S203281128.seq
	/Supplementary_folder_1/BS128622S234_QS_S203281129.ab1; /Supplementary_folder_1/BS128622S234_QS_S203281129.scf; /Supplementary_folder_1/BS128622S234_QS_S203281129.seq
Amplicon melting temperature	83.5
proU1
Theoretical sequence	CGCTATCTTTGACAAAAAATATCAACTTTCTCGATTTGCTCTCAGCCCTTATATCACGGGAAATTCCGGCGATTTGCTCGCATCAATATTCATGCCACATTTGCCATCAGGGGTTGCCTCAGATTC
Experimental sequences	/Supplementary_folder_1/BS128622S247_QS_S203281130.ab1; /Supplementary_folder_1/BS128622S247_QS_S203281130.scf; /Supplementary_folder_1/BS128622S247_QS_S203281130.seq
	/Supplementary_folder_1/BS128622S246_QS_S203281112.ab1; /Supplementary_folder_1/BS128622S246_QS_S203281112.scf; /Supplementary_folder_1/BS128622S246_QS_S203281112.seq
Amplicon melting temperature	81
proV1
Theoretical sequence	TCCGACGCCGAACTCCGTGAGGTGCGCAGAAAAAAGATTGCGATGGTCTTCCAGTCCTTTGCCTTAATGCCGCATATGACCGTGCTGGACAATACTGCGT
Experimental sequences	/Supplementary_folder_1/BS128622S265_QS_S203281127.ab1; /Supplementary_folder_1/BS128622S265_QS_S203281127.scf; /Supplementary_folder_1/BS128622S265_QS_S203281127.seq
	/Supplementary_folder_1/BS128622S264_QS_S203281126.ab1; /Supplementary_folder_1/BS128622S264_QS_S203281126.scf; /Supplementary_folder_1/BS128622S264_QS_S203281126.seq
Amplicon melting temperature	83
proV2
Theoretical sequence	GGCGAATGATTATGTCCGTACCTTCTTCCGTGGCGTTGATATTAGTCAGGTATTCAGTGCGAAAGATATTGCCCGCCGGACACCGAATGGCTTAATTCGTAAAACCCCTGGCTTCG
Experimental sequences	/Supplementary_folder_1/BS128622S263_QS_S203281104.ab1; /Supplementary_folder_1/BS128622S263_QS_S203281104.scf; /Supplementary_folder_1/BS128622S263_QS_S203281104.seq
	/Supplementary_folder_1/BS128622S262_QS_S203281115.ab1; /Supplementary_folder_1/BS128622S262_QS_S203281115.scf; /Supplementary_folder_1/BS128622S262_QS_S203281115.seq
Amplicon melting temperature	81
proW1
Theoretical sequence	CCATTTCCGTCCCGTCTTCCAGGGCGTGCGCGTTCCGGTTGATTATATCCTCAACGGTTTCCAGCAATTGCTGCTGGGTATGCCCGCACCGGTGGCGATTATCGTTTTCGCTCTCATCGCC
Experimental sequences	/Supplementary_folder_1/BS128622S259_QS_S203281119.ab1; /Supplementary_folder_1/BS128622S259_QS_S203281119.scf; /Supplementary_folder_1/BS128622S259_QS_S203281119.seq
	/Supplementary_folder_1/BS128622S258_QS_S203281113.ab1; /Supplementary_folder_1/BS128622S258_QS_S203281113.scf; /Supplementary_folder_1/BS128622S258_QS_S203281113.seq
Amplicon melting temperature	85
proW2
Theoretical sequence	GCCAGATGCTGTTCAAAGTTCAGTTACCGCTGGCGATGCCGACCATTATGGCGGGCGTTAACCAGACGCTGATGCTGGCCCTTTCTATGGTGGTCATCGC
Experimental sequences	/Supplementary_folder_1/BS128622S257_QS_S203281116.ab1; /Supplementary_folder_1/BS128622S257_QS_S203281116.scf; /Supplementary_folder_1/BS128622S257_QS_S203281116.seq
	/Supplementary_folder_1/BS128622S256_QS_S203281110.ab1; /Supplementary_folder_1/BS128622S256_QS_S203281110.scf; /Supplementary_folder_1/BS128622S256_QS_S203281110.seq
Amplicon melting temperature	84.5
proX1
Theoretical sequence	GAAAGATCCGAAGATCGCCAAACTGTTCGATACCAACGGCGACGGAAAAGCGGATTTAACCGGTTGTAACCCTGGCTGGGGCTGCGAAGGTGCGATCAAC
Experimental sequences	/Supplementary_folder_1/BS128622S255_QS_S203281124.ab1; /Supplementary_folder_1/BS128622S255_QS_S203281124.scf; /Supplementary_folder_1/BS128622S255_QS_S203281124.seq
	/Supplementary_folder_1/BS128622S254_QS_S203281102.ab1; /Supplementary_folder_1/BS128622S254_QS_S203281102.scf; /Supplementary_folder_1/BS128622S254_QS_S203281102.seq
Amplicon melting temperature	84
proX2
Theoretical sequence	TATCGTTGCCAACAAAGCCTGGGCCGAGAAAAACCCGGCAGCAGCGAAACTGTTTGCCATTATGCAGTTGCCAGTGGCAGATATTAACGCCCAGAACGCCATTA
Experimental sequences	/Supplementary_folder_1/BS128622S253_QS_S203281131.ab1; /Supplementary_folder_1/BS128622S253_QS_S203281131.scf; /Supplementary_folder_1/BS128622S253_QS_S203281131.seq
	/Supplementary_folder_1/BS128622S252_QS_S203281103.ab1; /Supplementary_folder_1/BS128622S252_QS_S203281103.scf; /Supplementary_folder_1/BS128622S252_QS_S203281103.seq
Amplicon melting temperature	84
rpoB
Theoretical sequence	GTAAGGCACAGTTCGGTGGTCAGCGTTTCGGGGAGATGGAAGTGTGGGCGCTGGAAGCATACGGCGCAGCATACACCCTGCAGGAAAT
Experimental sequences	/Supplementary_folder_1/BS128622S249_QS_S203281114.ab1; /Supplementary_folder_1/BS128622S249_QS_S203281114.scf; /Supplementary_folder_1/BS128622S249_QS_S203281114.seq
	/Supplementary_folder_1/BS128622S248_QS_S203281118.ab1; /Supplementary_folder_1/BS128622S248_QS_S203281118.scf; /Supplementary_folder_1/BS128622S248_QS_S203281118.seq
Amplicon melting temperature	85
rpoD
Theoretical sequence	GACGAAGAAGATGGCGATGACGACAGCGCCGATGATGACAACAGCATCGACCCGGAACTGGCTCGCGAAAAATTTGCGGAACTACGCGCTCAGTACGTTGTAACGCGTGACACCATCAAAGCGAAAGGTCGCAGTCACGCTACCGCTCAGGAA
Experimental sequences	/Supplementary_folder_1/BS128622S251_QS_S203281109.ab1; /Supplementary_folder_1/BS128622S251_QS_S203281109.scf; /Supplementary_folder_1/BS128622S251_QS_S203281109.seq
	/Supplementary_folder_1/BS128622S250_QS_S203281105.ab1; /Supplementary_folder_1/BS128622S250_QS_S203281105.scf; /Supplementary_folder_1/BS128622S250_QS_S203281105.seq
Amplicon melting temperature	86
ygaY1
Theoretical sequence	CTTTTCCCTTTCCGCCAGTTCGGCAGGCTTTATTGTTACCGCCGCGCAGTTGGGCTATGCCGCAGGTCTACTGTTTCTTGTTCCCCTCGGTGATATGTTTGAACGCCGCCGCCTGATTGTCTCGATGACCTTACTG
Experimental sequences	/Supplementary_folder_1/BS128622S243_QS_S203281106.ab1; /Supplementary_folder_1/BS128622S243_QS_S203281106.scf; /Supplementary_folder_1/BS128622S243_QS_S203281106.seq
	/Supplementary_folder_1/BS128622S242_QS_S203281108.ab1; /Supplementary_folder_1/BS128622S242_QS_S203281108.scf; /Supplementary_folder_1/BS128622S242_QS_S203281108.seq
Amplicon melting temperature	85
ygaY2
Theoretical sequence	GCCGCTCCACCTTTTAACTACAGCGATGGTGTCATTGGTCTGTTTGGACTTGCGGGAGCTGCCGGAGCGTTGGGCGCTCGTCCGGCGGGCGGTTTTGCCGATAAGGGCAAATCGCACCACACC
Experimental sequences	/Supplementary_folder_1/BS128622S241_QS_S203281122.ab1; /Supplementary_folder_1/BS128622S241_QS_S203281122.scf; /Supplementary_folder_1/BS128622S241_QS_S203281122.seq
	/Supplementary_folder_1/BS128622S240_QS_S203281107.ab1; /Supplementary_folder_1/BS128622S240_QS_S203281107.scf; /Supplementary_folder_1/BS128622S240_QS_S203281107.seq
Amplicon melting temperature	88
rrsA
Theoretical sequence	CTCTTGCCATCGGATGTGCCCAGATGGGATTAGCTAGTAGGTGGGGTAACGGCTCACCTAGGCGACGATCCCTAGCTGGTCTGAGAGGATGACCAGCCACACTGG
Experimental sequences	/Supplementary_folder_1/BS128622S239_QS_S203281121.ab1; /Supplementary_folder_1/BS128622S239_QS_S203281121.scf; /Supplementary_folder_1/BS128622S239_QS_S203281121.seq
	/Supplementary_folder_1/BS128622S238_QS_S203281120.ab1; /Supplementary_folder_1/BS128622S238_QS_S203281120.scf; /Supplementary_folder_1/BS128622S238_QS_S203281120.seq
Amplicon melting temperature	84
