# Supplementary material for: The environmentally-regulated interplay between local three-dimensional chromatin organisation and transcription of proVWX in E. coli
Source: Nat Commun. 2023 Nov 17;14:7478. doi: 10.1038/s41467-023-43322-y (PMC10656529; doi:10.1038/s41467-023-43322-y)
Supplement: Supplementary file 4 — Supplementary Data 1 [file 41467_2023_43322_MOESM4_ESM.zip › Supplementary Data 1/Supplementary Data 1C.xlsx]

## Sheet: nrdF1
nrdF1
Intercept (b):	11.7359
Slope (a):	-3.4308
Library	Ct values	Expression level	Average	Expression level	Standard Deviation	Negative error value	Positive error value	Negative error	Positive error		Normalisation factor	Normalised expression level	Normalised average expression level	Normalised negative error value	Normalised positive error value	Normalised negative error	Normalised positive error			Elimination reason
01_NT331_HS-M9_R1	21.8539	0.00112423	22.1581	0.000916611	0.215187	0.000793347	0.00105903	0.000123264	0.000142416		141928	159.56	130.093	112.598	150.305	17.4946	20.2128
	22.3032	0.000831558										118.021
	22.3172	0.000823771										116.916
02_NT331_HS-M9_R2	22.5307	0.000713804	22.7989	0.000596194	0.205308	0.000519452	0.000684274	7.67423e-05	8.808e-05		198850	141.94	118.553	103.293	136.068	15.2602	17.5147
	23.0293	0.000510801										101.573
	22.8369	0.00058121										115.573
03_NT331_HS-M9_R3	22.1801	0.000903138	22.3793	0.000790147	0.14114	0.000718735	0.000868654	7.14118e-05	7.85071e-05		171735	155.1	135.696	123.432	149.178	12.2639	13.4824
	22.4905	0.000733296										125.933
	22.4672	0.000744885										127.923
04_NT331_HS-M9_R4	22.2546	0.000859086	22.4227	0.000767465	0.122561	0.000706862	0.000833263	6.06026e-05	6.57984e-05		163054	140.077	125.138	115.257	135.867	9.8815	10.7287
	22.4699	0.000743531										121.236
	22.5435	0.000707684										115.391
05_NT331_LS-M9_R1	23.1692	0.000465004	23.3536	0.000410881	0.130376	0.000376456	0.000448453	3.44246e-05	3.75726e-05		412827	191.966	169.623	155.411	185.133	14.2114	15.511
	23.4446	0.000386532										159.571
	23.447	0.000385926										159.321
06_NT331_LS-M9_R2	23.0194	0.000514183	23.199	0.000455796	0.128027	0.000418267	0.000496692	3.75291e-05	4.08964e-05		337374	173.472	153.774	141.112	167.571	12.6613	13.7974
	23.3087	0.000423444										142.859
	23.2689	0.000434909										146.727
07_NT331_LS-M9_R3	22.818	0.000588621	22.983	0.000526918	0.117622	0.000486921	0.000570199	3.99965e-05	4.32818e-05		300569	176.921	158.375	146.353	171.384	12.0217	13.0092
	23.0838	0.000492459										148.018
	23.0472	0.000504687										151.693
08_NT331_LS-M9_R4	23.7663	0.000311483	24.0115	0.000264207	0.187604	0.00023295	0.000299659	3.12574e-05	3.54515e-05		649169	202.205	171.515	151.224	194.529	20.2913	23.014
	24.2218	0.000229437										148.943
	24.0466	0.000258069										167.53
09_NT331_SS-M9_R1			22.9751	0.000529701	0.0745705	0.000503843	0.000556886	2.5858e-05	2.71851e-05	23.5735	266657	0	141.248	134.353	148.497	6.89522	7.24909			The melt curve indicates that the amplified fragment was not nrdF1
	23.0497	0.000503843								23.0497		134.353
	22.9006	0.000556886								22.9006		148.497
10_NT331_SS-M9_R2			22.6294	0.000668029	0.0881661	0.000629646	0.000708751	3.83823e-05	4.0722e-05	26.3976	205509	0	137.286	129.398	145.654	7.88788	8.36872			The quantification curve indicates that evaporation from the well during the experiment
	22.7176	0.000629646								22.7176		129.398
	22.5413	0.000708751								22.5413		145.654
11_NT331_SS-M9_R3			23.0608	0.0005001	0	0.0005001	0.0005001	0	0		247420	0	123.735	123.735	123.735	0	0			Fluorescence from the well did not cross the threshold value
	23.0608	0.0005001								23.0608		123.735
										23.2196		0								The melt curve indicates that the amplified fragment was not nrdF1
12_NT331_SS-M9_R4			23.1367	0.00047527	0	0.00047527	0.00047527	0	0	32.9129	253643	0	120.549	120.549	120.549	0	0			Evaporation from the well -- noticed immediately after the wet-lab experiment was completed
										44.0129		0								Evaporation from the well -- noticed immediately after the wet-lab experiment was completed
	23.1367	0.00047527								23.1367		120.549
13_NT644_HS-M9_R1	22.735	0.00062232	22.4597	0.000748632	0.199914	0.000654633	0.000856127	9.39985e-05	0.000107496		185611	115.509	138.954	121.507	158.906	17.4471	19.9524
	22.2664	0.000852313										158.198
	22.3776	0.000791027										146.823
14_NT644_HS-M9_R2	22.5462	0.000706381	22.5604	0.000699687	0.170774	0.000623918	0.000784659	7.57698e-05	8.49714e-05		174925	123.564	122.393	109.139	137.256	13.254	14.8636
	22.7763	0.00060531										105.884
	22.3587	0.000801115										140.135
15_NT644_HS-M9_R3	22.6988	0.000637646	22.4872	0.000734947	0.155497	0.000662114	0.000815793	7.28338e-05	8.08456e-05		159939	101.985	117.547	105.898	130.477	11.649	12.9304
	22.3295	0.000816969										130.666
	22.4332	0.00076205										121.882
16_NT644_HS-M9_R4	23.2851	0.000430202	23.0518	0.000503139	0.166412	0.000449969	0.000562592	5.317e-05	5.94527e-05		232195	99.8907	116.826	104.481	130.631	12.3458	13.8046
	22.9086	0.000553875										128.607
	22.9616	0.000534541										124.118
17_NT644_LS-M9_R1	23.6497	0.000336821	23.4377	0.000388336	0.152652	0.00035052	0.000430231	3.78157e-05	4.18954e-05		380561	128.181	147.786	133.394	163.729	14.3912	15.9438
	23.2966	0.000426902										162.462
	23.3667	0.000407283										154.996
18_NT644_LS-M9_R2	24.2935	0.000218657	24.0114	0.000264234	0.20398	0.000230427	0.000303001	3.3807e-05	3.8767e-05		546185	119.427	144.321	125.856	165.495	18.4649	21.1739
	23.8181	0.000300829										164.308
	23.9225	0.000280469										153.188
19_NT644_LS-M9_R3	25.0186	0.000134405	24.7475	0.000161223	0.192199	0.000141712	0.000183421	1.95114e-05	2.21978e-05		1.22965e+06	165.272	198.249	174.257	225.545	23.9923	27.2957
	24.6293	0.000174537										214.621
	24.5946	0.00017864										219.666
20_NT644_LS-M9_R4	23.0738	0.000495767	22.8629	0.000571124	0.153028	0.000515379	0.000632899	5.57456e-05	6.17752e-05		278043	137.845	158.797	143.298	175.973	15.4997	17.1762
	22.7152	0.000630643										175.346
	22.7998	0.000595841										165.67
21_NT644_SS-M9_R1	23.9331	0.000278492	23.7159	0.000322198	0.156869	0.00029	0.000357969	3.21972e-05	3.57719e-05		461539	128.535	148.707	133.846	165.217	14.8603	16.5101
	23.5682	0.000355774										164.204
	23.6464	0.000337583										155.807
22_NT644_SS-M9_R2	24.0163	0.000263356	23.754	0.000314046	0.262285	0.000263356	0.000374493	5.06899e-05	6.04466e-05	24.0163	506808	133.471	159.161	133.471	189.796	25.6901	30.6348
	23.4918	0.000374493								23.4918		189.796
										23.8328		0								The melt curve indicates that the amplified fragment might not have been nrdF1
23_NT644_SS-M9_R3	25.0021	0.000135895	24.7696	0.000158851	0.175858	0.000141167	0.000178751	1.76846e-05	1.99001e-05		808532	109.875	128.436	114.138	144.526	14.2986	16.0898
	24.577	0.00018077										146.158
	24.7296	0.000163171										131.929
24_NT644_SS-M9_R4			#DIV/0!	#DIV/0!	#DIV/0!	#DIV/0!	#DIV/0!	#DIV/0!	#DIV/0!			0	#DIV/0!	#DIV/0!	#DIV/0!	#DIV/0!	#DIV/0!
												0
												0

## Sheet: nrdF1_Chart
Library	01_NT331_HS-M9_R1	02_NT331_HS-M9_R2	03_NT331_HS-M9_R3	04_NT331_HS-M9_R4	05_NT331_LS-M9_R1	06_NT331_LS-M9_R2	07_NT331_LS-M9_R3	08_NT331_LS-M9_R4	09_NT331_SS-M9_R1	10_NT331_SS-M9_R2	11_NT331_SS-M9_R3	12_NT331_SS-M9_R4	13_NT644_HS-M9_R1	14_NT644_HS-M9_R2	15_NT644_HS-M9_R3	16_NT644_HS-M9_R4	17_NT644_LS-M9_R1	18_NT644_LS-M9_R2	19_NT644_LS-M9_R3	20_NT644_LS-M9_R4	21_NT644_SS-M9_R1	22_NT644_SS-M9_R2	23_NT644_SS-M9_R3	24_NT644_SS-M9_R4
Average	130.093	118.553	135.696	125.138	169.623	153.774	158.375	171.515	141.248	137.286	123.735	120.549	138.954	122.393	117.547	116.826	147.786	144.321	198.249	158.797	148.707	159.161	128.436
Value 1	159.56	141.94	155.1	140.077	191.966	173.472	176.921	202.205	0	0	0	0	115.509	123.564	101.985	99.8907	128.181	119.427	165.272	137.845	128.535	133.471	109.875
Value 2	118.021	101.573	125.933	121.236	159.571	142.859	148.018	148.943	134.353	129.398	123.735	0	158.198	105.884	130.666	128.607	162.462	164.308	214.621	175.346	164.204	189.796	146.158
Value 3	116.916	115.573	127.923	115.391	159.321	146.727	151.693	167.53	148.497	145.654	0	120.549	146.823	140.135	121.882	124.118	154.996	153.188	219.666	165.67	155.807	0	131.929
Average: Negative error	17.4946	15.2602	12.2639	9.8815	14.2114	12.6613	12.0217	20.2913	6.89522	7.88788	0	0	17.4471	13.254	11.649	12.3458	14.3912	18.4649	23.9923	15.4997	14.8603	25.6901	14.2986
Average: Positive error	20.2128	17.5147	13.4824	10.7287	15.511	13.7974	13.0092	23.014	7.24909	8.36872	0	0	19.9524	14.8636	12.9304	13.8046	15.9438	21.1739	27.2957	17.1762	16.5101	30.6348	16.0898
Sample	NT331_HS-M9	NT331_LS-M9	NT331_SS-M9	NT644_HS-M9	NT644_LS-M9	NT644_SS-M9
Average	127.37	163.322	130.704	123.93	162.288	145.435
Replicate 1	130.093	169.623	141.248	138.954	147.786	148.707
Replicate 2	118.553	153.774	137.286	122.393	144.321	159.161
Replicate 3	135.696	158.375	123.735	117.547	198.249	128.436
Replicate 4	125.138	171.515	120.549	116.826	158.797
Error in average	7.29043	8.6113	10.1027	10.3165	24.7557	15.6215
Replicate 1: Negative error	17.4946	14.2114	6.89522	17.4471	14.3912	14.8603
Replicate 1: Positive error	20.2128	15.511	7.24909	19.9524	15.9438	16.5101
Replicate 2: Negative error	15.2602	12.6613	7.88788	13.254	18.4649	25.6901
Replicate 2: Positive error	17.5147	13.7974	8.36872	14.8636	21.1739	30.6348
Replicate 3: Negative error	12.2639	12.0217	0	11.649	23.9923	14.2986
Replicate 3: Positive error	13.4824	13.0092	0	12.9304	27.2957	16.0898
Replicate 4: Negative error	9.8815	20.2913	0	12.3458	15.4997	0
Replicate 4: Positive error	10.7287	23.014	0	13.8046	17.1762	0

## Sheet: nrdF2
nrdF2
Intercept (b):	12.9722
Slope (a):	-3.30707
Library	Ct values	Expression level	Average	Expression level	Standard Deviation	Negative error	Positive error	Negative error	Positive error		Normalisation factor	Normalised expression level	Normalised average expression level	Normalised negative error value	Normalised positive error value	Normalised negative error	Normalised positive error			Reason for elimination
01_NT331_HS-M9_R1	23.1522	0.000835091	23.1235	0.000851956	0.0329758	0.000832618	0.000871743	1.93379e-05	1.9787e-05		141928	118.523	120.916	118.172	123.725	2.74458	2.80833
	23.1409	0.00084166										119.455
	23.0773	0.000879795										124.867
02_NT331_HS-M9_R2	23.5602	0.000628589	23.693	0.000573047	0.228173	0.000488871	0.000671716	8.41755e-05	9.86692e-05		198850	124.995	113.95	97.2119	133.571	16.7383	19.6203
	24.0141	0.000458243										91.1214
	23.5048	0.000653293										129.907
03_NT331_HS-M9_R3	23.125	0.000851027	23.223	0.000794928	0.0824807	0.000750563	0.000841915	4.43651e-05	4.69875e-05		171735	146.151	136.517	128.898	144.586	7.61905	8.0694
	23.3268	0.000739485										126.995
	23.2171	0.000798197										137.078
04_NT331_HS-M9_R4	23.2352	0.000788171	23.2996	0.000753619	0.06563	0.000719957	0.000788855	3.36622e-05	3.52361e-05		163054	128.514	122.88	117.392	128.626	5.48875	5.74538
	23.3897	0.0007078										115.41
	23.2739	0.000767228										125.099
05_NT331_LS-M9_R1	24.4512	0.000338023	24.4464	0.000339155	0.0148029	0.000335677	0.000342669	3.47761e-06	3.51364e-06		412827	139.545	140.012	138.577	141.463	1.43565	1.45053
	24.4616	0.000335574										138.534
	24.4263	0.000343922										141.98
06_NT331_LS-M9_R2	24.0586	0.000444263	24.1325	0.000421982	0.0553497	0.000406029	0.000438561	1.59529e-05	1.65797e-05		337374	149.883	142.366	136.984	147.959	5.3821	5.59356
	24.1471	0.000417713										140.926
	24.1918	0.000404914										136.607
07_NT331_LS-M9_R3			23.89	0.000499623	0.0507114	0.00048229	0.000517579	1.73331e-05	1.7956e-05	24.3318	300569	0	150.171	144.961	155.568	5.20979	5.39702			According to the notes in my lab journal, this sample was not pipetted accurately
	23.8393	0.000517579								23.8393		155.568
	23.9407	0.00048229								23.9407		144.961
08_NT331_LS-M9_R4	25.0894	0.000216742	25.0466	0.000223299	0.0462367	0.000216225	0.000230604	7.07414e-06	7.30558e-06		649169	140.702	144.959	140.366	149.701	4.59231	4.74256
	24.9824	0.000233508										151.586
	25.068	0.000219996										142.815
09_NT331_SS-M9_R1	23.6501	0.000590421	23.7167	0.00056367	0.0959631	0.000527239	0.000602618	3.64312e-05	3.89485e-05		266657	157.44	150.306	140.592	160.692	9.71463	10.3859
	23.6476	0.000591456										157.716
	23.8524	0.00051285										136.755
10_NT331_SS-M9_R2	23.3857	0.000709801	23.314	0.000746094	0.051214	0.000719958	0.000773178	2.61357e-05	2.70845e-05		205509	145.87	153.329	147.958	158.895	5.37112	5.5661
	23.2876	0.000759976										156.182
	23.2689	0.000769917										158.225
11_NT331_SS-M9_R3	24.2295	0.000394425	23.8208	0.000524287	0.308745	0.000422873	0.000650023	0.000101414	0.000125736		247420	97.5887	129.719	104.627	160.829	25.0919	31.1095
	23.4835	0.000663075										164.058
	23.7493	0.000551038										136.338
12_NT331_SS-M9_R4	23.3156	0.000745265	23.5569	0.00063004	0.175968	0.000557389	0.000712161	7.2651e-05	8.21205e-05		253643	189.031	159.805	141.378	180.635	18.4274	20.8293
	23.6245	0.000601051										152.453
	23.7304	0.00055832										141.614
13_NT644_HS-M9_R1	23.4323	0.000687135	23.289	0.0007592	0.168907	0.000674966	0.000853946	8.42342e-05	9.47465e-05		185611	127.54	140.916	125.281	158.502	15.6348	17.586
	23.0519	0.000895512										166.217
	23.383	0.000711139										131.995
14_NT644_HS-M9_R2	23.2991	0.000753903	23.1284	0.00084906	0.177797	0.000750197	0.00096095	9.88625e-05	0.000111891		174925	131.876	148.521	131.228	168.094	17.2935	19.5725
	22.8831	0.00100714										176.174
	23.2029	0.000806134										141.013
15_NT644_HS-M9_R3	23.3781	0.000713541	23.2093	0.000802532	0.183909	0.000706076	0.000912164	9.64558e-05	0.000109632		159939	114.123	128.356	112.929	145.891	15.4271	17.5345
	22.9535	0.000958956										153.375
	23.2963	0.000755386										120.816
16_NT644_HS-M9_R4	24.1109	0.000428373	23.864	0.000508741	0.241869	0.000429892	0.000602051	7.88487e-05	9.33108e-05		232195	99.4659	118.127	99.8187	139.793	18.3083	21.6663
	23.5355	0.000639458										148.479
	23.9455	0.000480679										111.611
17_NT644_LS-M9_R1	24.8337	0.000258992	24.5845	0.000308045	0.221705	0.000263982	0.000359463	4.40631e-05	5.14179e-05		380561	98.5623	117.23	100.461	136.798	16.7687	19.5677
	24.2951	0.000376822										143.404
	24.6249	0.000299517										113.985
18_NT644_LS-M9_R2	25.3412	0.000181891	25.1862	0.000202625	0.173303	0.000179593	0.000228611	2.3032e-05	2.59858e-05		546185	99.3462	110.671	98.0909	124.864	12.5797	14.193
	24.9443	0.000239796										130.973
	25.273	0.000190733										104.176
19_NT644_LS-M9_R3	26.1184	0.000105877	26.1366	0.000104548	0.109185	9.68943e-05	0.000112805	7.65324e-06	8.25773e-06		1.22965e+06	130.192	128.557	119.146	138.711	9.41084	10.1542
	26.2784	9.4714e-05										116.465
	26.0128	0.000113953										140.122
20_NT644_LS-M9_R4	24.0901	0.000434643	23.8631	0.00050906	0.182868	0.000448201	0.000578183	6.08588e-05	6.91225e-05		278043	120.849	141.541	124.619	160.76	16.9214	19.219
	23.6423	0.000593664										165.064
	23.8569	0.000511251										142.15
21_NT644_SS-M9_R1	25.1331	0.000210246	24.8636	0.000253645	0.21741	0.000218014	0.000295098	3.56305e-05	4.14537e-05		461539	97.0366	117.067	100.622	136.199	16.4449	19.1325
	24.6007	0.000304595										140.582
	24.857	0.000254817										117.608
22_NT644_SS-M9_R2	25.379	0.000177171	25.1126	0.000213276	0.200265	0.000185518	0.000245188	2.77584e-05	3.19118e-05		506808	89.7917	108.09	94.022	124.263	14.0682	16.1732
	24.8961	0.000247974										125.675
	25.0627	0.000220816										111.911
23_NT644_SS-M9_R3	25.8064	0.000131563	25.6158	0.000150236	0.165507	0.000133884	0.000168586	1.63524e-05	1.83496e-05		808532	106.373	121.471	108.249	136.307	13.2214	14.8363
	25.6381	0.00014792										119.598
	25.4029	0.000174246										140.884
24_NT644_SS-M9_R4	26.0501	0.000111032	25.8553	0.000127159	0.246465	0.000107108	0.000150964	2.00514e-05	2.38052e-05		1.04059e+06	115.539	132.321	111.456	157.093	20.8654	24.7715
	26.0083	0.000114316										118.956
	25.5076	0.000161991										168.567

## Sheet: nrdF2_Chart
Library	01_NT331_HS-M9_R1	02_NT331_HS-M9_R2	03_NT331_HS-M9_R3	04_NT331_HS-M9_R4	05_NT331_LS-M9_R1	06_NT331_LS-M9_R2	07_NT331_LS-M9_R3	08_NT331_LS-M9_R4	09_NT331_SS-M9_R1	10_NT331_SS-M9_R2	11_NT331_SS-M9_R3	12_NT331_SS-M9_R4	13_NT644_HS-M9_R1	14_NT644_HS-M9_R2	15_NT644_HS-M9_R3	16_NT644_HS-M9_R4	17_NT644_LS-M9_R1	18_NT644_LS-M9_R2	19_NT644_LS-M9_R3	20_NT644_LS-M9_R4	21_NT644_SS-M9_R1	22_NT644_SS-M9_R2	23_NT644_SS-M9_R3	24_NT644_SS-M9_R4
Average	120.916	113.95	136.517	122.88	140.012	142.366	150.171	144.959	150.306	153.329	129.719	159.805	140.916	148.521	128.356	118.127	117.23	110.671	128.557	141.541	117.067	108.09	121.471	132.321
Value 1	118.523	124.995	146.151	128.514	139.545	149.883	0	140.702	157.44	145.87	97.5887	189.031	127.54	131.876	114.123	99.4659	98.5623	99.3462	130.192	120.849	97.0366	89.7917	106.373	115.539
Value 2	119.455	91.1214	126.995	115.41	138.534	140.926	155.568	151.586	157.716	156.182	164.058	152.453	166.217	176.174	153.375	148.479	143.404	130.973	116.465	165.064	140.582	125.675	119.598	118.956
Value 3	124.867	129.907	137.078	125.099	141.98	136.607	144.961	142.815	136.755	158.225	136.338	141.614	131.995	141.013	120.816	111.611	113.985	104.176	140.122	142.15	117.608	111.911	140.884	168.567
Average: Negative error	2.74458	16.7383	7.61905	5.48875	1.43565	5.3821	5.20979	4.59231	9.71463	5.37112	25.0919	18.4274	15.6348	17.2935	15.4271	18.3083	16.7687	12.5797	9.41084	16.9214	16.4449	14.0682	13.2214	20.8654
Average: Positive error	2.80833	19.6203	8.0694	5.74538	1.45053	5.59356	5.39702	4.74256	10.3859	5.5661	31.1095	20.8293	17.586	19.5725	17.5345	21.6663	19.5677	14.193	10.1542	19.219	19.1325	16.1732	14.8363	24.7715
Sample	NT331_HS-M9	NT331_LS-M9	NT331_SS-M9	NT644_HS-M9	NT644_LS-M9	NT644_SS-M9
Average	123.566	144.377	148.29	133.98	124.5	119.737
Replicate 1	120.916	140.012	150.306	140.916	117.23	117.067
Replicate 2	113.95	142.366	153.329	148.521	110.671	108.09
Replicate 3	136.517	150.171	129.719	128.356	128.557	121.471
Replicate 4	122.88	144.959	159.805	118.127	141.541	132.321
Error in average	9.44599	4.35921	12.9991	13.4474	13.5517	10.0688
Replicate 1: Negative error	2.74458	1.43565	9.71463	15.6348	16.7687	16.4449
Replicate 1: Positive error	2.80833	1.45053	10.3859	17.586	19.5677	19.1325
Replicate 2: Negative error	16.7383	5.3821	5.37112	17.2935	12.5797	14.0682
Replicate 2: Positive error	19.6203	5.59356	5.5661	19.5725	14.193	16.1732
Replicate 3: Negative error	7.61905	5.20979	25.0919	15.4271	9.41084	13.2214
Replicate 3: Positive error	8.0694	5.39702	31.1095	17.5345	10.1542	14.8363
Replicate 4: Negative error	5.48875	4.59231	18.4274	18.3083	16.9214	20.8654
Replicate 4: Positive error	5.74538	4.74256	20.8293	21.6663	19.219	24.7715

## Sheet: proU1
proU1
Intercept (b):	11.8786
Slope (a):	-3.42322
Library	Ct values	Expression level	Average	Expression level	Standard Deviation	Negative error	Positive error	Negative error	Positive error		Normalisation factor	Normalised expression level	Normalised average expression level	Normalised negative error value	Normalised positive error value	Normalised negative error	Normalised positive error			Reason for elimination
01_NT331_HS-M9_R1	22.5241	0.000776649	22.5174	0.00078015	0.054874	0.000751879	0.000809483	2.82706e-05	2.93336e-05		141928	110.228	110.725	106.713	114.888	4.01238	4.16325
	22.4471	0.000817926										116.086
	22.581	0.000747472										106.087
02_NT331_HS-M9_R2	22.5767	0.000749661	22.9787	0.000572028	0.292637	0.00046982	0.000696471	0.000102208	0.000124443		198850	149.07	113.748	93.4235	138.493	20.324	24.7455
	23.0948	0.000529076										105.207
	23.2647	0.00047192										93.8412
03_NT331_HS-M9_R3	22.22	0.000952949	22.6014	0.000737325	0.292898	0.000605476	0.000897885	0.000131849	0.000160561		171735	163.655	126.624	103.981	154.198	22.6431	27.5739
	22.932	0.000590287										101.373
	22.6521	0.000712596										122.378
04_NT331_HS-M9_R4	22.6177	0.000729249	22.7469	0.000668547	0.113702	0.000619323	0.000721684	4.92242e-05	5.31365e-05		163054	118.907	109.009	100.983	117.673	8.02619	8.66412
	22.7286	0.000676825										110.359
	22.8944	0.000605403										98.7133
05_NT331_LS-M9_R1	23.6607	0.000361585	23.8807	0.000311844	0.185186	0.000275322	0.000353211	3.65223e-05	4.13671e-05		412827	149.272	128.738	113.66	145.815	15.0774	17.0774
	23.8677	0.000314584										129.869
	24.1137	0.000266603										110.061
06_NT331_LS-M9_R2	23.3965	0.000431908	23.5679	0.000384877	0.16973	0.000343352	0.000431424	4.15247e-05	4.65466e-05		337374	145.714	129.847	115.838	145.551	14.0093	15.7036
	23.508	0.000400683										135.18
	23.7991	0.000329438										111.144
07_NT331_LS-M9_R3	23.0952	0.000528908	23.3667	0.000440628	0.29118	0.000362253	0.00053596	7.83751e-05	9.5332e-05		300569	158.973	132.439	108.882	161.093	23.5571	28.6538
	23.2343	0.000481668										144.774
	23.7706	0.000335806										100.933
08_NT331_LS-M9_R4	24.1268	0.000264266	24.336	0.000229578	0.147954	0.00020783	0.000253601	2.17474e-05	2.4023e-05		649169	171.553	149.035	134.917	164.63	14.1177	15.595
	24.437	0.000214496										139.244
	24.4442	0.000213466										138.575
09_NT331_SS-M9_R1	22.7	0.000689988	22.6726	0.000702823	0.11044	0.000652505	0.000757022	5.0318e-05	5.41983e-05		266657	183.99	187.413	173.995	201.865	13.4176	14.4523
	22.5257	0.000775798										206.872
	22.7921	0.000648557										172.942
10_NT331_SS-M9_R2	22.4455	0.000818798	22.487	0.000796269	0.106547	0.000741199	0.00085543	5.50695e-05	5.9161e-05		205509	168.27	163.64	152.323	175.798	11.3173	12.1581
	22.3823	0.000854374										175.581
	22.6332	0.000721696										148.315
11_NT331_SS-M9_R3	22.165	0.00098887	22.2624	0.000926113	0.0766951	0.000879548	0.000975143	4.65648e-05	4.903e-05		247420	244.666	229.139	217.618	241.27	11.5211	12.131
	22.27	0.000921424										227.979
	22.3524	0.000871752										215.689
12_NT331_SS-M9_R4	21.7925	0.00127042	22.1302	0.00101228	0.337683	0.000806597	0.00127042	0.000205685	0.000258135	21.7925	253643	322.233	256.758	204.588	322.233	52.1705	65.4742
										22.4588		0								The quantification curve for this sample was odd
	22.4679	0.000806597								22.4679		204.588
13_NT644_HS-M9_R1	22.3984	0.000845172	22.4307	0.000827036	0.195873	0.000724946	0.000943502	0.00010209	0.000116467		185611	156.873	153.507	134.558	175.124	18.949	21.6175
	22.685	0.000696966										129.364
	22.2085	0.000960319										178.246
14_NT644_HS-M9_R2	22.3046	0.000900228	22.4254	0.000829981	0.194851	0.000728028	0.000946212	0.000101954	0.000116231		174925	157.472	145.184	127.35	165.516	17.8342	20.3317
	22.7003	0.00068987										120.675
	22.2713	0.00092063										161.041
15_NT644_HS-M9_R3	22.3897	0.000850155	22.4427	0.00082035	0.0438559	0.000796504	0.00084491	2.38461e-05	2.456e-05		159939	135.973	131.206	127.392	135.134	3.81393	3.92812
	22.4971	0.000790904										126.497
	22.4414	0.000821061										131.32
16_NT644_HS-M9_R4	23.0794	0.000534572	23.0454	0.000546957	0.0748018	0.000520118	0.000575181	2.6839e-05	2.82239e-05		232195	124.125	127.001	120.769	133.554	6.23187	6.55344
	23.1151	0.000521902										121.183
	22.9416	0.000586495										136.181
17_NT644_LS-M9_R1	24.0585	0.000276694	24.1695	0.000256777	0.18246	0.00022712	0.000290306	2.96569e-05	3.35295e-05		380561	105.299	97.7192	86.4329	110.479	11.2863	12.76
	24.0234	0.000283307										107.816
	24.4268	0.000215978										82.1929
18_NT644_LS-M9_R2	24.5642	0.000196914	24.4813	0.000208203	0.0777069	0.0001976	0.000219375	1.0603e-05	1.11719e-05		546185	107.552	113.717	107.926	119.819	5.79117	6.10192
	24.5024	0.000205274										112.118
	24.3773	0.00022328										121.952
19_NT644_LS-M9_R3	24.767	0.000171806	24.8281	0.000164887	0.0484549	0.0001596	0.00017035	5.28746e-06	5.46263e-06		1.22965e+06	211.262	202.754	196.252	209.471	6.50175	6.71715
	24.8855	0.000158642										195.075
	24.8318	0.000164476										202.249
20_NT644_LS-M9_R4	23.1632	0.000505274	23.1245	0.000518605	0.0734183	0.000493616	0.000544859	2.49886e-05	2.62536e-05		278043	140.488	144.195	137.247	151.494	6.94791	7.29964
	23.1886	0.000496728										138.112
	23.0217	0.000555731										154.517
21_NT644_SS-M9_R1	23.5349	0.000393492	23.5255	0.000395993	0.0981352	0.000370697	0.000423014	2.52952e-05	2.70212e-05		461539	181.612	182.766	171.091	195.237	11.6747	12.4713
	23.6407	0.000366466										169.138
	23.4009	0.000430618										198.747
22_NT644_SS-M9_R2	24.0532	0.000277682	24.0686	0.000274811	0.385072	0.000212103	0.000356059	6.27084e-05	8.12483e-05		506808	140.731	139.277	107.495	180.454	31.7811	41.1773
	24.5478	0.000199097										100.904
	23.6049	0.000375398										190.255
23_NT644_SS-M9_R3	23.0764	0.000535674	23.2844	0.000465719	0.563483	0.000318799	0.000680346	0.000146919	0.000214627		808532	433.109	376.549	257.76	550.082	118.789	173.533
	24.0546	0.000277413										224.297
	22.7222	0.000679741										549.593
24_NT644_SS-M9_R4	23.3274	0.000452449	23.265	0.00047184	0.0623906	0.000452449	0.000492063	1.93916e-05	2.02227e-05	23.3274	1.04059e+06	470.815	490.994	470.815	512.038	20.1788	21.0436
										24.0527		0								According to my lab journal, this sample had a pipetting error
	23.2026	0.000492063								23.2026		512.038

## Sheet: proU1_Chart
Library	01_NT331_HS-M9_R1	02_NT331_HS-M9_R2	03_NT331_HS-M9_R3	04_NT331_HS-M9_R4	05_NT331_LS-M9_R1	06_NT331_LS-M9_R2	07_NT331_LS-M9_R3	08_NT331_LS-M9_R4	09_NT331_SS-M9_R1	10_NT331_SS-M9_R2	11_NT331_SS-M9_R3	12_NT331_SS-M9_R4	13_NT644_HS-M9_R1	14_NT644_HS-M9_R2	15_NT644_HS-M9_R3	16_NT644_HS-M9_R4	17_NT644_LS-M9_R1	18_NT644_LS-M9_R2	19_NT644_LS-M9_R3	20_NT644_LS-M9_R4	21_NT644_SS-M9_R1	22_NT644_SS-M9_R2	23_NT644_SS-M9_R3	24_NT644_SS-M9_R4
Average	110.725	113.748	126.624	109.009	128.738	129.847	132.439	149.035	187.413	163.64	229.139	256.758	153.507	145.184	131.206	127.001	97.7192	113.717	202.754	144.195	182.766	139.277	376.549	490.994
Value 1	110.228	149.07	163.655	118.907	149.272	145.714	158.973	171.553	183.99	168.27	244.666	322.233	156.873	157.472	135.973	124.125	105.299	107.552	211.262	140.488	181.612	140.731	433.109	470.815
Value 2	116.086	105.207	101.373	110.359	129.869	135.18	144.774	139.244	206.872	175.581	227.979	0	129.364	120.675	126.497	121.183	107.816	112.118	195.075	138.112	169.138	100.904	224.297	0
Value 3	106.087	93.8412	122.378	98.7133	110.061	111.144	100.933	138.575	172.942	148.315	215.689	204.588	178.246	161.041	131.32	136.181	82.1929	121.952	202.249	154.517	198.747	190.255	549.593	512.038
Average: Negative error	4.01238	20.324	22.6431	8.02619	15.0774	14.0093	23.5571	14.1177	13.4176	11.3173	11.5211	52.1705	18.949	17.8342	3.81393	6.23187	11.2863	5.79117	6.50175	6.94791	11.6747	31.7811	118.789	20.1788
Average: Positive error	4.16325	24.7455	27.5739	8.66412	17.0774	15.7036	28.6538	15.595	14.4523	12.1581	12.131	65.4742	21.6175	20.3317	3.92812	6.55344	12.76	6.10192	6.71715	7.29964	12.4713	41.1773	173.533	21.0436
Sample	NT331_HS-M9	NT331_LS-M9	NT331_SS-M9	NT644_HS-M9	NT644_LS-M9	NT644_SS-M9
Average	115.027	135.015	209.238	139.224	139.596	297.396
Replicate 1	110.725	128.738	187.413	153.507	97.7192	182.766
Replicate 2	113.748	129.847	163.64	145.184	113.717	139.277
Replicate 3	126.624	132.439	229.139	131.206	202.754	376.549
Replicate 4	109.009	149.035	256.758	127.001	144.195	490.994
Error in average	7.97619	9.47452	41.6724	12.2911	46.3086	165.214
Replicate 1: Negative error	4.01238	15.0774	13.4176	18.949	11.2863	11.6747
Replicate 1: Positive error	4.16325	17.0774	14.4523	21.6175	12.76	12.4713
Replicate 2: Negative error	20.324	14.0093	11.3173	17.8342	5.79117	31.7811
Replicate 2: Positive error	24.7455	15.7036	12.1581	20.3317	6.10192	41.1773
Replicate 3: Negative error	22.6431	23.5571	11.5211	3.81393	6.50175	118.789
Replicate 3: Positive error	27.5739	28.6538	12.131	3.92812	6.71715	173.533
Replicate 4: Negative error	8.02619	14.1177	52.1705	6.23187	6.94791	20.1788
Replicate 4: Positive error	8.66412	15.595	65.4742	6.55344	7.29964	21.0436

## Sheet: proV1
proV1
Intercept (b):	12.0496
Slope (a):	-3.3878
Library	Ct values	Expression level	Average	Expression level	Standard Deviation	Negative error	Positive error	Negative error	Positive error		Normalisation factor	Normalised expression level	Normalised average expression level	Normalised negative error value	Normalised positive error value	Normalised negative error	Normalised positive error			Reason for elimination
01_NT331_HS-M9_R1	19.2636	0.00742311	19.2784	0.00734882	0.069143	0.00701146	0.00770242	0.000337364	0.000353597		141928	1053.54	1043	995.121	1093.19	47.8814	50.1852
	19.2021	0.00774003										1098.52
	19.3695	0.00690757										980.377
02_NT331_HS-M9_R2	19.4163	0.00669159	19.4162	0.00669179	0.0578425	0.00643381	0.00696011	0.000257975	0.000268319		198850	1330.62	1330.66	1279.36	1384.02	51.2983	53.3552
	19.3453	0.00702198										1396.32
	19.487	0.00637731										1268.13
03_NT331_HS-M9_R3	19.2388	0.00754911	19.2474	0.00750538	0.00845952	0.00746235	0.00754866	4.30297e-05	4.32779e-05		171735	1296.45	1288.94	1281.55	1296.37	7.38971	7.43232
	19.2444	0.00752057										1291.54
	19.2589	0.00744683										1278.88
04_NT331_HS-M9_R4	19.5476	0.00612002	19.547	0.00612274	0.0371744	0.00596998	0.00627941	0.000152761	0.00015667		163054	997.892	998.336	973.428	1023.88	24.9083	25.5457
	19.5922	0.00593751										968.134
	19.5011	0.00631656										1029.94
05_NT331_LS-M9_R1	20.9516	0.00235689	20.8473	0.00253002	0.101551	0.00236128	0.00271081	0.000168735	0.000180793		412827	972.988	1044.46	974.801	1119.1	69.6584	74.6361
	20.7096	0.00277815										1146.89
	20.8806	0.00247329										1021.04
06_NT331_LS-M9_R2	21.8707	0.00126195	21.7396	0.00137951	0.126244	0.00126608	0.00150311	0.000113432	0.000123595		337374	425.748	465.412	427.143	507.11	38.2691	41.6978
	21.5691	0.00154904										522.604
	21.7791	0.001343										453.092
07_NT331_LS-M9_R3			21.3132	0.00184334	0.00492561	0.00183718	0.00184952	6.1608e-06	6.18146e-06	22.1856	300569	0	554.052	552.2	555.909	1.85175	1.85796			According to my lab journal, this sample has a pipetting error
	21.3082	0.00184952								21.3082		555.909
	21.3181	0.00183718								21.3181		552.2
08_NT331_LS-M9_R4	21.2761	0.00189034	21.2651	0.00190452	0.0111187	0.00189018	0.00191897	1.43383e-05	1.4447e-05		649169	1227.15	1236.36	1227.05	1245.74	9.30796	9.37856
	21.2694	0.00189905										1232.8
	21.2499	0.00192434										1249.22
09_NT331_SS-M9_R1	17.3918	0.0264908	17.5113	0.0244248	0.171468	0.0217379	0.0274438	0.0026869	0.00301901		266657	7063.95	6513.03	5796.55	7318.07	716.48	805.04
	17.3883	0.0265547										7080.99
	17.7538	0.0207136										5523.41
10_NT331_SS-M9_R2	17.716	0.0212522	17.7866	0.020257	0.112267	0.0187688	0.0218632	0.00148819	0.00160619		205509	4367.51	4162.99	3857.15	4493.08	305.837	330.087
	17.6987	0.0215039										4419.25
	17.945	0.0181888										3737.95
11_NT331_SS-M9_R3	18.0737	0.0166651	18.1153	0.0162007	0.056491	0.0155904	0.0168348	0.000610237	0.000634123		247420	4123.28	4008.37	3857.38	4165.26	150.985	156.895
	18.077	0.0166277										4114.03
	18.1952	0.0153447										3796.58
12_NT331_SS-M9_R4	17.7476	0.0208007	17.7559	0.020683	0.00834678	0.020566	0.0208007	0.000117004	0.00011767	17.7476	253643	5275.96	5246.12	5216.44	5275.96	29.6772	29.8461
	17.7643	0.020566								17.7643		5216.44
										19.0898		0								According to my lab journal, this sample had a pipetting error
13_NT644_HS-M9_R1	18.7615	0.0104425	18.7381	0.0106094	0.0165192	0.0104909	0.0107292	0.000118452	0.000119789		185611	1938.25	1969.21	1947.23	1991.45	21.9859	22.2342
	18.7253	0.0107025										1986.5
	18.7277	0.010685										1983.26
14_NT644_HS-M9_R2	19.9098	0.00478467	19.4815	0.00640116	0.304869	0.00520317	0.00787497	0.00119799	0.00147381		174925	836.956	1119.72	910.164	1377.53	209.557	257.806
	19.3107	0.00718923										1257.57
	19.2241	0.00762504										1333.81
15_NT644_HS-M9_R3	19.5882	0.00595368	19.4031	0.00675163	0.135791	0.00615639	0.00740442	0.000595238	0.000652789		159939	952.228	1079.85	984.65	1184.26	95.2019	104.407
	19.355	0.00697592										1115.72
	19.2661	0.00741036										1185.21
16_NT644_HS-M9_R4	20.1585	0.00404057	20.1427	0.00408421	0.100317	0.00381502	0.00437239	0.00026919	0.000288184		232195	938.2	948.332	885.827	1015.25	62.5045	66.9148
	20.2569	0.0037792										877.51
	20.0127	0.0044615										1035.94
17_NT644_LS-M9_R1	19.0073	0.00883551	18.88	0.00963446	0.113637	0.00891834	0.0104081	0.000716113	0.000773614		380561	3362.45	3666.5	3393.98	3960.91	272.525	294.407
	18.9012	0.00949669										3614.07
	18.7314	0.010658										4056.04
18_NT644_LS-M9_R2	19.3114	0.00718596	19.3289	0.00710112	0.0209895	0.00700053	0.00720315	0.000100585	0.00010203		546185	3924.86	3878.52	3823.58	3934.25	54.9378	55.7271
	19.3584	0.00696007										3801.48
	19.3168	0.00715948										3910.4
19_NT644_LS-M9_R3	19.2161	0.00766648	19.3035	0.00722436	0.0712854	0.00688268	0.007583	0.00034168	0.000358642		1.22965e+06	9427.12	8883.46	8463.31	9324.47	420.148	441.006
	19.3908	0.00680855										8372.16
	19.3037	0.00722349										8882.39
20_NT644_LS-M9_R4	19.2829	0.00732633	19.2372	0.00755761	0.0662777	0.00722471	0.00790584	0.000332893	0.000348232		278043	2037.04	2101.34	2008.78	2198.17	92.5587	96.8235
	19.2852	0.00731506										2033.9
	19.1435	0.00805469										2239.55
21_NT644_SS-M9_R1	18.8819	0.00962187	18.7507	0.0105191	0.096073	0.00985415	0.0112289	0.000664928	0.000709796		461539	4440.87	4854.96	4548.07	5182.56	306.89	327.598
	18.7158	0.0107716										4971.53
	18.6545	0.0112303										5183.22
22_NT644_SS-M9_R2	18.7267	0.0106923	18.6344	0.0113843	0.0926513	0.0106895	0.0121242	0.00069479	0.000739949		506808	5418.95	5769.65	5417.53	6144.67	352.125	375.012
	18.6689	0.0111209										5636.17
	18.5077	0.0124081										6288.54
23_NT644_SS-M9_R3	19.2706	0.00738796	19.0411	0.00863498	0.165729	0.00771511	0.00966452	0.000919871	0.00102955		808532	5973.4	6981.66	6237.91	7814.08	743.745	832.422
	18.8851	0.00960094										7762.67
	18.9677	0.00907706										7339.09
24_NT644_SS-M9_R4	18.9949	0.00891028	18.8564	0.00979004	0.110582	0.00908119	0.0105542	0.000708843	0.000764173		1.04059e+06	9271.98	10187.5	9449.84	10982.6	737.618	795.194
	18.85	0.00983294										10232.1
	18.7243	0.0107097										11144.5

## Sheet: proV1_Chart
Library	01_NT331_HS-M9_R1	02_NT331_HS-M9_R2	03_NT331_HS-M9_R3	04_NT331_HS-M9_R4	05_NT331_LS-M9_R1	06_NT331_LS-M9_R2	07_NT331_LS-M9_R3	08_NT331_LS-M9_R4	09_NT331_SS-M9_R1	10_NT331_SS-M9_R2	11_NT331_SS-M9_R3	12_NT331_SS-M9_R4	13_NT644_HS-M9_R1	14_NT644_HS-M9_R2	15_NT644_HS-M9_R3	16_NT644_HS-M9_R4	17_NT644_LS-M9_R1	18_NT644_LS-M9_R2	19_NT644_LS-M9_R3	20_NT644_LS-M9_R4	21_NT644_SS-M9_R1	22_NT644_SS-M9_R2	23_NT644_SS-M9_R3	24_NT644_SS-M9_R4
Average	1043	1330.66	1288.94	998.336	1044.46	465.412	554.052	1236.36	6513.03	4162.99	4008.37	5246.12	1969.21	1119.72	1079.85	948.332	3666.5	3878.52	8883.46	2101.34	4854.96	5769.65	6981.66	10187.5
Value 1	1053.54	1330.62	1296.45	997.892	972.988	425.748	0	1227.15	7063.95	4367.51	4123.28	5275.96	1938.25	836.956	952.228	938.2	3362.45	3924.86	9427.12	2037.04	4440.87	5418.95	5973.4	9271.98
Value 2	1098.52	1396.32	1291.54	968.134	1146.89	522.604	555.909	1232.8	7080.99	4419.25	4114.03	5216.44	1986.5	1257.57	1115.72	877.51	3614.07	3801.48	8372.16	2033.9	4971.53	5636.17	7762.67	10232.1
Value 3	980.377	1268.13	1278.88	1029.94	1021.04	453.092	552.2	1249.22	5523.41	3737.95	3796.58	0	1983.26	1333.81	1185.21	1035.94	4056.04	3910.4	8882.39	2239.55	5183.22	6288.54	7339.09	11144.5
Average: Negative error	47.8814	51.2983	7.38971	24.9083	69.6584	38.2691	1.85175	9.30796	716.48	305.837	150.985	29.6772	21.9859	209.557	95.2019	62.5045	272.525	54.9378	420.148	92.5587	306.89	352.125	743.745	737.618
Average: Positive error	50.1852	53.3552	7.43232	25.5457	74.6361	41.6978	1.85796	9.37856	805.04	330.087	156.895	29.8461	22.2342	257.806	104.407	66.9148	294.407	55.7271	441.006	96.8235	327.598	375.012	832.422	795.194
Sample	NT331_HS-M9	NT331_LS-M9	NT331_SS-M9	NT644_HS-M9	NT644_LS-M9	NT644_SS-M9
Average	1165.23	825.07	4982.63	1279.28	4632.46	6948.43
Replicate 1	1043	1044.46	6513.03	1969.21	3666.5	4854.96
Replicate 2	1330.66	465.412	4162.99	1119.72	3878.52	5769.65
Replicate 3	1288.94	554.052	4008.37	1079.85	8883.46	6981.66
Replicate 4	998.336	1236.36	5246.12	948.332	2101.34	10187.5
Error in average	168.783	374.207	1159.39	465.748	2942.74	2328.41
Replicate 1: Negative error	47.8814	69.6584	716.48	21.9859	272.525	306.89
Replicate 1: Positive error	50.1852	74.6361	805.04	22.2342	294.407	327.598
Replicate 2: Negative error	51.2983	38.2691	305.837	209.557	54.9378	352.125
Replicate 2: Positive error	53.3552	41.6978	330.087	257.806	55.7271	375.012
Replicate 3: Negative error	7.38971	1.85175	150.985	95.2019	420.148	743.745
Replicate 3: Positive error	7.43232	1.85796	156.895	104.407	441.006	832.422
Replicate 4: Negative error	24.9083	9.30796	29.6772	62.5045	92.5587	737.618
Replicate 4: Positive error	25.5457	9.37856	29.8461	66.9148	96.8235	795.194

## Sheet: proV2
proV2
Intercept (b):	11.6212
Slope (a):	-3.51498
Library	Ct values	Expression level	Average	Expression level	Standard Deviation	Negative error	Positive error	Negative error	Positive error		Normalisation factor	Normalised expression level	Normalised average expression level	Normalised negative error value	Normalised positive error value	Normalised negative error	Normalised positive error			Reason for elimination
01_NT331_HS-M9_R1	20.3689	0.00324563	20.3329	0.00332311	0.03029	0.00325782	0.00338971	6.52882e-05	6.65966e-05		141928	460.645	471.642	462.375	481.093	9.26621	9.45191
	20.335	0.00331859										471
	20.2948	0.00340708										483.559
02_NT331_HS-M9_R2	20.6385	0.00272028	20.576	0.00283389	0.0983575	0.00265705	0.00302249	0.000176834	0.000188603		198850	540.927	563.518	528.354	601.022	35.1635	37.5037
	20.6524	0.00269553										536.006
	20.4372	0.00310377										617.184
03_NT331_HS-M9_R3	20.3721	0.00323888	20.6544	0.00269213	0.413607	0.00205318	0.00352993	0.000638954	0.000837798		171735	556.23	462.334	352.603	606.213	109.731	143.879
	21.2392	0.00183535										315.195
	20.3518	0.00328227										563.681
04_NT331_HS-M9_R4	20.7026	0.00260833	21.1156	0.00199012	0.695015	0.00126226	0.00313767	0.000727855	0.00114756		163054	425.298	324.496	205.817	511.61	118.68	187.113
	22.0945	0.00104804										170.887
	20.5496	0.00288333										470.138
05_NT331_LS-M9_R1	21.5479	0.00149929	21.9904	0.00112201	0.6922	0.000712966	0.00176574	0.000409046	0.000643725		412827	618.946	463.197	294.332	728.943	168.865	265.747
	22.9679	0.000591443										244.164
	21.4554	0.00159292										657.601
06_NT331_LS-M9_R2	22.9134	0.000612925	22.6409	0.000732706	0.198176	0.000643502	0.000834277	8.92048e-05	0.000101571		337374	206.785	247.196	217.101	281.463	30.0954	34.2673
	22.5614	0.000771868										260.408
	22.4479	0.000831457										280.512
07_NT331_LS-M9_R3	22.5137	0.000796363	22.4572	0.000826422	0.12593	0.000760984	0.000897488	6.54383e-05	7.10655e-05		300569	239.362	248.397	228.728	269.757	19.6687	21.3601
	22.5752	0.000764963										229.924
	22.2827	0.000926519										278.483
08_NT331_LS-M9_R4	23.0013	0.000578633	22.5946	0.000755284	0.406709	0.000578633	0.000985866	0.000176651	0.000230582	23.0013	649169	375.631	490.307	375.631	639.994	114.677	149.686
										32.09		0								According to my lab journal, this sample had a pipetting error
	22.1879	0.000985866								22.1879		639.994
09_NT331_SS-M9_R1	18.9057	0.00846399	18.6722	0.00986335	0.173658	0.00880276	0.0110517	0.00106058	0.00118836		266657	2256.98	2630.13	2347.32	2947.01	282.811	316.885
	18.6211	0.0101988										2719.57
	18.4897	0.011116										2964.16
10_NT331_SS-M9_R2	18.9479	0.00823348	18.7064	0.0096445	0.191867	0.00850539	0.0109362	0.00113911	0.00129167		205509	1692.05	1982.03	1747.93	2247.48	234.097	265.45
	18.6929	0.00973043										1999.69
	18.4785	0.0111976										2301.2
11_NT331_SS-M9_R3	19.1964	0.00699651	19.2096	0.00693617	0.0298442	0.00680188	0.00707311	0.000134287	0.000136938		247420	1731.08	1716.15	1682.92	1750.03	33.2253	33.8812
	19.1815	0.00706503										1748.03
	19.2509	0.00675093										1670.32
12_NT331_SS-M9_R4	18.7071	0.00964027	18.559	0.0106223	0.137824	0.00970528	0.011626	0.000917017	0.00100366		253643	2445.19	2694.27	2461.68	2948.85	232.595	254.572
	18.5947	0.0103767										2631.97
	18.3752	0.0119814										3039.01
13_NT644_HS-M9_R1	20.5263	0.00292774	20.3848	0.00321201	0.136103	0.00293803	0.00351154	0.00027398	0.00029953		185611	543.419	596.183	545.329	651.779	50.8537	55.596
	20.2011	0.00362292										672.452
	20.4271	0.00312421										579.886
14_NT644_HS-M9_R2	20.659	0.00268405	20.6079	0.00277528	0.0462071	0.00269254	0.00286057	8.27469e-05	8.52899e-05		174925	469.507	485.465	470.991	500.385	14.4745	14.9193
	20.5471	0.00288818										505.213
	20.6178	0.00275745										482.346
15_NT644_HS-M9_R3	20.8294	0.00240044	20.6265	0.00274178	0.165866	0.00245948	0.00305647	0.000282294	0.000314695		159939	383.925	438.518	393.368	488.85	45.1499	50.3321
	20.4231	0.0031324										500.995
	20.6268	0.00274112										438.413
16_NT644_HS-M9_R4	21.8654	0.00121778	21.698	0.00135886	0.16876	0.00121664	0.0015177	0.000142217	0.000158841		232195	282.762	315.519	282.497	352.401	33.0219	36.882
	21.467	0.0015809										367.076
	21.7618	0.00130331										302.622
17_NT644_LS-M9_R1	20.3815	0.00321896	20.3668	0.00325022	0.0198476	0.00320823	0.00329275	4.19848e-05	4.25342e-05		380561	1225.01	1236.91	1220.93	1253.09	15.9778	16.1869
	20.3387	0.0033105										1259.85
	20.3801	0.00322201										1226.17
18_NT644_LS-M9_R2	20.8672	0.00234181	20.833	0.00239485	0.113205	0.00222368	0.0025792	0.000171173	0.000184349		546185	1279.06	1308.03	1214.54	1408.72	93.492	100.689
	20.6804	0.00264654										1445.5
	20.9513	0.0022162										1210.45
19_NT644_LS-M9_R3	20.9056	0.00228363	20.9394	0.00223361	0.0252763	0.00219693	0.0022709	3.66794e-05	3.72918e-05		1.22965e+06	2808.07	2746.57	2701.46	2792.42	45.103	45.856
	20.9664	0.00219451										2698.49
	20.9462	0.00222361										2734.27
20_NT644_LS-M9_R4	20.6674	0.0026693	20.6635	0.00267615	0.0121139	0.002655	0.00269747	2.11527e-05	2.13212e-05		278043	742.179	744.085	738.204	750.014	5.88136	5.92822
	20.6759	0.00265435										738.024
	20.6471	0.00270506										752.123
21_NT644_SS-M9_R1	19.8627	0.00452197	19.8415	0.00458524	0.102671	0.00428699	0.00490424	0.00029825	0.000318999		461539	2087.07	2116.27	1978.61	2263.5	137.654	147.231
	19.7065	0.00500922										2311.95
	19.9553	0.00425587										1964.25
22_NT644_SS-M9_R2	19.5801	0.00544144	19.5417	0.00558017	0.0579741	0.00537222	0.00579617	0.000207947	0.000215997		506808	2757.77	2828.07	2722.68	2937.54	105.389	109.469
	19.5852	0.00542338										2748.61
	19.4598	0.00588786										2984.02
23_NT644_SS-M9_R3	20.4179	0.00314325	20.3449	0.00329719	0.0550618	0.00318038	0.00341829	0.000116809	0.0001211		808532	2541.42	2665.88	2571.44	2763.8	94.4441	97.9129
	20.3319	0.00332537										2688.67
	20.2849	0.00342936										2772.75
24_NT644_SS-M9_R4	20.1472	0.00375296	20.3653	0.00325343	0.15515	0.00293901	0.00360148	0.000314415	0.000348051		1.04059e+06	3905.31	3385.5	3058.32	3747.67	327.178	362.179
	20.4531	0.00307154										3196.22
	20.4955	0.0029874										3108.67

## Sheet: proV2_Chart
Library	01_NT331_HS-M9_R1	02_NT331_HS-M9_R2	03_NT331_HS-M9_R3	04_NT331_HS-M9_R4	05_NT331_LS-M9_R1	06_NT331_LS-M9_R2	07_NT331_LS-M9_R3	08_NT331_LS-M9_R4	09_NT331_SS-M9_R1	10_NT331_SS-M9_R2	11_NT331_SS-M9_R3	12_NT331_SS-M9_R4	13_NT644_HS-M9_R1	14_NT644_HS-M9_R2	15_NT644_HS-M9_R3	16_NT644_HS-M9_R4	17_NT644_LS-M9_R1	18_NT644_LS-M9_R2	19_NT644_LS-M9_R3	20_NT644_LS-M9_R4	21_NT644_SS-M9_R1	22_NT644_SS-M9_R2	23_NT644_SS-M9_R3	24_NT644_SS-M9_R4
Average	471.642	563.518	462.334	324.496	463.197	247.196	248.397	490.307	2630.13	1982.03	1716.15	2694.27	596.183	485.465	438.518	315.519	1236.91	1308.03	2746.57	744.085	2116.27	2828.07	2665.88	3385.5
Value 1	460.645	540.927	556.23	425.298	618.946	206.785	239.362	375.631	2256.98	1692.05	1731.08	2445.19	543.419	469.507	383.925	282.762	1225.01	1279.06	2808.07	742.179	2087.07	2757.77	2541.42	3905.31
Value 2	471	536.006	315.195	170.887	244.164	260.408	229.924	0	2719.57	1999.69	1748.03	2631.97	672.452	505.213	500.995	367.076	1259.85	1445.5	2698.49	738.024	2311.95	2748.61	2688.67	3196.22
Value 3	483.559	617.184	563.681	470.138	657.601	280.512	278.483	639.994	2964.16	2301.2	1670.32	3039.01	579.886	482.346	438.413	302.622	1226.17	1210.45	2734.27	752.123	1964.25	2984.02	2772.75	3108.67
Average: Negative error	9.26621	35.1635	109.731	118.68	168.865	30.0954	19.6687	114.677	282.811	234.097	33.2253	232.595	50.8537	14.4745	45.1499	33.0219	15.9778	93.492	45.103	5.88136	137.654	105.389	94.4441	327.178
Average: Positive error	9.45191	37.5037	143.879	187.113	265.747	34.2673	21.3601	149.686	316.885	265.45	33.8812	254.572	55.596	14.9193	50.3321	36.882	16.1869	100.689	45.856	5.92822	147.231	109.469	97.9129	362.179
Sample	NT331_HS-M9	NT331_LS-M9	NT331_SS-M9	NT644_HS-M9	NT644_LS-M9	NT644_SS-M9
Average	455.497	362.274	2255.64	458.921	1508.9	2748.93
Replicate 1	471.642	463.197	2630.13	596.183	1236.91	2116.27
Replicate 2	563.518	247.196	1982.03	485.465	1308.03	2828.07
Replicate 3	462.334	248.397	1716.15	438.518	2746.57	2665.88
Replicate 4	324.496	490.307	2694.27	315.519	744.085	3385.5
Error in average	98.5514	132.651	482.547	116.227	862.379	522.379
Replicate 1: Negative error	9.26621	168.865	282.811	50.8537	15.9778	137.654
Replicate 1: Positive error	9.45191	265.747	316.885	55.596	16.1869	147.231
Replicate 2: Negative error	35.1635	30.0954	234.097	14.4745	93.492	105.389
Replicate 2: Positive error	37.5037	34.2673	265.45	14.9193	100.689	109.469
Replicate 3: Negative error	109.731	19.6687	33.2253	45.1499	45.103	94.4441
Replicate 3: Positive error	143.879	21.3601	33.8812	50.3321	45.856	97.9129
Replicate 4: Negative error	118.68	114.677	232.595	33.0219	5.88136	327.178
Replicate 4: Positive error	187.113	149.686	254.572	36.882	5.92822	362.179

[truncated: 23 more sheets: proW1, proW1_Chart, proW2, proW2_Chart, proX1, proX1_Chart, proX2, proX2_Chart, ygaY1, ygaY1_Chart, ygaY2, ygaY2_Chart, hcaT, hcaT_Chart, rpoB, rpoB_Chart, rpoD, rpoD_Chart, rrsA, rrsA_Chart …]
