# Supplementary material for: The environmentally-regulated interplay between local three-dimensional chromatin organisation and transcription of proVWX in E. coli
Source: Nat Commun. 2023 Nov 17;14:7478. doi: 10.1038/s41467-023-43322-y (PMC10656529; doi:10.1038/s41467-023-43322-y)
Supplement: Supplementary file 4 — Supplementary Data 1 [file 41467_2023_43322_MOESM4_ESM.zip › Supplementary Data 1/Supplementary Data 1D.xlsx]

## Sheet: nrdF1
nrdF1
Intercept (b):	11.9623
Slope (a):	-3.36049
Library	Ct values	Expression level	Average	Expression level	Standard Deviation	Negative error value	Positive error value	Negative error	Positive error		Normalisation factor	Normalised expression level	Normalised average expression level	Normalised negative error value	Normalised positive error value	Normalised negative error	Normalised positive error
01_ΔstpA_HS-M9_R1	23.2329	0.000442754	23.2052	0.000451224	0.0210538	0.000444761	0.000457781	6.46261e-06	6.55651e-06		319303	141.373	144.077	142.014	146.171	2.06353	2.09351
	23.201	0.000452548										144.5
	23.1819	0.000458511										146.404
02_ΔstpA_HS-M9_R2	24.4128	0.000197259	24.2317	0.000223327	0.128103	0.00020456	0.000243815	1.87668e-05	2.04886e-05		599049	118.168	133.784	122.542	146.058	11.2423	12.2737
	24.1389	0.000237988										142.567
	24.1434	0.000237264										142.133
03_ΔstpA_HS-M9_R3	24.2937	0.000214041	24.0598	0.00025124	0.168289	0.000223878	0.000281948	2.73627e-05	3.0707e-05		554048	118.589	139.199	124.039	156.213	15.1603	17.0132
	23.9046	0.000279425										154.815
	23.9811	0.000265159										146.911
04_ΔstpA_HS-M9_R4	24.0372	0.000255165	23.8998	0.000280359	0.127181	0.000256962	0.000305887	2.33973e-05	2.55277e-05		663584	169.324	186.042	170.516	202.982	15.5261	16.9398
	23.7306	0.000314823										208.911
	23.9316	0.000274319										182.034
05_ΔstpA_LS-M9_R1	24.5068	0.000184965	24.2864	0.000215112	0.158985	0.00019291	0.000239869	2.22021e-05	2.47573e-05		657425	121.6	141.42	126.824	157.696	14.5962	16.2761
	24.2149	0.000225919										148.525
	24.1376	0.000238206										156.602
06_ΔstpA_LS-M9_R2	24.4038	0.000198486	24.1506	0.000236087	0.17903	0.000208832	0.000266898	2.72549e-05	3.08119e-05		521964	103.603	123.229	109.003	139.311	14.226	16.0827
	24.0253	0.000257256										134.278
	24.0228	0.000257702										134.511
07_ΔstpA_LS-M9_R3	24.4083	0.000197876	24.3553	0.000205193	0.114784	0.000189673	0.000221983	1.552e-05	1.67899e-05		583033	115.368	119.634	110.586	129.423	9.04867	9.78908
	24.1959	0.00022887										133.439
	24.4617	0.000190768										111.224
08_ΔstpA_LS-M9_R4	24.0096	0.000260035	23.9867	0.00026415	0.019253	0.000260688	0.000267658	3.46178e-06	3.50775e-06		452797	117.743	119.606	118.039	121.194	1.56748	1.5883
	23.988	0.000263919										119.502
	23.9625	0.000268565										121.605
09_ΔstpA_SS-M9_R1	22.7949	0.000597731	22.8357	0.000581225	0.0905994	0.000546241	0.00061845	3.49842e-05	3.72248e-05		358445	214.254	208.337	195.797	221.68	12.5399	13.343
	22.751	0.000615968										220.791
	22.9613	0.000533297										191.158
10_ΔstpA_SS-M9_R2	23.452	0.000381021	23.3284	0.000414697	0.0881556	0.00039039	0.000440518	2.43077e-05	2.58212e-05		416457	158.679	172.704	162.581	183.457	10.1231	10.7534
	23.2525	0.000436833										181.922
	23.2807	0.000428478										178.443
11_ΔstpA_SS-M9_R3	23.8702	0.0002861	23.7306	0.000314807	0.113642	0.000291224	0.0003403	2.35829e-05	2.54927e-05		628123	179.706	197.738	182.925	213.75	14.813	16.0125
	23.5918	0.00034622										217.469
	23.7299	0.000314965										197.837
12_ΔstpA_SS-M9_R4	23.1914	0.000455531	23.1511	0.000468262	0.0332816	0.000457705	0.000479063	1.05576e-05	1.08011e-05		417450	190.161	195.476	191.069	199.985	4.40725	4.50891
	23.1522	0.000467926										195.336
	23.1099	0.000481694										201.083
13_Δrnc_HS-M9_R1	21.624	0.00133329	21.4187	0.00153469	0.153071	0.00138188	0.0017044	0.00015281	0.000169708		98758.8	131.675	151.564	136.473	168.324	15.0913	16.7601
	21.3755	0.00158083										156.121
	21.2566	0.00171496										169.367
14_Δrnc_HS-M9_R2	22.18	0.000910936	22.2401	0.000874184	0.0482097	0.000845779	0.000903543	2.84051e-05	2.93591e-05		138080	125.782	120.707	116.785	124.761	3.92217	4.0539
	22.2422	0.000872882										120.527
	22.298	0.000840167										116.01
15_Δrnc_HS-M9_R3	22.1798	0.00091106	22.1574	0.000925133	0.0679161	0.000883068	0.000969202	4.20653e-05	4.40691e-05		159106	144.955	147.194	140.501	154.205	6.69282	7.01164
	22.0653	0.000985381										156.78
	22.2271	0.000881985										140.329
16_Δrnc_HS-M9_R4	21.5652	0.00138815	21.4677	0.00148401	0.104715	0.00138126	0.0015944	0.000102748	0.000110391		102463	142.234	152.056	141.528	163.367	10.5278	11.3109
	21.3224	0.00163935										167.972
	21.5155	0.00143616										147.152
17_Δrnc_LS-M9_R1	21.6483	0.0013113	21.5961	0.00135902	0.0709557	0.00129453	0.00142673	6.44928e-05	6.77058e-05		118614	155.539	161.199	153.549	169.23	7.64975	8.03086
	21.4958	0.00145572										172.669
	21.6443	0.00131491										155.967
18_Δrnc_LS-M9_R2	21.3543	0.00160398	21.2712	0.00169795	0.0753642	0.00161249	0.00178793	8.5455e-05	8.99837e-05		70260.6	112.696	119.299	113.295	125.621	6.00412	6.32231
	21.2874	0.00167914										117.977
	21.1718	0.00181756										127.703
19_Δrnc_LS-M9_R3	21.7773	0.00120035	21.7049	0.00126145	0.150887	0.00113755	0.00139884	0.000123902	0.000137397		122174	146.652	154.116	138.978	170.902	15.1376	16.7863
	21.4948	0.00145671										177.972
	21.8424	0.00114795										140.25
20_Δrnc_LS-M9_R4	21.5879	0.00136669	21.6361	0.00132233	0.136503	0.00120426	0.00145197	0.00011807	0.000129647		106767	145.917	141.18	128.574	155.022	12.606	13.8419
	21.4983	0.00145328										155.161
	21.822	0.00116412										124.289
21_Δrnc_SS-M9_R1	21.5574	0.00139557	21.4676	0.00148415	0.206205	0.00128859	0.00170938	0.000195556	0.000225233		108985	152.096	161.75	140.437	186.297	21.3126	24.547
	21.1824	0.00180443										196.656
	21.6629	0.0012982										141.484
22_Δrnc_SS-M9_R2	20.692	0.00252501	20.6121	0.00266705	0.149409	0.00240753	0.00295456	0.000259527	0.000287503		60314.5	152.295	160.862	145.209	178.203	15.6532	17.3406
	20.4028	0.00307842										185.674
	20.7416	0.00244064										147.206
23_Δrnc_SS-M9_R3	22.2097	0.000892555	22.0897	0.000969061	0.0851414	0.000914145	0.00102728	5.49159e-05	5.82149e-05		152469	136.087	147.752	139.379	156.628	8.37296	8.87596
	22.038	0.00100399										153.077
	22.0213	0.00101552										154.836
24_Δrnc_SS-M9_R4	21.168	0.00182232	21.1791	0.00180848	0.11382	0.0016728	0.00195516	0.000135682	0.000146687		74605.2	135.954	134.922	124.799	145.865	10.1225	10.9436
	21.0456	0.00198171										147.846
	21.3238	0.00163785										122.192

## Sheet: nrdF1_Chart
Library	01_ΔstpA_HS-M9_R1	02_ΔstpA_HS-M9_R2	03_ΔstpA_HS-M9_R3	04_ΔstpA_HS-M9_R4	05_ΔstpA_LS-M9_R1	06_ΔstpA_LS-M9_R2	07_ΔstpA_LS-M9_R3	08_ΔstpA_LS-M9_R4	09_ΔstpA_SS-M9_R1	10_ΔstpA_SS-M9_R2	11_ΔstpA_SS-M9_R3	12_ΔstpA_SS-M9_R4	13_Δrnc_HS-M9_R1	14_Δrnc_HS-M9_R2	15_Δrnc_HS-M9_R3	16_Δrnc_HS-M9_R4	17_Δrnc_LS-M9_R1	18_Δrnc_LS-M9_R2	19_Δrnc_LS-M9_R3	20_Δrnc_LS-M9_R4	21_Δrnc_SS-M9_R1	22_Δrnc_SS-M9_R2	23_Δrnc_SS-M9_R3	24_Δrnc_SS-M9_R4
Average	144.077	133.784	139.199	186.042	141.42	123.229	119.634	119.606	208.337	172.704	197.738	195.476	151.564	120.707	147.194	152.056	161.199	119.299	154.116	141.18	161.75	160.862	147.752	134.922
Value 1	141.373	118.168	118.589	169.324	121.6	103.603	115.368	117.743	214.254	158.679	179.706	190.161	131.675	125.782	144.955	142.234	155.539	112.696	146.652	145.917	152.096	152.295	136.087	135.954
Value 2	144.5	142.567	154.815	208.911	148.525	134.278	133.439	119.502	220.791	181.922	217.469	195.336	156.121	120.527	156.78	167.972	172.669	117.977	177.972	155.161	196.656	185.674	153.077	147.846
Value 3	146.404	142.133	146.911	182.034	156.602	134.511	111.224	121.605	191.158	178.443	197.837	201.083	169.367	116.01	140.329	147.152	155.967	127.703	140.25	124.289	141.484	147.206	154.836	122.192
Average: Negative error	2.06353	11.2423	15.1603	15.5261	14.5962	14.226	9.04867	1.56748	12.5399	10.1231	14.813	4.40725	15.0913	3.92217	6.69282	10.5278	7.64975	6.00412	15.1376	12.606	21.3126	15.6532	8.37296	10.1225
Average: Positive error	2.09351	12.2737	17.0132	16.9398	16.2761	16.0827	9.78908	1.5883	13.343	10.7534	16.0125	4.50891	16.7601	4.0539	7.01164	11.3109	8.03086	6.32231	16.7863	13.8419	24.547	17.3406	8.87596	10.9436
Sample	NT331_HS-M9	NT331_LS-M9	NT331_SS-M9	NT644_HS-M9	NT644_LS-M9	NT644_SS-M9
Average	150.776	125.972	193.564	142.88	143.949	151.321
Replicate 1	144.077	141.42	208.337	151.564	161.199	161.75
Replicate 2	133.784	123.229	172.704	120.707	119.299	160.862
Replicate 3	139.199	119.634	197.738	147.194	154.116	147.752
Replicate 4	186.042	119.606	195.476	152.056	141.18	134.922
Error in average	23.8838	10.4379	14.9942	14.9428	18.4048	12.6684
Replicate 1: Negative error	2.06353	14.5962	12.5399	15.0913	7.64975	21.3126
Replicate 1: Positive error	2.09351	16.2761	13.343	16.7601	8.03086	24.547
Replicate 2: Negative error	11.2423	14.226	10.1231	3.92217	6.00412	15.6532
Replicate 2: Positive error	12.2737	16.0827	10.7534	4.0539	6.32231	17.3406
Replicate 3: Negative error	15.1603	9.04867	14.813	6.69282	15.1376	8.37296
Replicate 3: Positive error	17.0132	9.78908	16.0125	7.01164	16.7863	8.87596
Replicate 4: Negative error	15.5261	1.56748	4.40725	10.5278	12.606	10.1225
Replicate 4: Positive error	16.9398	1.5883	4.50891	11.3109	13.8419	10.9436

## Sheet: nrdF2
nrdF2
Intercept (b):	12.2847
Slope (a):	-3.46412
Library	Ct values	Expression level	Average	Expression level	Standard Deviation	Negative error	Positive error	Negative error	Positive error		Normalisation factor	Normalised expression level	Normalised average expression level	Normalised negative error value	Normalised positive error value	Normalised negative error	Normalised positive error
01_ΔstpA_HS-M9_R1	24.2963	0.00034084	24.1752	0.000369408	0.116117	0.000341969	0.000399049	2.74394e-05	2.96411e-05		319303	108.831	117.953	109.192	127.418	8.76147	9.46449
	24.0186	0.000409934										130.893
	24.2107	0.00036079										115.201
02_ΔstpA_HS-M9_R2	25.5187	0.000151246	25.4992	0.000153214	0.148539	0.00013881	0.000169114	1.44045e-05	1.58993e-05		599049	90.604	91.7829	83.1539	101.307	8.62903	9.52448
	25.3084	0.000173939										104.198
	25.6707	0.000136715										81.899
03_ΔstpA_HS-M9_R3	25.0902	0.00020109	24.8368	0.00023798	0.395503	0.000182965	0.000309536	5.50145e-05	7.15565e-05		554048	111.414	131.852	101.372	171.498	30.4807	39.6457
	24.2782	0.000344963										191.126
	25.1419	0.000194293										107.648
04_ΔstpA_HS-M9_R4	25.2851	0.000176656	25.2069	0.000186079	0.0552857	0.000179366	0.000193045	6.71396e-06	6.96528e-06		663584	117.226	123.479	119.024	128.101	4.45528	4.62205
	25.1673	0.000191036										126.769
	25.1682	0.00019092										126.691
05_ΔstpA_LS-M9_R1	26.4702	8.03565e-05	26.4157	8.33193e-05	0.104839	7.77108e-05	8.93326e-05	5.60853e-06	6.01331e-06		657425	52.8284	54.7762	51.089	58.7295	3.68719	3.9533
	26.269	9.18506e-05										60.3848
	26.5079	7.83671e-05										51.5205
06_ΔstpA_LS-M9_R2	25.4658	0.000156657	25.3697	0.000166986	0.104453	0.000155786	0.000178992	1.12005e-05	1.20057e-05		521964	81.7694	87.1608	81.3145	93.4273	5.84623	6.26656
	25.2245	0.000183908										95.9933
	25.4189	0.000161619										84.3591
07_ΔstpA_LS-M9_R3	25.9693	0.000112102	25.4158	0.000161952	0.738777	9.9111e-05	0.000264639	6.28414e-05	0.000102686		583033	65.359	94.4236	57.785	154.293	36.6386	59.8694
	24.3716	0.000324197										189.017
	25.9065	0.00011688										68.1451
08_ΔstpA_LS-M9_R4	25.2709	0.000178324	25.2319	0.000183006	0.0948887	0.00017182	0.00019492	1.11861e-05	1.19143e-05		452797	80.7446	82.8645	77.7995	88.2593	5.06502	5.39478
	25.1012	0.000199615										90.3851
	25.3236	0.000172183										77.9641
09_ΔstpA_SS-M9_R1	23.9684	0.000423854	23.8485	0.000459019	0.123786	0.000422763	0.000498384	3.6256e-05	3.93653e-05		358445	151.928	164.533	151.537	178.643	12.9958	14.1103
	23.6781	0.000514072										184.267
	23.899	0.000443866										159.102
10_ΔstpA_SS-M9_R2	24.7138	0.000258252	24.6949	0.000261515	0.0162773	0.000258701	0.00026436	2.81419e-06	2.84481e-06		416457	107.551	108.91	107.738	110.094	1.17199	1.18474
	24.6968	0.000261177										108.769
	24.674	0.000265162										110.429
11_ΔstpA_SS-M9_R3	24.9884	0.000215161	24.9182	0.000225442	0.0984174	0.000211166	0.000240683	1.42758e-05	1.5241e-05		628123	135.148	141.605	132.638	151.179	8.96699	9.5732
	24.779	0.000247293										155.331
	24.9872	0.000215341										135.261
12_ΔstpA_SS-M9_R4	24.1712	0.000370388	24.1603	0.000373103	0.0951156	0.000350245	0.000397454	2.28585e-05	2.43503e-05		417450	154.618	155.752	146.21	165.917	9.54227	10.165
	24.0387	0.000404512										168.863
	24.2709	0.000346657										144.712
13_Δrnc_HS-M9_R1	22.6606	0.00101099	22.5851	0.00106304	0.0578493	0.00102294	0.00110471	4.01003e-05	4.16723e-05		98758.8	99.844	104.985	101.024	109.1	3.96026	4.1155
	22.5745	0.00107051										105.722
	22.5201	0.00110997										109.619
14_Δrnc_HS-M9_R2	23.4058	0.000616074	23.3828	0.000625556	0.0491353	0.000605455	0.000646324	2.01006e-05	2.07679e-05		138080	85.0673	86.3766	83.6011	89.2442	2.77549	2.86763
	23.4281	0.000606999										83.8143
	23.3145	0.000654602										90.3872
15_Δrnc_HS-M9_R3	22.5387	0.00109633	23.1517	0.000729414	0.444138	0.000542955	0.000979908	0.00018646	0.000250493		159106	174.432	116.054	86.3871	155.909	29.6668	39.8549
	23.5766	0.000549923										87.4958
	23.3398	0.000643693										102.415
16_Δrnc_HS-M9_R4	22.6735	0.00100237	22.6822	0.000996553	0.00632933	0.000992369	0.00100075	4.18377e-06	4.20141e-06		102463	102.705	102.109	101.681	102.54	0.42868	0.430487
	22.685	0.000994727										101.922
	22.6882	0.00099259										101.703
17_Δrnc_LS-M9_R1	22.287	0.00129591	22.5117	0.00111615	0.18214	0.000988876	0.0012598	0.00012727	0.00014365		118614	153.713	132.391	117.295	149.429	15.096	17.0389
	22.7332	0.00096337										114.269
	22.5149	0.00111377										132.109
18_Δrnc_LS-M9_R2	22.3419	0.00124955	22.2661	0.00131411	0.0603975	0.0012624	0.00136794	5.17114e-05	5.38296e-05		70260.6	87.7943	92.3304	88.6972	96.1125	3.63327	3.7821
	22.1941	0.00137854										96.8571
	22.2623	0.00131742										92.5629
19_Δrnc_LS-M9_R3	22.6201	0.00103855	22.8597	0.000885661	0.172839	0.000789539	0.000993486	9.61221e-05	0.000107824		122174	126.884	108.205	96.4611	121.378	11.7436	13.1733
	23.0215	0.000795375										97.1741
	22.9375	0.000841014										102.75
20_Δrnc_LS-M9_R4	22.0974	0.00146999	22.2036	0.0013698	0.214693	0.00118763	0.00157991	0.000182171	0.000210114		106767	156.946	146.249	126.799	168.682	19.4497	22.4331
	22.0104	0.00155754										166.293
	22.5031	0.00112258										119.854
21_Δrnc_SS-M9_R1	22.4749	0.00114377	22.5253	0.00110608	0.0524281	0.0010682	0.00114531	3.78816e-05	3.9225e-05		108985	124.654	120.546	116.418	124.821	4.12853	4.27494
	22.5976	0.00105419										114.891
	22.5035	0.00112229										122.312
22_Δrnc_SS-M9_R2	21.2703	0.00254736	21.351	0.00241428	0.0791946	0.00229048	0.00254477	0.000123801	0.000130493		60314.5	153.643	145.616	138.149	153.487	7.46702	7.87062
	21.4586	0.00224764										135.566
	21.3241	0.00245779										148.24
23_Δrnc_SS-M9_R3	22.9404	0.000839421	23.0308	0.000790441	0.065439	0.000756796	0.000825581	3.36448e-05	3.51405e-05		152469	127.986	120.518	115.388	125.876	5.12978	5.35784
	23.0591	0.000775729										118.275
	23.093	0.000758436										115.638
24_Δrnc_SS-M9_R4	22.0161	0.00155168	22.1227	0.00144548	0.0754673	0.00137476	0.00151984	7.07207e-05	7.43588e-05		74605.2	115.764	107.84	102.564	113.388	5.27613	5.54755
	22.1729	0.00139805										104.302
	22.1792	0.00139222										103.867

## Sheet: nrdF2_Chart
Library	01_ΔstpA_HS-M9_R1	02_ΔstpA_HS-M9_R2	03_ΔstpA_HS-M9_R3	04_ΔstpA_HS-M9_R4	05_ΔstpA_LS-M9_R1	06_ΔstpA_LS-M9_R2	07_ΔstpA_LS-M9_R3	08_ΔstpA_LS-M9_R4	09_ΔstpA_SS-M9_R1	10_ΔstpA_SS-M9_R2	11_ΔstpA_SS-M9_R3	12_ΔstpA_SS-M9_R4	13_Δrnc_HS-M9_R1	14_Δrnc_HS-M9_R2	15_Δrnc_HS-M9_R3	16_Δrnc_HS-M9_R4	17_Δrnc_LS-M9_R1	18_Δrnc_LS-M9_R2	19_Δrnc_LS-M9_R3	20_Δrnc_LS-M9_R4	21_Δrnc_SS-M9_R1	22_Δrnc_SS-M9_R2	23_Δrnc_SS-M9_R3	24_Δrnc_SS-M9_R4
Average	117.953	91.7829	131.852	123.479	54.7762	87.1608	94.4236	82.8645	164.533	108.91	141.605	155.752	104.985	86.3766	116.054	102.109	132.391	92.3304	108.205	146.249	120.546	145.616	120.518	107.84
Value 1	108.831	90.604	111.414	117.226	52.8284	81.7694	65.359	80.7446	151.928	107.551	135.148	154.618	99.844	85.0673	174.432	102.705	153.713	87.7943	126.884	156.946	124.654	153.643	127.986	115.764
Value 2	130.893	104.198	191.126	126.769	60.3848	95.9933	189.017	90.3851	184.267	108.769	155.331	168.863	105.722	83.8143	87.4958	101.922	114.269	96.8571	97.1741	166.293	114.891	135.566	118.275	104.302
Value 3	115.201	81.899	107.648	126.691	51.5205	84.3591	68.1451	77.9641	159.102	110.429	135.261	144.712	109.619	90.3872	102.415	101.703	132.109	92.5629	102.75	119.854	122.312	148.24	115.638	103.867
Average: Negative error	8.76147	8.62903	30.4807	4.45528	3.68719	5.84623	36.6386	5.06502	12.9958	1.17199	8.96699	9.54227	3.96026	2.77549	29.6668	0.42868	15.096	3.63327	11.7436	19.4497	4.12853	7.46702	5.12978	5.27613
Average: Positive error	9.46449	9.52448	39.6457	4.62205	3.9533	6.26656	59.8694	5.39478	14.1103	1.18474	9.5732	10.165	4.1155	2.86763	39.8549	0.430487	17.0389	3.7821	13.1733	22.4331	4.27494	7.87062	5.35784	5.54755
Sample	NT331_HS-M9	NT331_LS-M9	NT331_SS-M9	NT644_HS-M9	NT644_LS-M9	NT644_SS-M9
Average	116.267	79.8063	142.7	102.381	119.794	123.63
Replicate 1	117.953	54.7762	164.533	104.985	132.391	120.546
Replicate 2	91.7829	87.1608	108.91	86.3766	92.3304	145.616
Replicate 3	131.852	94.4236	141.605	116.054	108.205	120.518
Replicate 4	123.479	82.8645	155.752	102.109	146.249	107.84
Error in average	17.2939	17.3553	24.4269	12.2466	24.1322	15.8314
Replicate 1: Negative error	8.76147	3.68719	12.9958	3.96026	15.096	4.12853
Replicate 1: Positive error	9.46449	3.9533	14.1103	4.1155	17.0389	4.27494
Replicate 2: Negative error	8.62903	5.84623	1.17199	2.77549	3.63327	7.46702
Replicate 2: Positive error	9.52448	6.26656	1.18474	2.86763	3.7821	7.87062
Replicate 3: Negative error	30.4807	36.6386	8.96699	29.6668	11.7436	5.12978
Replicate 3: Positive error	39.6457	59.8694	9.5732	39.8549	13.1733	5.35784
Replicate 4: Negative error	4.45528	5.06502	9.54227	0.42868	19.4497	5.27613
Replicate 4: Positive error	4.62205	5.39478	10.165	0.430487	22.4331	5.54755

## Sheet: proU1
proU1
Intercept (b):	11.9106
Slope (a):	-3.39133
Library	Ct values	Expression level	Average	Expression level	Standard Deviation	Negative error	Positive error	Negative error	Positive error		Normalisation factor	Normalised expression level	Normalised average expression level	Normalised negative error value	Normalised positive error value	Normalised negative error	Normalised positive error			Reason for elimination
01_ΔstpA_HS-M9_R1	23.5983	0.00035783	23.5718	0.000364307	0.0566679	0.000350556	0.000378597	1.37506e-05	1.429e-05		319303	114.256	116.324	111.934	120.887	4.39062	4.56284
	23.4931	0.000384312										122.712
	23.6242	0.000351595										112.265
02_ΔstpA_HS-M9_R2	24.5763	0.0001842	24.4318	0.000203181	0.11504	0.000187915	0.000219687	1.5266e-05	1.65062e-05		599049	110.345	121.715	112.57	131.603	9.1451	9.88804
	24.4244	0.000204204										122.328
	24.2948	0.000222995										133.585
03_ΔstpA_HS-M9_R3	24.2888	0.000223908	24.301	0.000222053	0.0445312	0.00021544	0.000228869	6.61329e-06	6.8163e-06		554048	124.056	123.028	119.364	126.805	3.66408	3.77656
	24.3606	0.000213244										118.147
	24.2536	0.000229311										127.05
04_ΔstpA_HS-M9_R4	24.4124	0.000205877	24.4209	0.000204692	0.0657967	0.000195749	0.000214044	8.94306e-06	9.35164e-06		663584	136.617	135.83	129.896	142.036	5.93447	6.2056
	24.5054	0.000193279										128.257
	24.3449	0.000215531										143.023
05_ΔstpA_LS-M9_R1	26.1572	6.2967e-05	26.1875	6.1688e-05	0.0443798	5.98569e-05	6.35751e-05	1.83107e-06	1.88708e-06		657425	41.3961	40.5552	39.3514	41.7958	1.20379	1.24062
	26.2502	5.9115e-05										38.8637
	26.1549	6.30653e-05										41.4607
06_ΔstpA_LS-M9_R2	25.1525	0.000124557	25.1824	0.000122055	0.130173	0.00011173	0.000133333	1.03245e-05	1.12786e-05		521964	65.0143	63.7081	58.319	69.5951	5.38904	5.88702
	25.3547	0.000108583										56.6762
	25.0401	0.000134442										70.1737
07_ΔstpA_LS-M9_R3	25.5778	9.33203e-05	25.7066	8.55072e-05	0.101444	7.9816e-05	9.16042e-05	5.69118e-06	6.09698e-06		583033	54.4088	49.8535	46.5354	53.4082	3.31814	3.55474
	25.8257	7.88626e-05										45.9795
	25.7162	8.49494e-05										49.5283
08_ΔstpA_LS-M9_R4	24.9919	0.000138915	25.0744	0.000131347	0.0665485	0.000125544	0.000137418	5.80268e-06	6.07088e-06		452797	62.9004	59.4734	56.8459	62.2223	2.62744	2.74888
	25.1548	0.000124364										56.3116
	25.0764	0.000131164										59.3904
09_ΔstpA_SS-M9_R1	22.3058	0.000860591	22.3818	0.000817276	0.124408	0.000751077	0.000889309	6.61986e-05	7.20333e-05		358445	308.475	292.949	269.22	318.769	23.7286	25.82
	22.5572	0.000725507										260.054
	22.2825	0.000874315										313.394
10_ΔstpA_SS-M9_R2	22.4636	0.000773116	22.56	0.000724154	0.096361	0.000678292	0.000773116	4.58615e-05	4.89624e-05	22.4636	416457	321.97	301.579	282.48	321.97	19.0994	20.3907
	22.6564	0.000678292								22.6564		282.48
										25.9413		0								According to my lab notes, this sample had inaccurate pipetting
11_ΔstpA_SS-M9_R3	23.148	0.000485785	23.1769	0.000476336	0.0424393	0.000462807	0.000490261	1.35296e-05	1.39251e-05		628123	305.133	299.198	290.7	307.945	8.49827	8.74671
	23.2369	0.00045732										287.253
	23.1459	0.000486493										305.578
12_ΔstpA_SS-M9_R4	22.6646	0.000674526	22.6347	0.000688333	0.132958	0.000628916	0.000753362	5.94161e-05	6.50294e-05		417450	281.581	287.344	262.541	314.491	24.8032	27.1465
	22.7806	0.000623433										260.252
	22.459	0.000775543										323.75
13_Δrnc_HS-M9_R1	22.0412	0.00102995	21.935	0.00110692	0.0829475	0.0010463	0.00117105	6.06168e-05	6.41286e-05		98758.8	101.717	109.318	103.332	115.651	5.98644	6.33326
	21.9252	0.00111432										110.049
	21.8387	0.00118173										116.706
14_Δrnc_HS-M9_R2	22.3553	0.000832133	22.5876	0.000710689	0.228858	0.00060841	0.000830162	0.000102279	0.000119473		138080	114.901	98.1317	84.009	114.628	14.1226	16.4968
	22.5087	0.000749823										103.535
	22.8989	0.00057529										79.4358
15_Δrnc_HS-M9_R3	23.1838	0.000474128	22.9666	0.000549449	0.210508	0.000476272	0.000633869	7.31771e-05	8.44204e-05		159106	75.4364	87.4203	75.7774	100.852	11.6429	13.4318
	22.6817	0.000666726										106.08
	23.0344	0.000524733										83.4879
16_Δrnc_HS-M9_R4	22.2152	0.000915156	22.088	0.00099775	0.0942059	0.00093593	0.00106365	6.18201e-05	6.59035e-05		102463	93.7692	102.232	95.8978	108.985	6.33425	6.75264
	21.9902	0.00106622										109.248
	22.0585	0.00101794										104.301
17_Δrnc_LS-M9_R1	21.6568	0.00133707	21.8375	0.00118269	0.186287	0.00104217	0.00134215	0.000140515	0.00015946		118614	158.596	140.283	123.616	159.198	16.667	18.9142
	21.7618	0.00124504										147.679
	22.0939	0.00099374										117.872
18_Δrnc_LS-M9_R2	21.4295	0.00156017	21.4746	0.00151316	0.118326	0.00139635	0.00163974	0.000116811	0.000126583		70260.6	109.618	106.316	98.1084	115.209	8.2072	8.89377
	21.3575	0.00163831										115.109
	21.6367	0.00135546										95.2357
19_Δrnc_LS-M9_R3	22.0979	0.000991052	22.1013	0.000988739	0.197421	0.000864705	0.00113056	0.000124033	0.000141825		122174	121.081	120.798	105.644	138.125	15.1537	17.3273
	21.8613	0.00116377										142.182
	22.3448	0.000838075										102.391
20_Δrnc_LS-M9_R4	21.6541	0.00133951	21.7074	0.0012919	0.281076	0.00106745	0.00156354	0.000224449	0.000271643		106767	143.015	137.932	113.968	166.934	23.9636	29.0024
	21.3929	0.00159942										170.765
	22.0752	0.00100642										107.452
21_Δrnc_SS-M9_R1	21.539	0.00144839	21.6547	0.00133899	0.223412	0.00115053	0.00155831	0.000188454	0.000219323		108985	157.853	145.929	125.391	169.832	20.5387	23.9028
	21.4579	0.00153039										166.789
	21.9672	0.00108303										118.034
22_Δrnc_SS-M9_R2	20.5559	0.00282349	20.6148	0.00271279	0.105856	0.00252466	0.00291494	0.000188133	0.000202152		60314.5	170.298	163.621	152.274	175.813	11.3471	12.1927
	20.525	0.00288321										173.899
	20.7634	0.00245237										147.914
23_Δrnc_SS-M9_R3	22.3673	0.000825351	22.4703	0.000769638	0.176892	0.000682537	0.000867854	8.71006e-05	9.82158e-05		152469	125.84	117.346	104.066	132.321	13.2801	14.9749
	22.3243	0.000849836										129.574
	22.7192	0.000649959										99.0986
24_Δrnc_SS-M9_R4	21.388	0.00160479	21.5108	0.00147639	0.168949	0.00131639	0.00165585	0.000160005	0.000179453		74605.2	119.726	110.147	98.2095	123.535	11.9372	13.3882
	21.3947	0.00159746										119.179
	21.7497	0.00125533										93.6542

## Sheet: proU1_Chart
Library	01_ΔstpA_HS-M9_R1	02_ΔstpA_HS-M9_R2	03_ΔstpA_HS-M9_R3	04_ΔstpA_HS-M9_R4	05_ΔstpA_LS-M9_R1	06_ΔstpA_LS-M9_R2	07_ΔstpA_LS-M9_R3	08_ΔstpA_LS-M9_R4	09_ΔstpA_SS-M9_R1	10_ΔstpA_SS-M9_R2	11_ΔstpA_SS-M9_R3	12_ΔstpA_SS-M9_R4	13_Δrnc_HS-M9_R1	14_Δrnc_HS-M9_R2	15_Δrnc_HS-M9_R3	16_Δrnc_HS-M9_R4	17_Δrnc_LS-M9_R1	18_Δrnc_LS-M9_R2	19_Δrnc_LS-M9_R3	20_Δrnc_LS-M9_R4	21_Δrnc_SS-M9_R1	22_Δrnc_SS-M9_R2	23_Δrnc_SS-M9_R3	24_Δrnc_SS-M9_R4
Average	116.324	121.715	123.028	135.83	40.5552	63.7081	49.8535	59.4734	292.949	301.579	299.198	287.344	109.318	98.1317	87.4203	102.232	140.283	106.316	120.798	137.932	145.929	163.621	117.346	110.147
Value 1	114.256	110.345	124.056	136.617	41.3961	65.0143	54.4088	62.9004	308.475	321.97	305.133	281.581	101.717	114.901	75.4364	93.7692	158.596	109.618	121.081	143.015	157.853	170.298	125.84	119.726
Value 2	122.712	122.328	118.147	128.257	38.8637	56.6762	45.9795	56.3116	260.054	282.48	287.253	260.252	110.049	103.535	106.08	109.248	147.679	115.109	142.182	170.765	166.789	173.899	129.574	119.179
Value 3	112.265	133.585	127.05	143.023	41.4607	70.1737	49.5283	59.3904	313.394	0	305.578	323.75	116.706	79.4358	83.4879	104.301	117.872	95.2357	102.391	107.452	118.034	147.914	99.0986	93.6542
Average: Negative error	4.39062	9.1451	3.66408	5.93447	1.20379	5.38904	3.31814	2.62744	23.7286	19.0994	8.49827	24.8032	5.98644	14.1226	11.6429	6.33425	16.667	8.2072	15.1537	23.9636	20.5387	11.3471	13.2801	11.9372
Average: Positive error	4.56284	9.88804	3.77656	6.2056	1.24062	5.88702	3.55474	2.74888	25.82	20.3907	8.74671	27.1465	6.33326	16.4968	13.4318	6.75264	18.9142	8.89377	17.3273	29.0024	23.9028	12.1927	14.9749	13.3882
Sample	NT331_HS-M9	NT331_LS-M9	NT331_SS-M9	NT644_HS-M9	NT644_LS-M9	NT644_SS-M9
Average	124.225	53.3975	295.267	99.2755	126.332	134.261
Replicate 1	116.324	40.5552	292.949	109.318	140.283	145.929
Replicate 2	121.715	63.7081	301.579	98.1317	106.316	163.621
Replicate 3	123.028	49.8535	299.198	87.4203	120.798	117.346
Replicate 4	135.83	59.4734	287.344	102.232	137.932	110.147
Error in average	8.2631	10.3394	6.41462	9.15508	15.9215	24.9383
Replicate 1: Negative error	4.39062	1.20379	23.7286	5.98644	16.667	20.5387
Replicate 1: Positive error	4.56284	1.24062	25.82	6.33326	18.9142	23.9028
Replicate 2: Negative error	9.1451	5.38904	19.0994	14.1226	8.2072	11.3471
Replicate 2: Positive error	9.88804	5.88702	20.3907	16.4968	8.89377	12.1927
Replicate 3: Negative error	3.66408	3.31814	8.49827	11.6429	15.1537	13.2801
Replicate 3: Positive error	3.77656	3.55474	8.74671	13.4318	17.3273	14.9749
Replicate 4: Negative error	5.93447	2.62744	24.8032	6.33425	23.9636	11.9372
Replicate 4: Positive error	6.2056	2.74888	27.1465	6.75264	29.0024	13.3882

## Sheet: proV1
proV1
Intercept (b):	11.6725
Slope (a):	-3.41022
Library	Ct values	Expression level	Average	Expression level	Standard Deviation	Negative error	Positive error	Negative error	Positive error		Normalisation factor	Normalised expression level	Normalised average expression level	Normalised negative error value	Normalised positive error value	Normalised negative error	Normalised positive error			Reason for elimination
01_ΔstpA_HS-M9_R1	16.3299	0.0430794	16.2952	0.0441029	0.0586334	0.042391	0.045884	0.0017119	0.00178103		319303	13755.4	14082.2	13535.6	14650.9	546.615	568.689
	16.343	0.0427022										13635
	16.2126	0.0466318										14889.7
02_ΔstpA_HS-M9_R2	16.3328	0.0429956	16.348	0.042556	0.0682477	0.0406395	0.044563	0.00191653	0.00200691		599049	25756.5	25493.2	24345.1	26695.4	1148.1	1202.24
	16.4382	0.040043										23987.7
	16.2731	0.0447645										26816.2
03_ΔstpA_HS-M9_R3	16.4343	0.0401471	16.454	0.0396182	0.0578862	0.0380996	0.0411973	0.0015186	0.00157913		554048	22243.4	21950.4	21109	22825.3	841.38	874.916
	16.5326	0.0375693										20815.2
	16.395	0.0412284										22842.5
04_ΔstpA_HS-M9_R4	16.1498	0.0486517	16.1402	0.0489661	0.0384681	0.0477106	0.0502546	0.00125546	0.00128849		663584	32284.5	32493.1	31660	33348.1	833.101	855.024
	16.1818	0.0476094										31592.8
	16.0891	0.0506869										33635
05_ΔstpA_LS-M9_R1	18.2316	0.0119296	18.185	0.0123114	0.0657918	0.0117765	0.0128707	0.000534939	0.000559238		657425	7842.82	8093.84	7742.16	8461.5	351.682	367.657
	18.2313	0.0119319										7844.29
	18.0919	0.0131097										8618.64
06_ΔstpA_LS-M9_R2	18.8853	0.00767257	18.9357	0.00741609	0.0697181	0.00707508	0.00777354	0.000341014	0.000357451		521964	4004.8	3870.93	3692.93	4057.51	177.997	186.576
	19.0342	0.00693849										3621.64
	18.8874	0.00766159										3999.07
07_ΔstpA_LS-M9_R3	18.7168	0.00859727	18.8138	0.00805212	0.0965166	0.00754411	0.00859434	0.00050801	0.000542218		583033	5012.49	4694.65	4398.47	5010.78	296.186	316.131
	18.9455	0.00736722										4295.33
	18.7792	0.00824265										4805.74
08_ΔstpA_LS-M9_R4	18.664	0.00890893	18.8526	0.00784386	0.144288	0.00711573	0.0086465	0.000728134	0.000802642		452797	4033.93	3551.67	3221.98	3915.11	329.697	363.434
	19.0144	0.00703203										3184.08
	18.8794	0.00770341										3488.08
09_ΔstpA_SS-M9_R1	14.336	0.165558	14.4672	0.151524	0.0995482	0.141674	0.162059	0.00984998	0.0105348		358445	59343.5	54313.1	50782.4	58089.2	3530.68	3776.15
	14.5771	0.140694										50430.9
	14.4886	0.149355										53535.7
10_ΔstpA_SS-M9_R2	14.1577	0.186746	14.2685	0.173281	0.11083	0.160787	0.186746	0.0124938	0.0134646	14.1577	416457	77771.6	72164.2	66961.1	77771.6	5203.11	5607.41
	14.3793	0.160787								14.3793		66961.1
										15.3732		0								Outlier
11_ΔstpA_SS-M9_R3	14.839	0.117887	14.9469	0.1096	0.107948	0.101896	0.117887	0.00770418	0.00828668	14.839	628123	74047.4	68842.3	64003.1	74047.4	4839.18	5205.06
	15.0549	0.101896								15.0549		64003.1
										15.8504		0								According to my lab notes, this sample had inaccurate pipetting
12_ΔstpA_SS-M9_R4	14.4325	0.155123	14.5472	0.143562	0.104111	0.133816	0.154016	0.00974527	0.010455		417450	64756.2	59929.7	55861.5	64294.1	4068.16	4364.43
	14.5246	0.145766										60850
	14.6845	0.130852										54624.1
13_Δrnc_HS-M9_R1	15.2365	0.0901391	15.225	0.0908377	0.0191427	0.0896712	0.0920194	0.00116654	0.00118171		98758.8	8902.02	8971.02	8855.81	9087.72	115.206	116.704
	15.1981	0.0925069										9135.87
	15.2406	0.0898899										8877.42
14_Δrnc_HS-M9_R2			16.1309	0.0492743	0.0939076	0.046247	0.0524998	0.00302733	0.0032255	23.5839	138080	0	6803.79	6385.77	7249.16	418.012	445.375			Outlier
	16.037	0.0524998								16.037		7249.16
	16.2248	0.046247								16.2248		6385.77
15_Δrnc_HS-M9_R3	16.1959	0.0471605	16.1025	0.0502287	0.0789165	0.0476224	0.0529777	0.00260636	0.00274901		159106	7503.5	7991.67	7576.98	8429.05	414.687	437.382
	16.1088	0.0500157										7957.77
	16.0029	0.0537245										8547.86
16_Δrnc_HS-M9_R4	15.7129	0.0653423	15.6401	0.0686356	0.0954298	0.0643525	0.0732037	0.00428302	0.00456808		102463	6695.15	7032.58	6593.73	7500.64	438.85	468.058
	15.7021	0.0658221										6744.3
	15.5053	0.0751764										7702.77
17_Δrnc_LS-M9_R1	18.5631	0.00953694	18.4554	0.0102564	0.108765	0.00953017	0.0110379	0.000726217	0.000781556		118614	1131.21	1216.55	1130.41	1309.25	86.1395	92.7035
	18.4967	0.00997474										1183.14
	18.3065	0.0113415										1345.27
18_Δrnc_LS-M9_R2	18.3724	0.0108479	17.994	0.0140054	0.270478	0.0116676	0.0168116	0.0023378	0.00280622	18.3724	70260.6	762.177	984.025	819.77	1181.19	164.255	197.166
	17.7562	0.0164452								17.7562		1155.45
	17.8535	0.0153993								17.8535		1081.96
19_Δrnc_LS-M9_R3	18.9431	0.00737871	18.7369	0.00848141	0.151963	0.00765433	0.00939787	0.000827084	0.000916454		122174	901.486	1036.21	935.159	1148.17	101.048	111.967
	18.5815	0.00941941										1150.81
	18.6859	0.00877809										1072.45
20_Δrnc_LS-M9_R4	19.3115	0.00575378	19.1898	0.00624671	0.0884537	0.00588456	0.00663116	0.000362157	0.000384446		106767	614.312	666.941	628.274	707.987	38.6663	41.046
	19.1538	0.0064002										683.328
	19.104	0.00661923										706.713
21_Δrnc_SS-M9_R1	14.4247	0.155942	14.3012	0.169496	0.0936636	0.159109	0.180562	0.0103874	0.0110655		108985	16995.3	18472.5	17340.5	19678.5	1132.06	1205.97
	14.1979	0.181743										19807.2
	14.2811	0.171816										18725.3
22_Δrnc_SS-M9_R2	14.0895	0.195548	14.0119	0.206059	0.0760482	0.195745	0.216916	0.0103136	0.010857		60314.5	11794.4	12428.3	11806.3	13083.2	622.062	654.838
	13.9086	0.220946										13326.2
	14.0377	0.202505										12214
23_Δrnc_SS-M9_R3	15.1807	0.0935956	15.0836	0.0999421	0.125362	0.0918306	0.10877	0.00811142	0.0088279		152469	14270.4	15238.1	14001.3	16584	1236.74	1345.98
	14.9066	0.11263										17172.5
	15.1634	0.0946971										14438.4
24_Δrnc_SS-M9_R4	15.0054	0.105358	14.8611	0.116138	0.10457	0.108221	0.124634	0.00791726	0.00849648		74605.2	7860.26	8664.5	8073.83	9298.38	590.669	633.881
	14.8171	0.11964										8925.8
	14.7609	0.124273										9271.41

## Sheet: proV1_Chart
Library	01_ΔstpA_HS-M9_R1	02_ΔstpA_HS-M9_R2	03_ΔstpA_HS-M9_R3	04_ΔstpA_HS-M9_R4	05_ΔstpA_LS-M9_R1	06_ΔstpA_LS-M9_R2	07_ΔstpA_LS-M9_R3	08_ΔstpA_LS-M9_R4	09_ΔstpA_SS-M9_R1	10_ΔstpA_SS-M9_R2	11_ΔstpA_SS-M9_R3	12_ΔstpA_SS-M9_R4	13_Δrnc_HS-M9_R1	14_Δrnc_HS-M9_R2	15_Δrnc_HS-M9_R3	16_Δrnc_HS-M9_R4	17_Δrnc_LS-M9_R1	18_Δrnc_LS-M9_R2	19_Δrnc_LS-M9_R3	20_Δrnc_LS-M9_R4	21_Δrnc_SS-M9_R1	22_Δrnc_SS-M9_R2	23_Δrnc_SS-M9_R3	24_Δrnc_SS-M9_R4
Average	14082.2	25493.2	21950.4	32493.1	8093.84	3870.93	4694.65	3551.67	54313.1	72164.2	68842.3	59929.7	8971.02	6803.79	7991.67	7032.58	1216.55	984.025	1036.21	666.941	18472.5	12428.3	15238.1	8664.5
Value 1	13755.4	25756.5	22243.4	32284.5	7842.82	4004.8	5012.49	4033.93	59343.5	77771.6	74047.4	64756.2	8902.02	0	7503.5	6695.15	1131.21	762.177	901.486	614.312	16995.3	11794.4	14270.4	7860.26
Value 2	13635	23987.7	20815.2	31592.8	7844.29	3621.64	4295.33	3184.08	50430.9	66961.1	64003.1	60850	9135.87	7249.16	7957.77	6744.3	1183.14	1155.45	1150.81	683.328	19807.2	13326.2	17172.5	8925.8
Value 3	14889.7	26816.2	22842.5	33635	8618.64	3999.07	4805.74	3488.08	53535.7	0	0	54624.1	8877.42	6385.77	8547.86	7702.77	1345.27	1081.96	1072.45	706.713	18725.3	12214	14438.4	9271.41
Average: Negative error	546.615	1148.1	841.38	833.101	351.682	177.997	296.186	329.697	3530.68	5203.11	4839.18	4068.16	115.206	418.012	414.687	438.85	86.1395	164.255	101.048	38.6663	1132.06	622.062	1236.74	590.669
Average: Positive error	568.689	1202.24	874.916	855.024	367.657	186.576	316.131	363.434	3776.15	5607.41	5205.06	4364.43	116.704	445.375	437.382	468.058	92.7035	197.166	111.967	41.046	1205.97	654.838	1345.98	633.881
Sample	NT331_HS-M9	NT331_LS-M9	NT331_SS-M9	NT644_HS-M9	NT644_LS-M9	NT644_SS-M9
Average	23504.7	5052.78	63812.3	7699.76	975.931	13700.9
Replicate 1	14082.2	8093.84	54313.1	8971.02	1216.55	18472.5
Replicate 2	25493.2	3870.93	72164.2	6803.79	984.025	12428.3
Replicate 3	21950.4	4694.65	68842.3	7991.67	1036.21	15238.1
Replicate 4	32493.1	3551.67	59929.7	7032.58	666.941	8664.5
Error in average	7658.22	2083.78	8172.41	991.499	228.817	4167.98
Replicate 1: Negative error	546.615	351.682	3530.68	115.206	86.1395	1132.06
Replicate 1: Positive error	568.689	367.657	3776.15	116.704	92.7035	1205.97
Replicate 2: Negative error	1148.1	177.997	5203.11	418.012	164.255	622.062
Replicate 2: Positive error	1202.24	186.576	5607.41	445.375	197.166	654.838
Replicate 3: Negative error	841.38	296.186	4839.18	414.687	101.048	1236.74
Replicate 3: Positive error	874.916	316.131	5205.06	437.382	111.967	1345.98
Replicate 4: Negative error	833.101	329.697	4068.16	438.85	38.6663	590.669
Replicate 4: Positive error	855.024	363.434	4364.43	468.058	41.046	633.881

## Sheet: proV2
proV2
Intercept (b):	11.6804
Slope (a):	-3.52578
Library	Ct values	Expression level	Average	Expression level	Standard Deviation	Negative error	Positive error	Negative error	Positive error		Normalisation factor	Normalised expression level	Normalised average expression level	Normalised negative error value	Normalised positive error value	Normalised negative error	Normalised positive error			Reason for elimination
01_ΔstpA_HS-M9_R1	17.0805	0.0294039	17.1317	0.0284367	0.0565473	0.0274057	0.0295065	0.001031	0.00106978		319303	9388.77	9079.94	8750.74	9421.52	329.2	341.585
	17.2105	0.0270104										8624.5
	17.1041	0.0289536										9244.99
02_ΔstpA_HS-M9_R2	16.9657	0.0316934	17.1311	0.0284472	0.117667	0.0263431	0.0307194	0.00210415	0.00227222		599049	18985.9	17041.3	15780.8	18402.5	1260.49	1361.17
	17.2292	0.0266823										15984
	17.1985	0.0272225										16307.6
03_ΔstpA_HS-M9_R3	17.0536	0.0299255	17.1892	0.0273898	0.0971331	0.0257063	0.0291836	0.00168351	0.00179376		554048	16580.2	15175.3	14242.5	16169.1	932.744	993.829
	17.2761	0.0258781										14337.7
	17.2378	0.0265334										14700.8
04_ΔstpA_HS-M9_R4	16.7131	0.0373781	16.7968	0.0353889	0.0683289	0.0338444	0.0370038	0.00154446	0.00161494		663584	24803.5	23483.5	22458.6	24555.1	1024.88	1071.65
	16.8804	0.0335079										22235.3
	16.7969	0.0353863										23481.8
05_ΔstpA_LS-M9_R1	19.0412	0.0081716	19.1169	0.00777714	0.070795	0.00742575	0.00814515	0.000351383	0.000368011		657425	5372.21	5112.88	4881.87	5354.82	231.008	241.939
	19.2115	0.00731137										4806.67
	19.0981	0.00787323										5176.06
06_ΔstpA_LS-M9_R2	19.6175	0.00560839	19.7226	0.00523632	0.0756222	0.004984	0.00550142	0.000252322	0.000265097		521964	2927.37	2733.17	2601.47	2871.54	131.703	138.371
	19.7923	0.00500349										2611.64
	19.7581	0.00511644										2670.6
07_ΔstpA_LS-M9_R3	19.5544	0.0058445	19.5815	0.005742	0.0194308	0.0056696	0.00581533	7.24038e-05	7.33285e-05		583033	3407.54	3347.78	3305.56	3390.53	42.2138	42.7529
	19.5911	0.00570623										3326.92
	19.599	0.00567666										3309.68
08_ΔstpA_LS-M9_R4	19.5592	0.0058261	19.5426	0.00588986	0.0253525	0.00579315	0.00598819	9.67153e-05	9.833e-05		452797	2638.04	2666.91	2623.12	2711.43	43.7924	44.5235
	19.5067	0.00602929										2730.04
	19.5617	0.00581663										2633.75
09_ΔstpA_SS-M9_R1	14.9087	0.121446	15.0478	0.110901	0.0985463	0.103989	0.118273	0.00691253	0.00737203		358445	43531.6	39752.1	37274.3	42394.5	2477.76	2642.47
	15.1095	0.106519										38181.4
	15.1251	0.105439										37794
10_ΔstpA_SS-M9_R2	14.6767	0.141317	14.737	0.135859	0.0464461	0.1318	0.140043	0.00405908	0.00418409		416457	58852.6	56579.5	54889	58322	1690.43	1742.5
	14.7897	0.131264										54665.9
	14.7446	0.135184										56298.3
11_ΔstpA_SS-M9_R3	15.3432	0.0914422	15.384	0.0890394	0.0312263	0.087242	0.0908738	0.00179739	0.00183442		628123	57437	55927.7	54798.7	57080	1128.98	1152.24
	15.3897	0.0887085										55719.9
	15.4191	0.087023										54661.2
12_ΔstpA_SS-M9_R4	15.0031	0.114186	15.0569	0.110244	0.0537976	0.106438	0.114186	0.00380601	0.00394211	15.0031	417450	47666.9	46021.2	44432.4	47666.9	1588.82	1645.63
										15.0499		0								According to the melt curve, the fragment amplified in this reaction was not proV1
	15.1107	0.106438								15.1107		44432.4
13_Δrnc_HS-M9_R1	16.2715	0.0498716	16.042	0.0579361	0.244029	0.0494011	0.0679457	0.00853501	0.0100096		98758.8	4925.26	5721.7	4878.79	6710.23	842.907	988.536
	15.704	0.072244										7134.73
	16.1504	0.0539749										5330.49
14_Δrnc_HS-M9_R2	16.7827	0.035716	16.7287	0.0369986	0.0643652	0.0354756	0.038587	0.001523	0.00158839		138080	4931.65	5108.75	4898.46	5328.07	210.296	219.324
	16.6382	0.0392501										5419.65
	16.7651	0.0361286										4988.62
15_Δrnc_HS-M9_R3	16.4576	0.0441643	16.5028	0.0428804	0.112514	0.0398425	0.0461498	0.00303785	0.00326947		159106	7026.78	6822.5	6339.17	7342.7	483.338	520.191
	16.3932	0.0460604										7328.46
	16.6575	0.0387594										6166.83
16_Δrnc_HS-M9_R4	16.0093	0.0591849	16.0781	0.0565872	0.133607	0.0518589	0.0617465	0.00472824	0.00515933		102463	6064.24	5798.07	5313.6	6326.7	484.467	528.639
	15.96	0.0611228										6262.8
	16.2649	0.0500887										5132.21
17_Δrnc_LS-M9_R1	18.7484	0.00989376	19.0691	0.00802381	0.231429	0.00689829	0.00933297	0.00112552	0.00130916		118614	1173.54	951.736	818.234	1107.02	133.502	155.284
	19.1733	0.00749629										889.166
	19.2858	0.0069652										826.171
18_Δrnc_LS-M9_R2	18.3597	0.0127524	18.4988	0.0116453	0.121071	0.01076	0.0126034	0.000885309	0.00095815		70260.6	895.988	818.204	756.002	885.524	62.2023	67.3202
	18.4818	0.0117751										827.329
	18.6548	0.010517										738.932
19_Δrnc_LS-M9_R3	19.3015	0.00689416	19.3547	0.00665865	0.0627174	0.00639143	0.00693704	0.000267221	0.000278393		122174	842.287	813.513	780.866	847.525	32.6474	34.0124
	19.3199	0.00681186										832.232
	19.4428	0.00628652										768.049
20_Δrnc_LS-M9_R4	19.631	0.0055594	19.8411	0.00484652	0.152891	0.00438598	0.00535542	0.000460544	0.000508903		106767	593.558	517.447	468.276	571.781	49.1707	54.3338
	19.902	0.00465746										497.261
	19.9903	0.00439656										469.406
21_Δrnc_SS-M9_R1	14.6199	0.146657	14.7194	0.137425	0.0955207	0.129114	0.146271	0.00831089	0.00884585		108985	15983.4	14977.2	14071.5	15941.3	905.761	964.064
	14.6901	0.14008										15266.6
	14.8483	0.126334										13768.5
22_Δrnc_SS-M9_R2	14.305	0.180139	14.4199	0.167115	0.085451	0.158044	0.176706	0.00907047	0.00959105		60314.5	10865	10079.4	9532.36	10657.9	547.081	578.48
	14.445	0.164399										9915.66
	14.5097	0.157592										9505.12
23_Δrnc_SS-M9_R3	15.328	0.0923572	15.3989	0.088173	0.0922955	0.0830153	0.0936511	0.00515766	0.00547811		152469	14081.6	13443.6	12657.3	14278.9	786.384	835.241
	15.3396	0.0916582										13975
	15.5293	0.0809775										12346.5
24_Δrnc_SS-M9_R4	15.1015	0.10708	15.2025	0.100242	0.117109	0.0928609	0.108209	0.00738066	0.00796728		74605.2	7988.7	7478.54	6927.9	8072.94	550.635	594.4
	15.1394	0.10446										7793.23
	15.3667	0.0900507										6718.25

## Sheet: proV2_Chart
Library	01_ΔstpA_HS-M9_R1	02_ΔstpA_HS-M9_R2	03_ΔstpA_HS-M9_R3	04_ΔstpA_HS-M9_R4	05_ΔstpA_LS-M9_R1	06_ΔstpA_LS-M9_R2	07_ΔstpA_LS-M9_R3	08_ΔstpA_LS-M9_R4	09_ΔstpA_SS-M9_R1	10_ΔstpA_SS-M9_R2	11_ΔstpA_SS-M9_R3	12_ΔstpA_SS-M9_R4	13_Δrnc_HS-M9_R1	14_Δrnc_HS-M9_R2	15_Δrnc_HS-M9_R3	16_Δrnc_HS-M9_R4	17_Δrnc_LS-M9_R1	18_Δrnc_LS-M9_R2	19_Δrnc_LS-M9_R3	20_Δrnc_LS-M9_R4	21_Δrnc_SS-M9_R1	22_Δrnc_SS-M9_R2	23_Δrnc_SS-M9_R3	24_Δrnc_SS-M9_R4
Average	9079.94	17041.3	15175.3	23483.5	5112.88	2733.17	3347.78	2666.91	39752.1	56579.5	55927.7	46021.2	5721.7	5108.75	6822.5	5798.07	951.736	818.204	813.513	517.447	14977.2	10079.4	13443.6	7478.54
Value 1	9388.77	18985.9	16580.2	24803.5	5372.21	2927.37	3407.54	2638.04	43531.6	58852.6	57437	47666.9	4925.26	4931.65	7026.78	6064.24	1173.54	895.988	842.287	593.558	15983.4	10865	14081.6	7988.7
Value 2	8624.5	15984	14337.7	22235.3	4806.67	2611.64	3326.92	2730.04	38181.4	54665.9	55719.9	0	7134.73	5419.65	7328.46	6262.8	889.166	827.329	832.232	497.261	15266.6	9915.66	13975	7793.23
Value 3	9244.99	16307.6	14700.8	23481.8	5176.06	2670.6	3309.68	2633.75	37794	56298.3	54661.2	44432.4	5330.49	4988.62	6166.83	5132.21	826.171	738.932	768.049	469.406	13768.5	9505.12	12346.5	6718.25
Average: Negative error	329.2	1260.49	932.744	1024.88	231.008	131.703	42.2138	43.7924	2477.76	1690.43	1128.98	1588.82	842.907	210.296	483.338	484.467	133.502	62.2023	32.6474	49.1707	905.761	547.081	786.384	550.635
Average: Positive error	341.585	1361.17	993.829	1071.65	241.939	138.371	42.7529	44.5235	2642.47	1742.5	1152.24	1645.63	988.536	219.324	520.191	528.639	155.284	67.3202	34.0124	54.3338	964.064	578.48	835.241	594.4
Sample	NT331_HS-M9	NT331_LS-M9	NT331_SS-M9	NT644_HS-M9	NT644_LS-M9	NT644_SS-M9
Average	16195	3465.18	49570.1	5862.75	775.225	11494.7
Replicate 1	9079.94	5112.88	39752.1	5721.7	951.736	14977.2
Replicate 2	17041.3	2733.17	56579.5	5108.75	818.204	10079.4
Replicate 3	15175.3	3347.78	55927.7	6822.5	813.513	13443.6
Replicate 4	23483.5	2666.91	46021.2	5798.07	517.447	7478.54
Error in average	5930.2	1140.44	8135.09	710.334	183.411	3369.42
Replicate 1: Negative error	329.2	231.008	2477.76	842.907	133.502	905.761
Replicate 1: Positive error	341.585	241.939	2642.47	988.536	155.284	964.064
Replicate 2: Negative error	1260.49	131.703	1690.43	210.296	62.2023	547.081
Replicate 2: Positive error	1361.17	138.371	1742.5	219.324	67.3202	578.48
Replicate 3: Negative error	932.744	42.2138	1128.98	483.338	32.6474	786.384
Replicate 3: Positive error	993.829	42.7529	1152.24	520.191	34.0124	835.241
Replicate 4: Negative error	1024.88	43.7924	1588.82	484.467	49.1707	550.635
Replicate 4: Positive error	1071.65	44.5235	1645.63	528.639	54.3338	594.4

[truncated: 22 more sheets: proW1, proW1_Chart, proW2, proW2_Chart, proX1, proX1_Chart, proX2, proX2_Chart, ygaY1, ygaY1_Chart, ygaY2, ygaY2_Chart, hcaT, hcaT_Chart, rpoB, rpoB_Chart, rpoD, rpoD_Chart, rrsA, rrsA_Chart …]
