# Supplementary material for: The environmentally-regulated interplay between local three-dimensional chromatin organisation and transcription of proVWX in E. coli
Source: Nat Commun. 2023 Nov 17;14:7478. doi: 10.1038/s41467-023-43322-y (PMC10656529; doi:10.1038/s41467-023-43322-y)
Supplement: Supplementary file 4 — Supplementary Data 1 [file 41467_2023_43322_MOESM4_ESM.zip › Supplementary Data 1/Supplementary Data 1E.xlsx]

## Sheet: NT331
NT331
Library name	NT331_HS-M9_R1					Library name	NT331_HS-M9_R2					Library name	NT331_HS-M9_R3					Library name	NT331_HS-M9_R4
Concentration factor	1,0X	0,5X	0,25X	0,125X		Concentration factor	1,0X	0,5X	0,25X	0,125X		Concentration factor	1,0X	0,5X	0,25X	0,125X		Concentration factor	1,0X	0,5X	0,25X	0,125X
Intercept (b)	22.7202	22.7202	22.7202	22.7202		Intercept (b)	23.4993	23.4993	23.4993	23.4993		Intercept (b)	22.6681	22.6681	22.6681	22.6681		Intercept (b)	23.2125	23.2125	23.2125	23.2125
Slope (a)	-3.42501	-3.42501	-3.42501	-3.42501		Slope (a)	-3.43064	-3.43064	-3.43064	-3.43064		Slope (a)	-3.40683	-3.40683	-3.40683	-3.40683		Slope (a)	-3.35659	-3.35659	-3.35659	-3.35659
Ct value	22.7065	23.7808	24.764	25.8156		Ct value	23.4803	24.5552	25.5753	26.5827		Ct value	22.6839	23.6708	24.7176	25.7535		Ct value	23.2293	24.2061	25.2168	26.2605
10^((Ct-b)/a)	1.00923	0.490141	0.253083	0.124809		10^((Ct-b)/a)	1.0128	0.492288	0.248241	0.126242		10^((Ct-b)/a)	0.989385	0.507789	0.250275	0.124266		10^((Ct-b)/a)	0.988537	0.50583	0.252867	0.123575
Dilution factor (Observed)	1	2.05907	3.98777	8.08625		Dilution factor (Observed)	1	2.05732	4.0799	8.02265		Dilution factor (Observed)	1	1.94842	3.95319	7.9618		Dilution factor (Observed)	1	1.95429	3.90932	7.99949
Dilution factor (Expected)	1	2	4	8		Dilution factor (Expected)	1	2	4	8		Dilution factor (Expected)	1	2	4	8		Dilution factor (Expected)	1	2	4	8
R2 value	0.999736					R2 value	0.999771					R2 value	0.999838					R2 value	0.99978
Library name	NT331_LS-M9_R1					Library name	NT331_LS-M9_R2					Library name	NT331_LS-M9_R3					Library name	NT331_LS-M9_R4
Concentration factor	1,0X	0,5X	0,25X	0,125X		Concentration factor	1,0X	0,5X	0,25X	0,125X		Concentration factor	1,0X	0,5X	0,25X	0,125X		Concentration factor	1,0X	0,5X	0,25X	0,125X
Intercept (b)	23.5807	23.5807	23.5807	23.5807		Intercept (b)	24.1397	24.1397	24.1397	24.1397		Intercept (b)	24.4183	24.4183	24.4183	24.4183		Intercept (b)	23.803	23.803	23.803	23.803
Slope (a)	-3.45441	-3.45441	-3.45441	-3.45441		Slope (a)	-3.84244	-3.84244	-3.84244	-3.84244		Slope (a)	-3.56374	-3.56374	-3.56374	-3.56374		Slope (a)	-3.54547	-3.54547	-3.54547	-3.54547
Ct value	23.5876	24.6215	25.6379	26.715		Ct value	24.1421	25.2608	26.5172	27.5789		Ct value	24.4534	25.4315	26.5779	27.6473		Ct value	23.8357	24.8042	25.9719	27.0041
10^((Ct-b)/a)	0.995423	0.49969	0.253779	0.123782		10^((Ct-b)/a)	0.998579	0.510791	0.240573	0.127335		10^((Ct-b)/a)	0.977578	0.519645	0.247749	0.124151		10^((Ct-b)/a)	0.979011	0.521946	0.244493	0.125066
Dilution factor (Observed)	1	1.99208	3.9224	8.04177		Dilution factor (Observed)	1	1.95497	4.15084	7.84214		Dilution factor (Observed)	1	1.88124	3.94583	7.87411		Dilution factor (Observed)	1	1.87569	4.00426	7.82793
Dilution factor (Expected)	1	2	4	8		Dilution factor (Expected)	1	2	4	8		Dilution factor (Expected)	1	2	4	8		Dilution factor (Expected)	1	2	4	8
R2 value	0.999857					R2 value	0.999053					R2 value	0.999115					R2 value	0.998839
Library name	NT331_SS-M9_R1					Library name	NT331_SS-M9_R2					Library name	NT331_SS-M9_R3					Library name	NT331_SS-M9_R4
Concentration factor	1,0X	0,5X	0,25X	0,125X		Concentration factor	1,0X	0,5X	0,25X	0,125X		Concentration factor	1,0X	0,5X	0,25X	0,125X		Concentration factor	1,0X	0,5X	0,25X	0,125X
Intercept (b)	23.7964	23.7964	23.7964	23.7964		Intercept (b)	22.8024	22.8024	22.8024	22.8024		Intercept (b)	23.4043	23.4043	23.4043	23.4043		Intercept (b)	23.4852	23.4852	23.4852	23.4852
Slope (a)	-3.79161	-3.79161	-3.79161	-3.79161		Slope (a)	-3.68587	-3.68587	-3.68587	-3.68587		Slope (a)	-3.69286	-3.69286	-3.69286	-3.69286		Slope (a)	-3.46153	-3.46153	-3.46153	-3.46153
Ct value	23.8253	24.9031	26.0617	27.2437		Ct value	22.8269	23.8927	24.9868	26.1607		Ct value	23.4469	24.4865	25.5586	26.7951		Ct value	23.4785	24.5056	25.6326	26.5763
10^((Ct-b)/a)	0.982588	0.510638	0.252661	0.123253		10^((Ct-b)/a)	0.984827	0.506073	0.255489	0.122708		10^((Ct-b)/a)	0.973767	0.509267	0.26099	0.120725		10^((Ct-b)/a)	1.00445	0.507258	0.239684	0.127945
Dilution factor (Observed)	1	1.92423	3.88895	7.97214		Dilution factor (Observed)	1	1.94602	3.85467	8.02577		Dilution factor (Observed)	1	1.91209	3.73105	8.06602		Dilution factor (Observed)	1	1.98015	4.19071	7.85061
Dilution factor (Expected)	1	2	4	8		Dilution factor (Expected)	1	2	4	8		Dilution factor (Expected)	1	2	4	8		Dilution factor (Expected)	1	2	4	8
R2 value	0.999558					R2 value	0.999503					R2 value	0.998294					R2 value	0.998942

## Sheet: NT644
NT644
Library name	NT644_HS-M9_R1					Library name	NT644_HS-M9_R2					Library name	NT644_HS-M9_R3					Library name	NT644_HS-M9_R4
Concentration factor	1,0X	0,5X	0,25X	0,125X		Concentration factor	1,0X	0,5X	0,25X	0,125X		Concentration factor	1,0X	0,5X	0,25X	0,125X		Concentration factor	1,0X	0,5X	0,25X	0,125X
Intercept (b)	22.6944	22.6944	22.6944	22.6944		Intercept (b)	22.7887	22.7887	22.7887	22.7887		Intercept (b)	22.5909	22.5909	22.5909	22.5909		Intercept (b)	22.761	22.761	22.761	22.761
Slope (a)	-3.57845	-3.57845	-3.57845	-3.57845		Slope (a)	-3.42042	-3.42042	-3.42042	-3.42042		Slope (a)	-3.53558	-3.53558	-3.53558	-3.53558		Slope (a)	-3.61826	-3.61826	-3.61826	-3.61826
Ct value	22.699	23.789	24.8001	25.9527		Ct value	22.7747	23.8205	24.8855	25.8518		Ct value	22.6315	23.6008	24.7066	25.8106		Ct value	22.7715	23.8681	24.8719	26.0675
10^((Ct-b)/a)	0.99702	0.494428	0.257966	0.122871		10^((Ct-b)/a)	1.00946	0.499266	0.243756	0.127188		10^((Ct-b)/a)	0.973915	0.518036	0.252114	0.122841		10^((Ct-b)/a)	0.993337	0.494319	0.260961	0.121939
Dilution factor (Observed)	1	2.01651	3.86493	8.11433		Dilution factor (Observed)	1	2.02188	4.14126	7.93672		Dilution factor (Observed)	1	1.88001	3.863	7.92828		Dilution factor (Observed)	1	2.00951	3.80647	8.14621
Dilution factor (Expected)	1	2	4	8		Dilution factor (Expected)	1	2	4	8		Dilution factor (Expected)	1	2	4	8		Dilution factor (Expected)	1	2	4	8
R2 value	0.999412					R2 value	0.999571					R2 value	0.999031					R2 value	0.998906
Library name	NT644_LS-M9_R1					Library name	NT644_LS-M9_R2					Library name	NT644_LS-M9_R3					Library name	NT644_LS-M9_R4
Concentration factor	1,0X	0,5X	0,25X	0,125X		Concentration factor	1,0X	0,5X	0,25X	0,125X		Concentration factor	1,0X	0,5X	0,25X	0,125X		Concentration factor	1,0X	0,5X	0,25X	0,125X
Intercept (b)	22.0215	22.0215	22.0215	22.0215		Intercept (b)	21.8877	21.8877	21.8877	21.8877		Intercept (b)	24.8584	24.8584	24.8584	24.8584		Intercept (b)	21.4722	21.4722	21.4722	21.4722
Slope (a)	-3.7841	-3.7841	-3.7841	-3.7841		Slope (a)	-3.58802	-3.58802	-3.58802	-3.58802		Slope (a)	-3.566	-3.566	-3.566	-3.566		Slope (a)	-3.49136	-3.49136	-3.49136	-3.49136
Ct value	22.0349	23.1527	24.2753	25.4578		Ct value	21.9134	22.9187	24.0693	25.1302		Ct value	24.8333	25.9096	27.1251	28.0064		Ct value	21.4941	22.497	23.5606	24.6429
10^((Ct-b)/a)	0.991869	0.502418	0.253739	0.12357		10^((Ct-b)/a)	0.983681	0.516013	0.246601	0.124827		10^((Ct-b)/a)	1.01632	0.507242	0.231396	0.130984		10^((Ct-b)/a)	0.985643	0.508687	0.252243	0.123546
Dilution factor (Observed)	1	1.97419	3.90902	8.02676		Dilution factor (Observed)	1	1.90631	3.98895	7.88034		Dilution factor (Observed)	1	2.00362	4.39213	7.75914		Dilution factor (Observed)	1	1.93762	3.90751	7.97792
Dilution factor (Expected)	1	2	4	8		Dilution factor (Expected)	1	2	4	8		Dilution factor (Expected)	1	2	4	8		Dilution factor (Expected)	1	2	4	8
R2 value	0.999816					R2 value	0.999395					R2 value	0.996418					R2 value	0.999699
Library name	NT644_SS-M9_R1					Library name	NT644_SS-M9_R2					Library name	NT644_SS-M9_R3					Library name	NT644_SS-M9_R4
Concentration factor	1,0X	0,5X	0,25X	0,125X		Concentration factor	1,0X	0,5X	0,25X	0,125X		Concentration factor	1,0X	0,5X	0,25X	0,125X		Concentration factor	1,0X	0,5X	0,25X	0,125X
Intercept (b)	22.8737	22.8737	22.8737	22.8737		Intercept (b)	21.8597	21.8597	21.8597	21.8597		Intercept (b)	22.7409	22.7409	22.7409	22.7409		Intercept (b)	23.7776	23.7776	23.7776	23.7776
Slope (a)	-3.26576	-3.26576	-3.26576	-3.26576		Slope (a)	-3.62849	-3.62849	-3.62849	-3.62849		Slope (a)	-3.57062	-3.57062	-3.57062	-3.57062		Slope (a)	-3.35387	-3.35387	-3.35387	-3.35387
Ct value	22.8491	23.8557	24.916	25.7727		Ct value	21.8733	22.9464	24.0147	25.1582		Ct value	22.7549	23.7906	24.8994	25.9681		Ct value	23.7426	24.8155	25.8454	26.7647
10^((Ct-b)/a)	1.0175	0.500397	0.236948	0.129515		10^((Ct-b)/a)	0.991399	0.501793	0.254733	0.1233		10^((Ct-b)/a)	0.991067	0.508207	0.248593	0.124792		10^((Ct-b)/a)	1.02433	0.490384	0.241814	0.128635
Dilution factor (Observed)	1	2.03337	4.29417	7.8562		Dilution factor (Observed)	1	1.97571	3.89191	8.04058		Dilution factor (Observed)	1	1.95013	3.9867	7.94175		Dilution factor (Observed)	1	2.08884	4.23604	7.96309
Dilution factor (Expected)	1	2	4	8		Dilution factor (Expected)	1	2	4	8		Dilution factor (Expected)	1	2	4	8		Dilution factor (Expected)	1	2	4	8
R2 value	0.998157					R2 value	0.999739					R2 value	0.999842					R2 value	0.9988

## Sheet: NT331-Rif
NT331 Rif
Library name	NT331-Rif_HS-M9_R1					Library name	NT331-Rif_HS-M9_R2					Library name	NT331-Rif_HS-M9_R3					Library name	NT331-Rif_HS-M9_R4
Concentration factor	1,0X	0,5X	0,25X	0,125X		Concentration factor	1,0X	0,5X	0,25X	0,125X		Concentration factor	1,0X	0,5X	0,25X	0,125X		Concentration factor	1,0X	0,5X	0,25X	0,125X
Intercept (b)	22.5883	22.5883	22.5883	22.5883		Intercept (b)	21.6563	21.6563	21.6563	21.6563		Intercept (b)	22.6588	22.6588	22.6588	22.6588		Intercept (b)	22.5752	22.5752	22.5752	22.5752
Slope (a)	-3.37564	-3.37564	-3.37564	-3.37564		Slope (a)	-3.35004	-3.35004	-3.35004	-3.35004		Slope (a)	-3.394	-3.394	-3.394	-3.394		Slope (a)	-3.54004	-3.54004	-3.54004	-3.54004
Ct value	22.5812	23.5988	24.6535	25.6169		Ct value	21.6671	22.6296	23.7112	24.6681		Ct value	22.6521	23.6905	24.7019	25.7207		Ct value	22.5804	23.6499	24.673	25.7916
10^((Ct-b)/a)	1.00486	0.501954	0.244475	0.126711		10^((Ct-b)/a)	0.992627	0.512226	0.243555	0.126175		10^((Ct-b)/a)	1.0045	0.496597	0.250049	0.125268		10^((Ct-b)/a)	0.996649	0.497066	0.25552	0.123435
Dilution factor (Observed)	1	2.0019	4.11028	7.93031		Dilution factor (Observed)	1	1.93787	4.07557	7.86705		Dilution factor (Observed)	1	2.02276	4.0172	8.01876		Dilution factor (Observed)	1	2.00506	3.90048	8.07427
Dilution factor (Expected)	1	2	4	8		Dilution factor (Expected)	1	2	4	8		Dilution factor (Expected)	1	2	4	8		Dilution factor (Expected)	1	2	4	8
R2 value	0.999699					R2 value	0.999414					R2 value	0.99997					R2 value	0.999716
Library name	NT331-Rif_LS-M9_R1					Library name	NT331-Rif_LS-M9_R2					Library name	NT331-Rif_LS-M9_R3					Library name	NT331-Rif_LS-M9_R4
Concentration factor	1,0X	0,5X	0,25X	0,125X		Concentration factor	1,0X	0,5X	0,25X	0,125X		Concentration factor	1,0X	0,5X	0,25X	0,125X		Concentration factor	1,0X	0,5X	0,25X	0,125X
Intercept (b)	20.6885	20.6885	20.6885	20.6885		Intercept (b)	21.041	21.041	21.041	21.041		Intercept (b)	20.7626	20.7626	20.7626	20.7626		Intercept (b)	20.5802	20.5802	20.5802	20.5802
Slope (a)	-3.43581	-3.43581	-3.43581	-3.43581		Slope (a)	-3.49573	-3.49573	-3.49573	-3.49573		Slope (a)	-3.49694	-3.49694	-3.49694	-3.49694		Slope (a)	-3.50731	-3.50731	-3.50731	-3.50731
Ct value	20.6729	21.7331	22.7834	23.7704		Ct value	21.0027	22.1415	23.1643	24.1695		Ct value	20.759	21.8262	22.8571	23.9243		Ct value	20.5789	21.6398	22.6882	23.7488
10^((Ct-b)/a)	1.01053	0.496575	0.245623	0.126771		10^((Ct-b)/a)	1.02554	0.484404	0.246949	0.127366		10^((Ct-b)/a)	1.0024	0.496429	0.251794	0.124703		10^((Ct-b)/a)	1.00088	0.498751	0.250593	0.124907
Dilution factor (Observed)	1	2.03499	4.11413	7.97128		Dilution factor (Observed)	1	2.11712	4.15283	8.05193		Dilution factor (Observed)	1	2.01922	3.98103	8.03827		Dilution factor (Observed)	1	2.00677	3.99403	8.013
Dilution factor (Expected)	1	2	4	8		Dilution factor (Expected)	1	2	4	8		Dilution factor (Expected)	1	2	4	8		Dilution factor (Expected)	1	2	4	8
R2 value	0.999723					R2 value	0.999109					R2 value	0.999953					R2 value	0.999995
Library name	NT331-Rif_SS-M9_R1					Library name	NT331-Rif_SS-M9_R2					Library name	NT331-Rif_SS-M9_R3					Library name	NT331-Rif_SS-M9_R4
Concentration factor	1,0X	0,5X	0,25X	0,125X		Concentration factor	1,0X	0,5X	0,25X	0,125X		Concentration factor	1,0X	0,5X	0,25X	0,125X		Concentration factor	1,0X	0,5X	0,25X	0,125X
Intercept (b)	20.8846	20.8846	20.8846	20.8846		Intercept (b)	20.8396	20.8396	20.8396	20.8396		Intercept (b)	20.9263	20.9263	20.9263	20.9263		Intercept (b)	20.8866	20.8866	20.8866	20.8866
Slope (a)	-3.44906	-3.44906	-3.44906	-3.44906		Slope (a)	-3.46684	-3.46684	-3.46684	-3.46684		Slope (a)	-3.56238	-3.56238	-3.56238	-3.56238		Slope (a)	-3.59221	-3.59221	-3.59221	-3.59221
Ct value	20.8743	21.9281	22.9818	23.9839		Ct value	20.837	21.8945	22.9121	23.9765		Ct value	20.9234	22.0001	23.0767	24.1392		Ct value	20.8797	21.9731	23.0598	24.122
10^((Ct-b)/a)	1.00694	0.498268	0.246574	0.126301		10^((Ct-b)/a)	1.00174	0.496255	0.252467	0.124496		10^((Ct-b)/a)	1.00184	0.499537	0.249083	0.125345		10^((Ct-b)/a)	1.00444	0.498351	0.248333	0.125697
Dilution factor (Observed)	1	2.02087	4.08371	7.9725		Dilution factor (Observed)	1	2.0186	3.96781	8.04636		Dilution factor (Observed)	1	2.00555	4.02213	7.99267		Dilution factor (Observed)	1	2.01553	4.04475	7.99097
Dilution factor (Expected)	1	2	4	8		Dilution factor (Expected)	1	2	4	8		Dilution factor (Expected)	1	2	4	8		Dilution factor (Expected)	1	2	4	8
R2 value	0.999851					R2 value	0.999928					R2 value	0.999989					R2 value	0.999956

## Sheet: 3C library yield
Library	Concentration (ng/μL)	Yield (ng)
01_NT331_HS-M9_R1	48.4	2420
02_NT331_HS-M9_R2	88.6	4430
03_NT331_HS-M9_R3	47.4	2370
04_NT331_HS-M9_R4	77.8	3890
05_NT331_LS-M9_R1	43.2	2160
06_NT331_LS-M9_R2	41.8	2090
07_NT331_LS-M9_R3	44	2200
08_NT331_LS-M9_R4	60.2	3010
09_NT331_SS-M9_R1	41.8	2090
10_NT331_SS-M9_R2	80	4000
11_NT331_SS-M9_R3	59.6	2980
12_NT331_SS-M9_R4	57.2	2860
13_NT644_HS-M9_R1	106	5300
14_NT644_HS-M9_R2	90.8	4540
15_NT644_HS-M9_R3	97.8	4890
16_NT644_HS-M9_R4	110	5500
17_NT644_LS-M9_R1	112	5600
18_NT644_LS-M9_R2	79	3950
19_NT644_LS-M9_R3	19.7	985
20_NT644_LS-M9_R4	61.6	3080
21_NT644_SS-M9_R1	27.8	1390
22_NT644_SS-M9_R2	73	3650
23_NT644_SS-M9_R3	71.6	3580
24_NT644_SS-M9_R4	46.2	2310
25_NT331Rif_HS-M9_R1	40	4000
26_NT331Rif_HS-M9_R2	52.2	5220
27_NT331Rif_HS-M9_R3	28.2	2820
28_NT331Rif_HS-M9_R4	29.4	2940
29_NT331Rif_LS-M9_R1	74.2	7420
30_NT331Rif_LS-M9_R2	58.4	5840
31_NT331Rif_LS-M9_R3	75.2	7520
32_NT331Rif_LS-M9_R4	80.8	8080
33_NT331Rif_SS-M9_R1	76.4	7640
34_NT331Rif_SS-M9_R2	92.4	9240
35_NT331Rif_SS-M9_R3	78.8	7880
36_NT331Rif_SS-M9_R4	83.6	8360
