# Supplementary material for: The environmentally-regulated interplay between local three-dimensional chromatin organisation and transcription of proVWX in E. coli
Source: Nat Commun. 2023 Nov 17;14:7478. doi: 10.1038/s41467-023-43322-y (PMC10656529; doi:10.1038/s41467-023-43322-y)
Supplement: Supplementary file 4 — Supplementary Data 1 [file 41467_2023_43322_MOESM4_ESM.zip › Supplementary Data 1/Supplementary Data 1F.xlsx]

## Sheet: 3C-qPCR  Primers
Primer name	Primer sequence	Primer location	Tm	Manufacturer	Purification	Primer type
proU1_NlaIII_PT	GATGAAGCAGTCCACGGT	chr:2804072-2804089	54.9	IDT		Test primer
proU2_NlaIII_PT	CGATTTGCTCTCAGCCCTT	chr:2804638-2804656	55.3	IDT		Test primer
proU3_NlaIII_PT	GCCTCAGATTCTCAGTATGTTAGG	chr:2804722-2804745	61.9	IDT/Sigma-Aldrich	DST	Constant primer
proU4_NlaIII_PT	AAACTGGGCTATCGCTTGG	chr:2804924-2804942	55.3	IDT		Test primer
proU4_NlaIII_PT.2	GGGCTATCGCTTGGCGTAAAAG	chr:2804929-2804950	69.2	Sigma-Aldrich	DST	Test primer
proU5_NlaIII_PT	AATTACAGGCGAAACATCAGC	chr:2805440-2805460	53.7	IDT		Test primer
proU6_NlaIII_PT	TCGATTCGCTTAAAACCGC	chr:2805791-2805809	53.5	IDT		Test primer
proU7_NlaIII_PT	GGATATGGCTGGCGAGAAG	chr:2806509-2806527	55.5	IDT		Test primer
proU8_NlaIII_PT	GTTGGCTACACCTCGCTT	chr:2807336-2807353	55.1	IDT		Test primer
proU9_NlaIII_PT	AGCGAAACTGTTTGCCATTATG	chr:2807947-2807968	54.3	IDT		Test primer
proU10_NlaIII_PT	GCGGATAAGGCGTTTTTGC	chr:2808136-2808154	55.3	IDT		Test primer
proU11_NlaIII_PT	CTCGGTGATATGTTTGAACGC	chr:2808520-2808540	54.1	IDT		Test primer
proU12_NlaIII_PT	GCACCACACCACAACTTTC	chr:2809136-2809154	54.6	IDT		Test primer
proU13_NlaIII.PT	CACGCTGCAAAATGTTATCGG	chr:2803702-2803722	67.2	Sigma-Aldrich	DST	Test primer
proU14_NlaIII_PT	GTGCATATCACTAACCAGACGGTAATTTATCG	chr:2809260-2809291	70.1	Sigma-Aldrich	DST	Test primer
proU15_NlaIII_PT	CAATCGTTAAGCGTACACTCTATGGAAAGC	chr:2809596-2809625	70.1	Sigma-Aldrich	DST	Test primer
proU16_NlaIII_PT	GCTGTATCAGGACGCTTACGAAATTGG	chr:2803246-2803272	71.3	Sigma-Aldrich	DST	Test primer
proU17_NlaIII_PT	CGCTACGGCATATACAACCAGAATCTTC	chr:2803070-2803097	70.2	Sigma-Aldrich	DST	Test primer
LC_100bp_PT.fwd	GGTAGAATCACCCTGGATGTTATC	chr:1569164-1569187	54.7	IDT		Constant/Test primer
LC_100bp_PT.rev	CATTTAATATCCCTGGTGGTAAAGG	chr:1569261-1569285	53.5	IDT		Constant/Test primer
hcaT1_NlaIII_PT	AACCGGTGCTCTCCTGCTG	chr:2667267-2667285	67.9	Sigma-Aldrich	DST	Test primer
hcaT2_NlaIII_PT	CAGCGACCACAAATACCCCAC	chr:2667112-2667132	68.5	Sigma-Aldrich	DST	Constant primer
hcaT3_NlaIII_PT	CGCGACGGCAGAGTAAACC	chr:2666845-2666863	68.0	Sigma-Aldrich	DST	Test primer
rpoD1_NlaIII_PT	GAAGTATTCAAACAGTTCCGCCTGG	chr:3213806-3213830	69.2	Sigma-Aldrich	DST	Constant primer
rpoD2_NlaIII_PT	GCAGGTGCTTTCCAGCGTG	chr:3213289-3213307	69.4	Sigma-Aldrich	DST	Test primer
rpoD3_NlaIII_PT	GCTGATGCCGGAAGACAAGATCC	chr:3214507-3214529	71.8	Sigma-Aldrich	DST	Test primer
rpoB1_NlaIII_PT	AACGGTCGTACCAAGATGTATAAAAACATCG	chr:4185139-4185169	70.5	Sigma-Aldrich	DST	Test primer
rpoB2_NlaIII_PT	CAGATCCGCCTGTACGATGGTC	chr:4184869-4184890	69.8	Sigma-Aldrich	DST	Test primer
rpoB3_NlaIII_PT	GAACATCGGTCAGATCCTCGAAACC	chr:4184565-4184589	71.4	Sigma-Aldrich	DST	Constant primer
proU3_NlaIII.fwd	CCACATTTGCCATCAGGGGTTG	chr:2804701-2804722	72.3	Sigma-Aldrich	DST	Constant/Test primer
proU3_NlaIII.rev	CATGCAATAGAAAGATTCCTTTATTTGTCTATGTCG	chr:2804782-2804817	71.0	Sigma-Aldrich	DST	Constant/Test primer

## Sheet: 3C-qPCR TaqMan probes
Probe name	Probe sequence	Probe location	Tm	Manufacturer	Purification
proU3_NlaIII.probe.IC	5’-/6-FAM/AACATACTG/ZEN/AGAATCTGAGGCAACCCCTGA/IBFQ/-3'	chr:2804713-2804742	62.3	IDT	HPLC
LC_100bp_PT.probe	5'-/6-FAM/GACCAGTTT/ZEN/CACCCCTTTACCACCAG/IBFQ/-3'	chr:1569248-1569273	61.4	IDT	HPLC
proU2_NlaIII_PT.probe	5'-/6-FAM/GGAATTTCC/ZEN/CGTGATATAAGGGCTGAGAGC/IBFQ/-3'	chr:2804644-2804673	61.8	IDT	HPLC
proU3_NlaIII_PT.probe	5'-/6-FAM/TCTATGTCG/ZEN/ATATATTACCCAATGGAAATAGTCACT/IBFQ/-3'	chr:2804755-2804790	58.2	IDT	HPLC
proU4_NlaIII_PT.probe	5'-/6-FAM/ATGATGACA/ZEN/AATATCTCGCCTTCTTCAATGG/IBFQ/-3'	chr:2804963-2804993	58.8	IDT	HPLC
hcaT2_NlaIII_PT.probe	5'-/6-FAM/GGCCTATTA/ZEN/CGGTTTTAGCGCCATTTACTGG/IBFQ/-3'	chr:2667160-2667190	62.3	IDT	HPLC
rpoB3_NlaIII_PT.probe	5'-/6-FAM/GTTGATCTT/ZEN/GTCGCCGATACCTTTCG/IBFQ/-3'	chr:4184606-4184631	59.6	IDT	HPLC
rpoD1_NlaIII_PT.probe	5'-/6-FAM/GGTAGTCAA/ZEN/ACTGCTTCGGCACCAG/IBFQ/-3'	chr:3213827-3213851	61.8	IDT	HPLC
proU3_NlaIII_PT.probe.2	5'-/6-FAM/CATGCAATA/ZEN/GAAAGATTCCTTTATTTGTCTATGTCGAT/IBFQ/-3'	chr:2804780-2804817	58.7	IDT	HPLC
rrsA1_NlaIII_PT.probe	5'-/6-FAM/TATTCCCCA/ZEN/CTGCTGCCTCCCGTAGGAG/IBFQ/-3'	chr:224109-224136	66.2	IDT	HPLC
		chr:2730792-2730819
		chr:3428397-3428424
		chr:3942146-3942173
		chr:4035869-4035896
		chr:4166997-4167024
		chr:4208485-4208512

## Sheet: 3C-qPCR Amplicons
Amplicon name	Amplicon length (bp)	Test or Internal control	Description
proU3-proU1	143	Test	Interaction between fragments proU3_NlaIII and proU1_NlaIII
proU3-proU2	155	Test	Interaction between fragments proU3_NlaIII and proU2_NlaIII
proU3-proU4	163	Test	Interaction between fragments proU3_NlaIII and proU4_NlaIII - The proU4_NlaIII_PT primer was desined before point mutations in the DRE were considered. The primer overlaps with point mutations in NT644, and was therefore re-designed (proU4_NlaIII_PT.2)
proU3-proU4.2	158	Test	Interaction between fragments proU3_NlaIII and proU4_NlaIII
proU3-proU5	154	Test	Interaction between fragments proU3_NlaIII and proU5_NlaIII
proU3-proU6	203	Internal control	Interaction between fragments proU3_NlaIII and proU6_NlaIII
proU3-proU7	154	Test	Interaction between fragments proU3_NlaIII and proU7_NlaIII
proU3-proU8	159	Test	Interaction between fragments proU3_NlaIII and proU8_NlaIII
proU3-proU9	160	Test	Interaction between fragments proU3_NlaIII and proU9_NlaIII
proU3-proU10	166	Test	Interaction between fragments proU3_NlaIII and proU10_NlaIII
proU3-proU11	151	Test	Interaction between fragments proU3_NlaIII and proU11_NlaIII
proU3-proU12	137	Test	Interaction between fragments proU3_NlaIII and proU12_NlaIII
proU3-proU13	151	Test	Interaction between fragments proU3_NlaIII and proU13_NlaIII
proU3-proU14	167	Test	Interaction between fragments proU3_NlaIII and proU14_NlaIII
proU3-proU15	161	Test	Interaction between fragments proU3_NlaIII and proU15_NlaIII
proU3-proU16	163	Test	Interaction between fragments proU3_NlaIII and proU16_NlaIII
proU3-proU17	162	Test	Interaction between fragments proU3_NlaIII and proU17_NlaIII
hcaT2-hcaT1	154	Interal control candidate	Interaction between fragments hcaT2_NlaIII and hcaT1_NlaIII
hcaT2-hcaT3	150	Interal control candidate	Interaction between fragments hcaT2_NlaIII and hcaT3_NlaIII
rpoB3-rpoB1	132	Interal control candidate	Interaction between fragments rpoB3_NlaIII and rpoB1_NlaIII
rpoB3-rpoB2	135	Interal control candidate	Interaction between fragments rpoB3_NlaIII and rpoB2_NlaIII
rpoD1-rpoD2	114	Interal control candidate	Interaction between fragments rpoD1_NlaIII and rpoD2_NlaIII
rpoD1-rpoD3	117	Interal control candidate	Interaction between fragments rpoD1_NlaIII and rpoD3_NlaIII
LC_100bp	122	Interal control candidate	A 122 bp region positioned close to proVWX. We first attempted 3C-qPCR using a SYBR Green assay. For this we designed primers that amplified a 100 bp locus. When we moved to testing TaqMan-based 3C-qPCR, we redesigned the primers and overlooked the annotation.
proU3_IC	117	Interal control candidate	The proU3_NlaIII fragment
