# Supplementary material for: The environmentally-regulated interplay between local three-dimensional chromatin organisation and transcription of proVWX in E. coli
Source: Nat Commun. 2023 Nov 17;14:7478. doi: 10.1038/s41467-023-43322-y (PMC10656529; doi:10.1038/s41467-023-43322-y)
Supplement: Supplementary file 4 — Supplementary Data 1 [file 41467_2023_43322_MOESM4_ESM.zip › Supplementary Data 1/Supplementary Data 1G.xlsx]

## Sheet: Internal Control
proU3-proU6
Intercept (b):	3.93474
Slope (a):	-3.75507
Library	Cq 1	Cq 2	Cq 3	Cq (Average)	Standard deviation	Interaction factor	Positive error	Negative error		Relative interaction factor	Relative positive error	Relative negative error
NT331_HS-M9_R1	23.7647	23.7579	23.7958	23.7728	0.0202043	5.21202e-06	6.49742e-08	6.41742e-08		100	1.24662	1.23127
NT331_HS-M9_R2	24.7218	24.7617	24.7775	24.7537	0.0287097	2.85614e-06	5.07265e-08	4.98413e-08		100	1.77605	1.74506
NT331_HS-M9_R3	23.7275	23.6633	23.6747	23.6885	0.0342211	5.48843e-06	1.16387e-07	1.1397e-07		100	2.12058	2.07655
NT331_HS-M9_R4	24.4501	24.3446	24.4896	24.4281	0.0749625	3.48733e-06	1.64042e-07	1.56672e-07		100	4.70393	4.4926
NT331_LS-M9_R1	24.7689	24.7231	24.748	24.7466	0.0229211	2.86851e-06	4.06017e-08	4.0035e-08		100	1.41543	1.39567
NT331_LS-M9_R2	25.4748	25.4506	25.4645	25.4633	0.0121614	1.84845e-06	1.38359e-08	1.37331e-08		100	0.748517	0.742956
NT331_LS-M9_R3	25.8418	25.8545	25.8233	25.8399	0.0156764	1.46731e-06	1.41728e-08	1.40373e-08		100	0.965904	0.956663
NT331_LS-M9_R4	25.108	25.1207	25.1563	25.1283	0.0250203	2.26992e-06	3.50943e-08	3.456e-08		100	1.54606	1.52252
NT331_SS-M9_R1	24.7444	24.7754	24.7353	24.7517	0.0210394	2.85958e-06	3.7131e-08	3.66551e-08		100	1.29848	1.28183
NT331_SS-M9_R2	23.7209	23.6993	23.7361	23.7188	0.0184864	5.3874e-06	6.14176e-08	6.07253e-08		100	1.14002	1.12717
NT331_SS-M9_R3	24.3311	24.3483	24.3606	24.3467	0.0147743	3.66583e-06	3.33616e-08	3.30607e-08		100	0.910069	0.901861
NT331_SS-M9_R4	24.4503	24.3658	24.455	24.4237	0.0502216	3.49671e-06	1.09358e-07	1.06042e-07		100	3.12746	3.03262
NT644_HS-M9_R1	23.6112	23.6004	23.5347	23.5821	0.0414193	5.85837e-06	1.50697e-07	1.46917e-07		100	2.57233	2.50782
NT644_HS-M9_R2	23.8026	23.7515	23.7247	23.7596	0.0395946	5.25419e-06	1.29128e-07	1.26031e-07		100	2.45763	2.39868
NT644_HS-M9_R3	23.4948	23.5132	23.673	23.5603	0.0980002	5.93717e-06	3.67721e-07	3.46274e-07		100	6.19354	5.83231
NT644_HS-M9_R4	23.6476	23.6924	23.5383	23.6261	0.0793095	5.70248e-06	2.84177e-07	2.70688e-07		100	4.9834	4.74685
NT644_LS-M9_R1	22.9464	22.9397	22.9662	22.9508	0.0138132	8.62796e-06	7.33905e-08	7.27715e-08		100	0.850612	0.843438
NT644_LS-M9_R2	22.8107	22.8148	22.7977	22.8077	0.00890894	9.41901e-06	5.15959e-08	5.13148e-08		100	0.547785	0.544801
NT644_LS-M9_R3	26.0549	25.9268	25.9133	25.965	0.0781208	1.35893e-06	6.66815e-08	6.35626e-08		100	4.9069	4.67739
NT644_LS-M9_R4	22.6103	22.6164	22.6175	22.6147	0.00387126	1.06023e-05	2.5198e-08	2.51383e-08		100	0.237665	0.237102
NT644_SS-M9_R1	24.1671	24.3271	24.2987	24.2643	0.0853544	3.85577e-06	2.07181e-07	1.96616e-07		100	5.37326	5.09927
NT644_SS-M9_R2	22.7375	22.6825	22.729	22.7163	0.0296375	9.96186e-06	1.82697e-07	1.79407e-07		100	1.83396	1.80094
NT644_SS-M9_R3	23.8465	23.841	23.8122	23.8332	0.0184573	5.02226e-06	5.71642e-08	5.65209e-08		100	1.13822	1.12541
NT644_SS-M9_R4	26.4108	26.4565	26.4159	26.4278	0.0250594	1.0232e-06	1.58442e-08	1.56026e-08		100	1.54849	1.52488

## Sheet: proU3-proU1
proU3-proU1
Intercept (b):	3.77023
Slope (a):	-3.55508
Library	Cq 1	Cq 2	Cq 3	Cq (Average)	Standard deviation	Interaction factor	Positive error	Negative error		Relative interaction factor	Relative positive error	Relative negative error
NT331_HS-M9_R1	23.0231	22.8955	22.9435	22.954	0.0644121	4.01643e-06	1.71106e-07	1.64114e-07		77.0608	3.2829	3.14876
NT331_HS-M9_R2	24.0405	23.8416	24.0641	23.9821	0.122215	2.06378e-06	1.70003e-07	1.57065e-07		72.2578	5.95218	5.49919
NT331_HS-M9_R3	22.9118	22.8266	22.8801	22.8728	0.0430621	4.23329e-06	1.19732e-07	1.16439e-07		77.1311	2.18153	2.12153
NT331_HS-M9_R4	23.5849	23.4903	23.52	23.5318	0.0483832	2.76265e-06	8.79446e-08	8.52314e-08		79.2196	2.52183	2.44403
NT331_LS-M9_R1	23.8653	23.8487	23.8875	23.8672	0.0194359	2.2232e-06	2.81634e-08	2.78111e-08		77.5036	0.981814	0.969532
NT331_LS-M9_R2	24.5637	24.5808	24.6137	24.5861	0.0254059	1.39562e-06	2.3155e-08	2.27771e-08		75.5022	1.25268	1.23223
NT331_LS-M9_R3	24.9115	24.9971	25.1011	25.0032	0.0949596	1.06517e-06	6.75693e-08	6.35387e-08		72.5933	4.60496	4.33027
NT331_LS-M9_R4	24.5554	24.4706	24.5118	24.5126	0.0424113	1.46362e-06	4.0762e-08	3.96575e-08		64.4791	1.79575	1.74709
NT331_SS-M9_R1	24.3406	24.2221	24.2181	24.2603	0.0695716	1.72347e-06	7.94371e-08	7.59371e-08		60.27	2.77793	2.65553
NT331_SS-M9_R2	23.2263	23.1625	23.266	23.2183	0.052226	3.38463e-06	1.16447e-07	1.12574e-07		62.8249	2.16148	2.08959
NT331_SS-M9_R3	23.721	23.7597	23.7486	23.7431	0.019949	2.40925e-06	3.13313e-08	3.09291e-08		65.7219	0.854684	0.843712
NT331_SS-M9_R4	23.9146	23.8346		23.8746	0.0565698	2.21251e-06	8.2569e-08	7.95984e-08		63.2741	2.36134	2.27638
NT644_HS-M9_R1	22.9806	22.933	22.8622	22.9252	0.0595973	4.09196e-06	1.6104e-07	1.54942e-07		69.8482	2.74889	2.6448
NT644_HS-M9_R2	23.1411	23.2113	23.1355	23.1627	0.0422229	3.50872e-06	9.72782e-08	9.46539e-08		66.7795	1.85144	1.80149
NT644_HS-M9_R3	22.7676	22.8061	22.7109	22.7615	0.0478875	4.54967e-06	1.43324e-07	1.38947e-07		76.6303	2.41402	2.3403
NT644_HS-M9_R4	23.0021	22.8863	22.9392	22.9426	0.0579623	4.04633e-06	1.54793e-07	1.49089e-07		70.9574	2.71448	2.61446
NT644_LS-M9_R1	22.3324	22.4038	22.2693	22.3352	0.0673082	5.99674e-06	2.67209e-07	2.5581e-07		69.5036	3.09701	2.96489
NT644_LS-M9_R2	22.2645	22.2456	22.1638	22.2246	0.0534949	6.44179e-06	2.27107e-07	2.19373e-07		68.3914	2.41116	2.32905
NT644_LS-M9_R3	25.6134	25.5525	25.5919	25.5859	0.0308954	7.30332e-07	1.47616e-08	1.44691e-08		53.7431	1.08626	1.06474
NT644_LS-M9_R4	21.955	22.0067	21.977	21.9796	0.0259021	7.54982e-06	1.27728e-07	1.25603e-07		71.2091	1.20472	1.18467
NT644_SS-M9_R1	23.4799	23.5636	23.5104	23.518	0.0423648	2.78747e-06	7.75448e-08	7.5446e-08		72.2933	2.01114	1.9567
NT644_SS-M9_R2	22.3259	22.2154	22.2148	22.252	0.0639799	6.32851e-06	2.67757e-07	2.56888e-07		63.5274	2.68782	2.57872
NT644_SS-M9_R3	23.4602	23.3335	23.2687	23.3542	0.0974066	3.09942e-06	2.0184e-07	1.89499e-07		61.7136	4.0189	3.77318
NT644_SS-M9_R4	25.6914	25.7093	25.6478	25.6828	0.0316443	6.85891e-07	1.42028e-08	1.39147e-08		67.0336	1.38807	1.35991
NT331_SS-M9_R4	23.9146	23.8346	24.6649	24.138	0.457994	1.86548e-06	6.44202e-07	4.78844e-07

## Sheet: proU3-proU2
proU3-proU2
Intercept (b):	3.81792
Slope (a):	-3.6145
Library	Cq 1	Cq 2	Cq 3	Cq (Average)	Standard deviation	Interaction factor	Positive error	Negative error		Relative interaction factor	Relative positive error	Relative negative error
NT331_HS-M9_R1	22.3244	22.3206	22.479	22.3747	0.0904072	7.34546e-06	4.35468e-07	4.11097e-07		140.933	8.35507	7.88747
NT331_HS-M9_R2	23.4572	23.344	23.4527	23.418	0.0640774	3.77901e-06	1.57451e-07	1.51153e-07		132.312	5.51271	5.29221
NT331_HS-M9_R3	22.3227	22.2794	22.3715	22.3246	0.0460762	7.58377e-06	2.25902e-07	2.19367e-07		138.177	4.11596	3.9969
NT331_HS-M9_R4	22.8588	22.8278	22.9348	22.8738	0.055032	5.34472e-06	1.90697e-07	1.84127e-07		153.261	5.46828	5.27989
NT331_LS-M9_R1	23.3623	23.2893	23.4435	23.365	0.0771794	3.90866e-06	1.96978e-07	1.87527e-07		136.261	6.86691	6.53745
NT331_LS-M9_R2	23.9138	23.8537	23.9004	23.8893	0.0315817	2.79886e-06	5.68801e-08	5.57472e-08		151.417	3.07719	3.0159
NT331_LS-M9_R3	23.9965	23.9911	23.9933	23.9937	0.00274161	2.61883e-06	4.57782e-09	4.56983e-09		178.477	0.311986	0.311442
NT331_LS-M9_R4	23.4983	23.5089	23.577	23.5281	0.0427537	3.52309e-06	9.7273e-08	9.46594e-08		155.208	4.28531	4.17017
NT331_SS-M9_R1	23.6257	23.5925	23.6757	23.6313	0.0418688	3.29883e-06	8.91707e-08	8.68238e-08		115.36	3.11831	3.03624
NT331_SS-M9_R2	22.6345	22.5846	22.5749	22.598	0.0319562	6.37141e-06	1.31035e-07	1.28394e-07		118.265	2.43225	2.38323
NT331_SS-M9_R3	23.0627	22.9541	22.9584	22.9918	0.0614827	4.95787e-06	1.98038e-07	1.90431e-07		135.245	5.40226	5.19476
NT331_SS-M9_R4	23.1003	23.1768	23.238	23.1717	0.0690346	4.42096e-06	1.98763e-07	1.90211e-07		126.432	5.6843	5.43973
NT644_HS-M9_R1	22.4971	22.5117	22.4209	22.4766	0.0487781	6.88387e-06	2.17265e-07	2.10618e-07		117.505	3.70863	3.59517
NT644_HS-M9_R2	22.513	22.5197	22.5122	22.515	0.00412332	6.71749e-06	1.76682e-08	1.76219e-08		127.85	0.336269	0.335387
NT644_HS-M9_R3	22.0352	22.2125	22.1488	22.1322	0.0897873	8.57257e-06	5.04631e-07	4.76577e-07		144.388	8.49952	8.027
NT644_HS-M9_R4	22.5275	22.522	22.5106	22.52	0.00862374	6.69592e-06	3.68865e-08	3.66844e-08		117.421	0.646851	0.643307
NT644_LS-M9_R1	21.7989	21.7736	21.7748	21.7825	0.0142997	1.07119e-05	9.8026e-08	9.71371e-08		124.154	1.13614	1.12584
NT644_LS-M9_R2	21.635	21.6715	21.6291	21.6452	0.0229753	1.16908e-05	1.72367e-07	1.69863e-07		124.119	1.82999	1.8034
NT644_LS-M9_R3	24.6591	24.6738	24.6503	24.6611	0.011869	1.7118e-06	1.29921e-08	1.28942e-08		125.966	0.956052	0.948851
NT644_LS-M9_R4	21.2761	21.3464	21.3006	21.3077	0.0356819	1.4495e-05	3.33259e-07	3.25769e-07		136.716	3.14326	3.07262
NT644_SS-M9_R1	22.9433	22.8603	22.9433	22.9156	0.0479193	5.20419e-06	1.61316e-07	1.56466e-07		134.971	4.18376	4.05797
NT644_SS-M9_R2	21.6766	21.6868	21.7003	21.6879	0.0119076	1.1377e-05	8.66298e-08	8.59752e-08		114.205	0.869615	0.863043
NT644_SS-M9_R3	22.6242	22.6536	22.5983	22.6254	0.0276661	6.26135e-06	1.11331e-07	1.09386e-07		124.672	2.21675	2.17802
NT644_SS-M9_R4	24.7209	24.7564	24.6881	24.7218	0.0341807	1.64685e-06	3.62527e-08	3.54718e-08		160.95	3.54306	3.46674

## Sheet: proU3-proU4
proU3-proU4
Intercept (b):	3.82045
Slope (a):	-3.70077
Library	Cq 1	Cq 2	Cq 3	Cq (Average)	Standard deviation	Interaction factor	Positive error	Negative error		Relative interaction factor	Relative positive error	Relative negative error
NT331_HS-M9_R1	23.6017	23.5302	23.5438	23.5585	0.0379624	4.63967e-06	1.10893e-07	1.08304e-07		89.0186	2.12764	2.07797
NT331_HS-M9_R2	24.6676	24.5834	24.6429	24.6313	0.0432536	2.38017e-06	6.49249e-08	6.32009e-08		83.3352	2.27317	2.21281
NT331_HS-M9_R3	23.5494	23.5562	23.5368	23.5475	0.00984836	4.6716e-06	2.87134e-08	2.8538e-08		85.1172	0.523163	0.519967
NT331_HS-M9_R4	24.0779	24.0905	24.0579	24.0754	0.0164275	3.36365e-06	3.45564e-08	3.4205e-08		96.4537	0.990915	0.980838
NT331_LS-M9_R1	24.7757	24.7919	24.8358	24.8011	0.0311213	2.14147e-06	4.18703e-08	4.10674e-08		74.6546	1.45965	1.43166
NT331_LS-M9_R2	25.5854	25.4369	25.5261	25.5161	0.0747672	1.37252e-06	6.53574e-08	6.23866e-08		74.2526	3.5358	3.37508
NT331_LS-M9_R3	25.5586	25.5716	25.5743	25.5681	0.0083967	1.3288e-06	6.96031e-09	6.92404e-09		90.5603	0.474357	0.471886
NT331_LS-M9_R4	24.9444	24.9207	24.9805	24.9485	0.0301286	1.95386e-06	3.69721e-08	3.62855e-08		86.0763	1.62879	1.59854
NT331_SS-M9_R1	24.7439	24.6835	24.722	24.7164	0.030567	2.25736e-06	4.33425e-08	4.25259e-08		78.9402	1.51569	1.48714
NT331_SS-M9_R2	23.6931	23.7165	23.7348	23.7148	0.0209263	4.20983e-06	5.51712e-08	5.44575e-08		78.1422	1.02408	1.01083
NT331_SS-M9_R3	24.1888	24.1869	24.1936	24.1897	0.00343976	3.13272e-06	6.7118e-09	6.69745e-09		85.4573	0.183091	0.182699
NT331_SS-M9_R4	24.2571	24.2519	24.3086	24.2726	0.0313227	2.97541e-06	5.85556e-08	5.74255e-08		85.0917	1.67459	1.64227
NT644_HS-M9_R1	23.0786	23.2181	23.0025	23.0997	0.109314	6.17247e-06	4.34423e-07	4.05858e-07		105.362	7.41543	6.92784
NT644_HS-M9_R2	23.0989	23.1885	23.1851	23.1575	0.0507881	5.95458e-06	1.91169e-07	1.85222e-07		113.33	3.63841	3.52523
NT644_HS-M9_R3	22.9541	22.9632	22.9459	22.9544	0.00865295	6.75659e-06	3.64742e-08	3.62783e-08		113.802	0.614336	0.611038
NT644_HS-M9_R4	23.2921	23.347	23.2626	23.3006	0.0428427	5.44744e-06	1.47162e-07	1.43291e-07		95.5277	2.58066	2.51278
NT644_LS-M9_R1	22.5693	22.5835	22.5703	22.5743	0.00790682	8.55907e-06	4.22106e-08	4.20034e-08		99.2015	0.48923	0.486829
NT644_LS-M9_R2	22.4227	22.4905	22.4406	22.4513	0.0351246	9.24035e-06	2.04164e-07	1.9975e-07		98.1032	2.16757	2.12071
NT644_LS-M9_R3	25.5304	25.5587		25.5445	0.0200414	1.34846e-06	1.692e-08	1.67104e-08		99.2295	1.2451	1.22967
NT644_LS-M9_R4	22.1352	22.1507	22.0291	22.105	0.066201	1.14617e-05	4.81963e-07	4.62515e-07		108.106	4.54583	4.36239
NT644_SS-M9_R1	23.6653	23.5769	23.5882	23.6101	0.0480828	4.4931e-06	1.3645e-07	1.32428e-07		116.529	3.53884	3.43454
NT644_SS-M9_R2	22.4811	22.4693	22.3804	22.4436	0.0550179	9.28457e-06	3.23329e-07	3.12448e-07		93.2011	3.24566	3.13644
NT644_SS-M9_R3	23.537	23.5419	23.5911	23.5567	0.0299516	4.64509e-06	8.73756e-08	8.57624e-08		92.4899	1.73977	1.70764
NT644_SS-M9_R4	25.574	25.5263		25.5502	0.0337701	1.34376e-06	2.85331e-08	2.79398e-08		131.329	2.78861	2.73062
NT644_LS-M9_R3	25.5304	25.5587	26.2831	25.7907	0.426626	1.15696e-06	3.51725e-07	2.69726e-07		#DIV/0!	#DIV/0!	#DIV/0!
NT644_SS-M9_R4	25.574	25.5263	25.3804	25.4936	0.100871	1.39191e-06	9.01574e-08	8.46729e-08		#DIV/0!	#DIV/0!	#DIV/0!

## Sheet: proU3-proU5
proU3-proU5
Intercept (b):	3.89016
Slope (a):	-3.66737
Library	Cq 1	Cq 2	Cq 3	Cq (Average)	Standard deviation	Interaction factor	Positive error	Negative error		Relative interaction factor	Relative positive error	Relative negative error
NT331_HS-M9_R1	22.7032	22.7143	22.7169	22.7115	0.00727022	7.37744e-06	3.37525e-08	3.35987e-08		141.547	0.647589	0.64464
NT331_HS-M9_R2	23.7612	23.6802	23.7363	23.7259	0.0415073	3.90207e-06	1.03027e-07	1.00377e-07		136.62	3.60722	3.51443
NT331_HS-M9_R3	22.6961	22.6952	22.67	22.6871	0.0148391	7.49112e-06	7.01195e-08	6.94693e-08		136.489	1.27759	1.26574
NT331_HS-M9_R4	23.4962	23.4481	23.4944	23.4795	0.0272812	4.55476e-06	7.86892e-08	7.73528e-08		130.609	2.25643	2.21811
NT331_LS-M9_R1	23.7308	23.7162	23.6837	23.7102	0.0240808	3.94059e-06	6.00315e-08	5.91307e-08		137.374	2.09278	2.06137
NT331_LS-M9_R2	24.4511	24.4172	24.4903	24.4529	0.0365977	2.47212e-06	5.74624e-08	5.61571e-08		133.741	3.10869	3.03807
NT331_LS-M9_R3	24.6697	24.7032	24.6951	24.6893	0.017512	2.13103e-06	2.356e-08	2.33024e-08		145.234	1.60565	1.5881
NT331_LS-M9_R4	24.0132	24.0145	23.9779	24.0019	0.0207584	3.28126e-06	4.30456e-08	4.24883e-08		144.554	1.89635	1.8718
NT331_SS-M9_R1	23.7908	23.7974	23.8254	23.8045	0.0183865	3.71409e-06	4.31243e-08	4.26293e-08		129.882	1.50806	1.49075
NT331_SS-M9_R2	22.7752	22.7515	22.8147	22.7805	0.0318948	7.0646e-06	1.42897e-07	1.40064e-07		131.132	2.65243	2.59985
NT331_SS-M9_R3		23.4191	23.4156	23.4173	0.00251096	4.73619e-06	7.4726e-09	7.46083e-09		129.198	0.203844	0.203523
NT331_SS-M9_R4	23.4556		23.4613	23.4584	0.00405851	4.61551e-06	1.17761e-08	1.17461e-08		131.996	0.336776	0.335919
NT644_HS-M9_R1	22.6255	22.6248	22.6048	22.6184	0.0117571	7.82141e-06	5.79494e-08	5.75232e-08		133.508	0.989174	0.981899
NT644_HS-M9_R2	22.712	22.7228	22.7348	22.7232	0.0113801	7.32321e-06	5.2512e-08	5.21382e-08		139.378	0.999431	0.992316
NT644_HS-M9_R3	22.5014	22.4923	22.4756	22.4898	0.0130492	8.47917e-06	6.97554e-08	6.91862e-08		142.815	1.17489	1.16531
NT644_HS-M9_R4	22.6453	22.7006	22.7314	22.6924	0.0436094	7.46607e-06	2.07249e-07	2.01651e-07		130.927	3.63437	3.53621
NT644_LS-M9_R1	22.0127	21.9691	21.9474	21.9764	0.0332354	1.17041e-05	2.46797e-07	2.417e-07		135.653	2.86043	2.80136
NT644_LS-M9_R2	21.8618	21.8917	21.8997	21.8844	0.0199453	1.23999e-05	1.56258e-07	1.54314e-07		131.648	1.65897	1.63832
NT644_LS-M9_R3	25.028	25.0658	24.9668	25.0202	0.0499222	1.73129e-06	5.51248e-08	5.34238e-08		127.401	4.05648	3.93131
NT644_LS-M9_R4	21.6125	21.6586	21.6701	21.6471	0.0304702	1.43924e-05	2.77991e-07	2.72723e-07		135.748	2.62198	2.57229
NT644_SS-M9_R1	23.2561	23.1581	23.1524	23.1889	0.0582869	5.46668e-06	2.03763e-07	1.96441e-07		141.779	5.28463	5.09473
NT644_SS-M9_R2	21.7272	21.7654	21.7317	21.7414	0.0208697	1.35649e-05	1.78912e-07	1.76583e-07		136.168	1.79597	1.77259
NT644_SS-M9_R3	22.8376	22.8723	22.887	22.8657	0.0253706	6.69667e-06	1.07526e-07	1.05827e-07		133.34	2.14099	2.10715
NT644_SS-M9_R4	25.2158	25.262		25.2389	0.0326368	1.50916e-06	3.12435e-08	3.06098e-08		147.493	3.0535	2.99157
NT331_SS-M9_R3	23.2181	23.4191	23.4156	23.3509	0.115048	4.93786e-06	3.69879e-07	3.44104e-07		#DIV/0!	#DIV/0!	#DIV/0!
NT331_SS-M9_R4	23.4556	23.2946	23.4613	23.4038	0.0946656	4.77657e-06	2.92509e-07	2.7563e-07		#DIV/0!	#DIV/0!	#DIV/0!
NT644_SS-M9_R4	25.2158	25.262	25.0283	25.1687	0.123781	1.57717e-06	1.27462e-07	1.17931e-07		#DIV/0!	#DIV/0!	#DIV/0!

## Sheet: proU3-proU6
proU3-proU6
Intercept (b):	3.93474
Slope (a):	-3.75507
Library	Cq 1	Cq 2	Cq 3	Cq (Average)	Standard deviation	Interaction factor	Positive error	Negative error		Relative interaction factor	Relative positive error	Relative negative error
NT331_HS-M9_R1	23.7647	23.7579	23.7958	23.7728	0.0202043	5.21202e-06	6.49742e-08	6.41742e-08		100	1.24662	1.23127
NT331_HS-M9_R2	24.7218	24.7617	24.7775	24.7537	0.0287097	2.85614e-06	5.07265e-08	4.98413e-08		100	1.77605	1.74506
NT331_HS-M9_R3	23.7275	23.6633	23.6747	23.6885	0.0342211	5.48843e-06	1.16387e-07	1.1397e-07		100	2.12058	2.07655
NT331_HS-M9_R4	24.4501	24.3446	24.4896	24.4281	0.0749625	3.48733e-06	1.64042e-07	1.56672e-07		100	4.70393	4.4926
NT331_LS-M9_R1	24.7689	24.7231	24.748	24.7466	0.0229211	2.86851e-06	4.06017e-08	4.0035e-08		100	1.41543	1.39567
NT331_LS-M9_R2	25.4748	25.4506	25.4645	25.4633	0.0121614	1.84845e-06	1.38359e-08	1.37331e-08		100	0.748517	0.742956
NT331_LS-M9_R3	25.8418	25.8545	25.8233	25.8399	0.0156764	1.46731e-06	1.41728e-08	1.40373e-08		100	0.965904	0.956663
NT331_LS-M9_R4	25.108	25.1207	25.1563	25.1283	0.0250203	2.26992e-06	3.50943e-08	3.456e-08		100	1.54606	1.52252
NT331_SS-M9_R1	24.7444	24.7754	24.7353	24.7517	0.0210394	2.85958e-06	3.7131e-08	3.66551e-08		100	1.29848	1.28183
NT331_SS-M9_R2	23.7209	23.6993	23.7361	23.7188	0.0184864	5.3874e-06	6.14176e-08	6.07253e-08		100	1.14002	1.12717
NT331_SS-M9_R3	24.3311	24.3483	24.3606	24.3467	0.0147743	3.66583e-06	3.33616e-08	3.30607e-08		100	0.910069	0.901861
NT331_SS-M9_R4	24.4503	24.3658	24.455	24.4237	0.0502216	3.49671e-06	1.09358e-07	1.06042e-07		100	3.12746	3.03262
NT644_HS-M9_R1	23.6112	23.6004	23.5347	23.5821	0.0414193	5.85837e-06	1.50697e-07	1.46917e-07		100	2.57233	2.50782
NT644_HS-M9_R2	23.8026	23.7515	23.7247	23.7596	0.0395946	5.25419e-06	1.29128e-07	1.26031e-07		100	2.45763	2.39868
NT644_HS-M9_R3	23.4948	23.5132	23.673	23.5603	0.0980002	5.93717e-06	3.67721e-07	3.46274e-07		100	6.19354	5.83231
NT644_HS-M9_R4	23.6476	23.6924	23.5383	23.6261	0.0793095	5.70248e-06	2.84177e-07	2.70688e-07		100	4.9834	4.74685
NT644_LS-M9_R1	22.9464	22.9397	22.9662	22.9508	0.0138132	8.62796e-06	7.33905e-08	7.27715e-08		100	0.850612	0.843438
NT644_LS-M9_R2	22.8107	22.8148	22.7977	22.8077	0.00890894	9.41901e-06	5.15959e-08	5.13148e-08		100	0.547785	0.544801
NT644_LS-M9_R3	26.0549	25.9268	25.9133	25.965	0.0781208	1.35893e-06	6.66815e-08	6.35626e-08		100	4.9069	4.67739
NT644_LS-M9_R4	22.6103	22.6164	22.6175	22.6147	0.00387126	1.06023e-05	2.5198e-08	2.51383e-08		100	0.237665	0.237102
NT644_SS-M9_R1	24.1671	24.3271	24.2987	24.2643	0.0853544	3.85577e-06	2.07181e-07	1.96616e-07		100	5.37326	5.09927
NT644_SS-M9_R2	22.7375	22.6825	22.729	22.7163	0.0296375	9.96186e-06	1.82697e-07	1.79407e-07		100	1.83396	1.80094
NT644_SS-M9_R3	23.8465	23.841	23.8122	23.8332	0.0184573	5.02226e-06	5.71642e-08	5.65209e-08		100	1.13822	1.12541
NT644_SS-M9_R4	26.4108	26.4565	26.4159	26.4278	0.0250594	1.0232e-06	1.58442e-08	1.56026e-08		100	1.54849	1.52488

## Sheet: proU3-proU7
proU3-proU7
Intercept (b):	4.71071
Slope (a):	-3.55052
Library	Cq 1	Cq 2	Cq 3	Cq (Average)	Standard deviation	Interaction factor	Positive error	Negative error		Relative interaction factor	Relative positive error	Relative negative error
NT331_HS-M9_R1	23.4446	23.4551	23.5263	23.4754	0.0444787	5.18749e-06	1.51814e-07	1.47498e-07		99.5293	2.91277	2.82995
NT331_HS-M9_R2	24.4971	24.3523	24.4675	24.439	0.0765222	2.77688e-06	1.41283e-07	1.34443e-07		97.225	4.94664	4.70715
NT331_HS-M9_R3	23.478	23.3937	23.452	23.4412	0.0431923	5.30365e-06	1.50661e-07	1.465e-07		96.6332	2.74507	2.66925
NT331_HS-M9_R4	23.9768	24.0244	23.8986	23.9666	0.0634832	3.77219e-06	1.58543e-07	1.52149e-07		108.169	4.54627	4.3629
NT331_LS-M9_R1	24.513	24.4675	24.541	24.5072	0.037087	2.65673e-06	6.46735e-08	6.31365e-08		92.617	2.2546	2.20102
NT331_LS-M9_R2	25.0879	25.0873	25.0087	25.0613	0.0455672	1.85472e-06	5.56271e-08	5.40073e-08		100.339	3.0094	2.92177
NT331_LS-M9_R3	25.5705	25.5279	25.6266	25.575	0.0494977	1.3292e-06	4.33599e-08	4.19902e-08		90.5873	2.95505	2.8617
NT331_LS-M9_R4	24.7393	24.7416	24.7643	24.7484	0.0137899	2.27197e-06	2.04094e-08	2.02277e-08		100.09	0.899126	0.891121
NT331_SS-M9_R1	24.6016	24.5449	24.5648	24.5705	0.0287583	2.5499e-06	4.80029e-08	4.71159e-08		89.1705	1.67867	1.64765
NT331_SS-M9_R2	23.5651	23.5059	23.5308	23.5339	0.029733	4.99414e-06	9.72339e-08	9.5377e-08		92.7004	1.80484	1.77037
NT331_SS-M9_R3	23.9017	23.8727	23.9511	23.9085	0.0396029	3.91706e-06	1.01906e-07	9.93223e-08		106.853	2.77989	2.7094
NT331_SS-M9_R4	24.0734	23.9334	23.9908	23.9992	0.0703921	3.69328e-06	1.72508e-07	1.6481e-07		105.622	4.93346	4.7133
NT644_HS-M9_R1	23.2408	23.2786	23.318	23.2791	0.0386018	5.89161e-06	1.49353e-07	1.4566e-07		100.567	2.54939	2.48636
NT644_HS-M9_R2	23.535	23.5624	23.5125	23.5366	0.0249669	4.98544e-06	8.13792e-08	8.00721e-08		94.885	1.54884	1.52397
NT644_HS-M9_R3	23.0583	23.0639	22.9938	23.0387	0.038932	6.88567e-06	1.76064e-07	1.71675e-07		115.976	2.96546	2.89152
NT644_HS-M9_R4	23.4209	23.5096	23.3884	23.4396	0.0627412	5.30908e-06	2.20476e-07	2.11685e-07		93.1014	3.86632	3.71216
NT644_LS-M9_R1	22.7882	22.8234	22.8159	22.8092	0.0185124	7.99074e-06	9.65123e-08	9.53605e-08		92.6145	1.1186	1.10525
NT644_LS-M9_R2	22.7183	22.6945	22.7193	22.7107	0.0140487	8.51766e-06	7.79577e-08	7.72507e-08		90.4306	0.827664	0.820158
NT644_LS-M9_R3	25.8134	25.8021	25.8402	25.8186	0.0195816	1.13497e-06	1.45049e-08	1.43219e-08		83.5189	1.06738	1.05391
NT644_LS-M9_R4	22.465	22.5397	22.5261	22.5102	0.0398111	9.70014e-06	2.53703e-07	2.47236e-07		91.4907	2.3929	2.33191
NT644_SS-M9_R1	23.9659	23.8513	23.9771	23.9314	0.0696113	3.85926e-06	1.78216e-07	1.7035e-07		100.09	4.62207	4.41805
NT644_SS-M9_R2	22.5257	22.5165	22.5105	22.5175	0.00765088	9.65433e-06	4.80215e-08	4.77838e-08		96.9129	0.482053	0.479667
NT644_SS-M9_R3	23.5373	23.5494	23.5672	23.5513	0.0150675	4.93821e-06	4.84908e-08	4.80192e-08		98.3265	0.965516	0.956128
NT644_SS-M9_R4	25.8862	25.8751	25.9268	25.896	0.0272037	1.07939e-06	1.92117e-08	1.88758e-08		105.491	1.87761	1.84477

## Sheet: proU3-proU8
proU3-proU8
Intercept (b):	3.89809
Slope (a):	-3.69703
Library	Cq 1	Cq 2	Cq 3	Cq (Average)	Standard deviation	Interaction factor	Positive error	Negative error		Relative interaction factor	Relative positive error	Relative negative error
NT331_HS-M9_R1	24.9966	24.9356	24.8502	24.9275	0.0735651	2.0503e-06	9.61256e-08	9.18207e-08		39.3379	1.84431	1.76171
NT331_HS-M9_R2	25.8867	25.6481	25.793	25.7759	0.120184	1.20868e-06	9.39453e-08	8.71699e-08		42.3186	3.28924	3.05202
NT331_HS-M9_R3	24.8405	24.9104	24.8355	24.8621	0.0419116	2.13543e-06	5.64759e-08	5.50207e-08		38.9078	1.029	1.00249
NT331_HS-M9_R4	25.6031	25.5617	25.602	25.589	0.0235857	1.35796e-06	2.00952e-08	1.98022e-08		38.9398	0.576235	0.567833
NT331_LS-M9_R1	26.069	26.1123	26.1085	26.0966	0.0239616	9.89859e-07	1.48832e-08	1.46627e-08		34.5078	0.518848	0.511162
NT331_LS-M9_R2	26.7081	26.8227	26.735	26.7553	0.0599157	6.56773e-07	2.49717e-08	2.4057e-08		35.5311	1.35095	1.30147
NT331_LS-M9_R3	27.2038	27.2021	27.0122	27.1394	0.110158	5.17041e-07	3.67189e-08	3.42841e-08		35.2373	2.50246	2.33652
NT331_LS-M9_R4	26.4924	26.3639	26.4745	26.4436	0.0695994	7.97461e-07	3.53285e-08	3.38298e-08		35.1317	1.55638	1.49035
NT331_SS-M9_R1	25.9624	25.9966	26.0358	25.9983	0.0367581	1.05239e-06	2.4371e-08	2.38194e-08		36.8022	0.852257	0.832967
NT331_SS-M9_R2	25.0491	25.0068	25.0081	25.0214	0.0240353	1.93383e-06	2.91666e-08	2.87333e-08		35.8955	0.541386	0.533342
NT331_SS-M9_R3	25.4953	25.509	25.5067	25.5037	0.00734949	1.43206e-06	6.57015e-09	6.54015e-09		39.065	0.179227	0.178408
NT331_SS-M9_R4	25.5773	25.5815	25.5578	25.5722	0.0126264	1.37221e-06	1.08336e-08	1.07487e-08		39.2431	0.309823	0.307396
NT644_HS-M9_R1	24.7834	24.7739	24.7506	24.7693	0.0168697	2.26258e-06	2.38977e-08	2.36479e-08		38.6213	0.407925	0.403661
NT644_HS-M9_R2	24.8918	24.9753	25.0252	24.9641	0.0674093	2.004e-06	8.59271e-08	8.23942e-08		38.141	1.6354	1.56816
NT644_HS-M9_R3	24.6723	24.6786	24.6978	24.6829	0.0132731	2.38762e-06	1.98197e-08	1.96565e-08		40.2148	0.333824	0.331076
NT644_HS-M9_R4	24.8349	24.8751	24.875	24.8617	0.0231685	2.13602e-06	3.10458e-08	3.06011e-08		37.4578	0.544427	0.536628
NT644_LS-M9_R1	24.4913	24.4579	24.4694	24.4729	0.0169669	2.72126e-06	2.89089e-08	2.8605e-08		31.54	0.335061	0.331539
NT644_LS-M9_R2	24.2048	24.2662	24.2186	24.2298	0.0322338	3.16601e-06	6.42027e-08	6.29266e-08		33.613	0.681629	0.668082
NT644_LS-M9_R3	27.3883	27.4154	27.2628	27.3555	0.0814025	4.51912e-07	2.35023e-08	2.23405e-08		33.2549	1.72947	1.64397
NT644_LS-M9_R4	23.8491	23.8813	23.8241	23.8515	0.0286587	4.0073e-06	7.21694e-08	7.08927e-08		37.7964	0.680694	0.668652
NT644_SS-M9_R1	25.4881	25.5379	25.5537	25.5266	0.0342403	1.41178e-06	3.04303e-08	2.97882e-08		36.6147	0.789215	0.772562
NT644_SS-M9_R2	24.0452	23.9649	23.9064	23.9722	0.0696593	3.71717e-06	1.6482e-07	1.57822e-07		37.314	1.65451	1.58426
NT644_SS-M9_R3	25.0681	25.1068	25.0895	25.0881	0.0193905	1.85507e-06	2.25392e-08	2.22686e-08		36.9369	0.448785	0.443398
NT644_SS-M9_R4	27.1606	27.4581	27.4971	27.3719	0.184026	4.47315e-07	5.43228e-08	4.84402e-08		43.7171	5.30909	4.73417

## Sheet: proU3-proU9
proU3-proU9
Intercept (b):	4.37605
Slope (a):	-3.61135
Library	Cq 1	Cq 2	Cq 3	Cq (Average)	Standard deviation	Interaction factor	Positive error	Negative error		Relative interaction factor	Relative positive error	Relative negative error
NT331_HS-M9_R1	25.2951	25.2672	25.4147	25.3256	0.0783974	1.58108e-06	8.10405e-08	7.70892e-08		30.3353	1.55488	1.47907
NT331_HS-M9_R2	26.1987	26.3553	26.2127	26.2556	0.0866799	8.7389e-07	4.96567e-08	4.69868e-08		30.5969	1.73859	1.64511
NT331_HS-M9_R3	25.1986	25.1673	25.1263	25.1641	0.0362917	1.75264e-06	4.10281e-08	4.00896e-08		31.9334	0.747537	0.730438
NT331_HS-M9_R4	25.9345	25.8026	25.8149	25.8506	0.0728536	1.13131e-06	5.37903e-08	5.13488e-08		32.4406	1.54245	1.47244
NT331_LS-M9_R1	26.4289	26.4202	26.3984	26.4158	0.0157321	7.89008e-07	7.95414e-09	7.87475e-09		27.5058	0.277292	0.274524
NT331_LS-M9_R2	26.966	26.9223	26.8705	26.9196	0.0478298	5.72247e-07	1.77201e-08	1.71879e-08		30.9583	0.95865	0.929856
NT331_LS-M9_R3	27.5481	27.4551	27.5169	27.5067	0.0473477	3.93554e-07	1.20621e-08	1.17034e-08		26.8214	0.82205	0.797605
NT331_LS-M9_R4	26.7544	26.7275	26.8504	26.7774	0.0646316	6.26541e-07	2.63585e-08	2.52943e-08		27.6019	1.16121	1.11433
NT331_SS-M9_R1	26.4721	26.4946	26.4786	26.4818	0.0115482	7.56523e-07	5.59093e-09	5.54991e-09		26.4557	0.195516	0.194081
NT331_SS-M9_R2	25.4703	25.4605	25.5225	25.4844	0.0333266	1.42885e-06	3.06865e-08	3.00413e-08		26.5222	0.569598	0.557623
NT331_SS-M9_R3	25.9834	25.8635	25.9058	25.9176	0.060782	1.08405e-06	4.28363e-08	4.1208e-08		29.5716	1.16853	1.12411
NT331_SS-M9_R4	26.1545	26.0079	26.0647	26.0757	0.0739014	9.80074e-07	4.72857e-08	4.51093e-08		28.0285	1.35229	1.29005
NT644_HS-M9_R1	25.2229	25.4265	25.2597	25.303	0.10851	1.60406e-06	1.14907e-07	1.07226e-07		27.3806	1.96141	1.8303
NT644_HS-M9_R2	25.3145	25.5438	25.5193	25.4592	0.125953	1.45202e-06	1.21418e-07	1.12049e-07		27.6355	2.31088	2.13255
NT644_HS-M9_R3	24.9288	25.1472	24.9919	25.0226	0.112416	1.91804e-06	1.42524e-07	1.32666e-07		32.3057	2.40054	2.2345
NT644_HS-M9_R4	25.3115	25.4325	25.1708	25.305	0.130962	1.60208e-06	1.39519e-07	1.28342e-07		28.0944	2.44663	2.25063
NT644_LS-M9_R1	24.723	24.7434	24.7402	24.7355	0.0109945	2.30335e-06	1.62033e-08	1.60901e-08		26.6963	0.187799	0.186487
NT644_LS-M9_R2	24.5368	24.576	24.5676	24.5601	0.0206596	2.57589e-06	3.41553e-08	3.37084e-08		27.3478	0.362622	0.357876
NT644_LS-M9_R3	27.5537	27.6106	27.6329	27.5991	0.0408797	3.7105e-07	9.79848e-09	9.54638e-09		27.3045	0.721042	0.702491
NT644_LS-M9_R4	24.3179	24.27	24.136	24.2413	0.09429	3.15666e-06	1.95596e-07	1.84183e-07		29.7733	1.84484	1.7372
NT644_SS-M9_R1	26.3182	25.803	25.7694	25.9635	0.307651	1.05276e-06	2.28151e-07	1.87514e-07		27.3034	5.91713	4.86319
NT644_SS-M9_R2	24.4334	24.4815	24.4398	24.4515	0.0261206	2.76058e-06	4.63608e-08	4.55951e-08		27.7115	0.465382	0.457696
NT644_SS-M9_R3	25.5216	25.5379	25.5485	25.536	0.0135387	1.38265e-06	1.1987e-08	1.18839e-08		27.5303	0.238677	0.236625
NT644_SS-M9_R4	27.9713	28.2722	28.02	28.0878	0.161516	2.71707e-07	2.94726e-08	2.65885e-08		26.5546	2.88042	2.59855

## Sheet: proU3-proU10
proU3-proU10
Intercept (b):	3.89902
Slope (a):	-3.66654
Library	Cq 1	Cq 2	Cq 3	Cq (Average)	Standard deviation	Interaction factor	Positive error	Negative error		Relative interaction factor	Relative positive error	Relative negative error
NT331_HS-M9_R1	24.5332	24.4916	24.5034	24.5094	0.0214165	2.39221e-06	3.23915e-08	3.19588e-08		45.898	0.621478	0.613175
NT331_HS-M9_R2	25.4899	25.4199	25.4666	25.4588	0.0356054	1.31785e-06	2.97992e-08	2.91403e-08		46.1409	1.04334	1.02027
NT331_HS-M9_R3	24.4612	24.4744	24.4554	24.4637	0.00974561	2.46185e-06	1.51133e-08	1.50211e-08		44.8553	0.275367	0.273687
NT331_HS-M9_R4	24.9258	24.9753	24.9777	24.9596	0.0293011	1.80306e-06	3.34854e-08	3.28748e-08		51.7032	0.960202	0.942694
NT331_LS-M9_R1	25.5292	25.4214	25.4129	25.4545	0.0648379	1.32139e-06	5.49149e-08	5.27238e-08		46.0653	1.9144	1.83802
NT331_LS-M9_R2	25.9834	25.9254	25.8883	25.9324	0.0479155	9.78823e-07	2.99013e-08	2.90149e-08		52.9538	1.61764	1.56969
NT331_LS-M9_R3	26.5887	26.5269	26.5319	26.5492	0.0343416	6.64476e-07	1.44861e-08	1.4177e-08		45.2852	0.987251	0.966187
NT331_LS-M9_R4	25.7969	25.9187	25.8319	25.8492	0.0626969	1.0313e-06	4.1416e-08	3.9817e-08		45.4333	1.82456	1.75411
NT331_SS-M9_R1	25.6434	25.6339	25.6441	25.6405	0.00569007	1.17572e-06	4.20877e-09	4.19376e-09		41.115	0.147181	0.146656
NT331_SS-M9_R2	24.5961	24.6743	24.7368	24.669	0.0705214	2.16399e-06	9.79914e-08	9.37464e-08		40.1677	1.8189	1.74011
NT331_SS-M9_R3	25.0199	25.0538	25.0925	25.0554	0.0363339	1.69779e-06	3.91848e-08	3.83009e-08		46.3138	1.06892	1.04481
NT331_SS-M9_R4	25.3769	25.3937	25.3749	25.3818	0.0102952	1.38309e-06	8.9712e-09	8.91338e-09		39.5542	0.256561	0.254908
NT644_HS-M9_R1	24.5931	24.5579	24.5671	24.5727	0.0182428	2.2989e-06	2.64887e-08	2.6187e-08		39.2414	0.452152	0.447002
NT644_HS-M9_R2	24.7072	24.7566	24.7509	24.7382	0.0270526	2.07198e-06	3.55015e-08	3.49035e-08		39.4348	0.67568	0.664298
NT644_HS-M9_R3	24.2465	24.4291	24.4339	24.3698	0.106839	2.61134e-06	1.81219e-07	1.69459e-07		43.9829	3.05228	2.85421
NT644_HS-M9_R4	24.5644	24.5585	24.5346	24.5525	0.0157627	2.32829e-06	2.31622e-08	2.2934e-08		40.8295	0.406178	0.402177
NT644_LS-M9_R1	23.9367	24.0184	24.0468	24.0007	0.0571805	3.29268e-06	1.20387e-07	1.1614e-07		38.1629	1.39531	1.34609
NT644_LS-M9_R2	23.8207	23.835	23.8033	23.8196	0.0158629	3.68907e-06	3.69338e-08	3.65677e-08		39.1662	0.39212	0.388233
NT644_LS-M9_R3	26.9516	26.8429	26.8085	26.8677	0.0746786	5.44015e-07	2.6121e-08	2.49242e-08		40.0325	1.92217	1.8341
NT644_LS-M9_R4	23.4335	23.5171	23.554	23.5015	0.061739	4.50478e-06	1.7809e-07	1.71317e-07		42.4886	1.67972	1.61584
NT644_SS-M9_R1	25.0269	25.0934	24.9638	25.028	0.0647919	1.72721e-06	7.17284e-08	6.88684e-08		44.7955	1.86029	1.78611
NT644_SS-M9_R2	23.6013	23.5949	23.6044	23.6002	0.00484798	4.23421e-06	1.29108e-08	1.28716e-08		42.5042	0.129602	0.129208
NT644_SS-M9_R3	24.6657	24.682	24.673	24.6736	0.00819207	2.15786e-06	1.113e-08	1.10728e-08		42.9659	0.221612	0.220475
NT644_SS-M9_R4	27.1819	27.1632	27.0442	27.1298	0.0747406	4.61448e-07	2.21754e-08	2.11586e-08		45.0983	2.16725	2.06787

[truncated: 20 more sheets: proU3-proU11, proU3-proU12, proU3-proU13, proU3-proU14, proU3-proU15, proU3-proU16, proU3-proU17, hcaT2-hcaT1, hcaT2-hcaT3, LC_100bp, proU_IC (NT331), proU3_IC (NT644), proU3_IC (NT331 and NT644), rpoB3-rpoB1, rpoB3-rpoB2, rpoD1-rpoD2, rpoD1-rpoD3, Graphs, Graphs_2, Template]
