# Supplementary material for: The environmentally-regulated interplay between local three-dimensional chromatin organisation and transcription of proVWX in E. coli
Source: Nat Commun. 2023 Nov 17;14:7478. doi: 10.1038/s41467-023-43322-y (PMC10656529; doi:10.1038/s41467-023-43322-y)
Supplement: Supplementary file 4 — Supplementary Data 1 [file 41467_2023_43322_MOESM4_ESM.zip › Supplementary Data 1/Supplementary Data 1H.xlsx]

## Sheet: Internal Control
proU3-proU7
Intercept (b):	4.62788
Slope (a):	-3.5823
Library	Cq 1	Cq 2	Cq 3	Cq (Average)	Standard deviation	Interaction factor	Positive error	Negative error		Relative interaction factor	Relative positive error	Relative negative error
NT331_Rif_HS-M9_R1	23.3481	23.3384	23.3033	23.3299	0.0235967	6.01597e-06	9.19411e-08	9.05572e-08		100	1.52828	1.50528
NT331_Rif_HS-M9_R2	22.4816	22.4823	22.4796	22.4812	0.00140077	1.03812e-05	9.35107e-09	9.34266e-09		100	0.0900774	0.0899963
NT331_Rif_HS-M9_R3	23.5515	23.5715	23.5532	23.5587	0.0110561	5.19325e-06	3.70373e-08	3.6775e-08		100	0.713182	0.708131
NT331_Rif_HS-M9_R4	23.5801	23.5282	23.5318	23.5467	0.0289531	5.23363e-06	9.83104e-08	9.64978e-08		100	1.87843	1.8438
NT331_Rif_LS-M9_R1	21.6474	21.5916	21.6108	21.6166	0.028371	1.8096e-05	3.33025e-07	3.27007e-07		100	1.84033	1.80707
NT331_Rif_LS-M9_R2	22.1093	22.0864	22.0061	22.0673	0.0542091	1.35452e-05	4.80286e-07	4.63839e-07		100	3.5458	3.42438
NT331_Rif_LS-M9_R3	21.3949	21.2984	21.3458	21.3464	0.0482458	2.15286e-05	6.78081e-07	6.57375e-07		100	3.14967	3.05349
NT331_Rif_LS-M9_R4	21.2102	21.1284	21.1559	21.1648	0.0416297	2.41935e-05	6.56113e-07	6.3879e-07		100	2.71194	2.64034
NT331_Rif_SS-M9_R1	21.5708	21.5012	21.5414	21.5378	0.0349098	1.90364e-05	4.31985e-07	4.224e-07		100	2.26925	2.2189
NT331_Rif_SS-M9_R2	21.4976	21.5148	21.5101	21.5075	0.00884227	1.94109e-05	1.10637e-07	1.1001e-07		100	0.569971	0.566741
NT331_Rif_SS-M9_R3	21.5942	21.5877	21.5583	21.5801	0.0191549	1.8526e-05	2.29505e-07	2.26696e-07		100	1.23883	1.22367
NT331_Rif_SS-M9_R4	21.489	21.4251	21.4789	21.4643	0.0343249	1.9957e-05	4.45202e-07	4.35488e-07		100	2.23081	2.18213

## Sheet: proU3-proU1
proU3-proU1
Intercept (b):	3.83831
Slope (a):	-3.62099
Library	Cq 1	Cq 2	Cq 3	Cq (Average)	Standard deviation	Interaction factor	Positive error	Negative error		Relative interaction factor	Relative positive error	Relative negative error
NT331_Rif_HS-M9_R1	22.8429	22.8313	22.794	22.8227	0.0255582	5.71631e-06	9.36633e-08	9.21533e-08		95.0189	1.55691	1.53181
NT331_Rif_HS-M9_R2	21.8888	21.8427	21.8889	21.8735	0.0266774	1.04538e-05	1.78853e-07	1.75845e-07		100.7	1.72286	1.69388
NT331_Rif_HS-M9_R3	22.9585	22.9984	22.9887	22.9819	0.0208113	5.16607e-06	6.88217e-08	6.79169e-08		99.4768	1.32521	1.30779
NT331_Rif_HS-M9_R4	22.9907	22.9759	23.0031	22.9899	0.0136036	5.13973e-06	4.46544e-08	4.42697e-08		98.2058	0.853219	0.84587
NT331_Rif_LS-M9_R1	20.9399	20.9311	20.9166	20.9292	0.0117963	1.90569e-05	1.43488e-07	1.42416e-07		105.31	0.792929	0.787003
NT331_Rif_LS-M9_R2	21.5261	21.5077	21.4865	21.5068	0.0198027	1.31989e-05	1.67258e-07	1.65165e-07		97.4432	1.23482	1.21936
NT331_Rif_LS-M9_R3	20.7407	20.73	20.7289	20.7332	0.00651777	2.15859e-05	8.96517e-08	8.92808e-08		100.266	0.41643	0.414707
NT331_Rif_LS-M9_R4	20.5979	20.5997	20.6003	20.5993	0.00124555	2.35049e-05	1.86243e-08	1.86096e-08		97.154	0.0769807	0.0769198
NT331_Rif_SS-M9_R1	20.9907	20.9648	20.9682	20.9746	0.0140533	1.85149e-05	1.662e-07	1.64721e-07		97.2603	0.873062	0.865294
NT331_Rif_SS-M9_R2	20.8929	20.8674	20.86	20.8735	0.0172444	1.97444e-05	2.17702e-07	2.15328e-07		101.718	1.12155	1.10931
NT331_Rif_SS-M9_R3	21.0337	20.9375	20.9761	20.9824	0.0484198	1.84225e-05	5.76054e-07	5.58587e-07		99.4413	3.10944	3.01516
NT331_Rif_SS-M9_R4	20.9076	20.9087	20.9095	20.9086	0.000922688	1.93081e-05	1.13321e-08	1.13255e-08		96.7489	0.0567828	0.0567495

## Sheet: proU3-proU2
proU3-proU2
Intercept (b):	3.95347
Slope (a):	-3.62726
Library	Cq 1	Cq 2	Cq 3	Cq (Average)	Standard deviation	Interaction factor	Positive error	Negative error		Relative interaction factor	Relative positive error	Relative negative error
NT331_Rif_HS-M9_R1	22.4307	22.4447	22.4325	22.436	0.00764294	8.02722e-06	3.90405e-08	3.88516e-08		133.432	0.648948	0.645807
NT331_Rif_HS-M9_R2	21.5103	21.5324	21.5349	21.5258	0.013529	1.43047e-05	1.23381e-07	1.22326e-07		137.795	1.18851	1.17834
NT331_Rif_HS-M9_R3	22.4838	22.4599	22.4517	22.4651	0.0166697	7.88013e-06	8.38294e-08	8.2947e-08		151.738	1.6142	1.59721
NT331_Rif_HS-M9_R4	22.4715	22.4358	22.4675	22.4582	0.0195605	7.91446e-06	9.88865e-08	9.76663e-08		151.223	1.88944	1.86613
NT331_Rif_LS-M9_R1	20.5376	20.532	20.5567	20.5421	0.01293	2.67104e-05	2.20141e-07	2.18341e-07		147.604	1.21652	1.20657
NT331_Rif_LS-M9_R2	20.8644	20.8443	20.8516	20.8534	0.0101761	2.19206e-05	1.42061e-07	1.41146e-07		161.833	1.04879	1.04204
NT331_Rif_LS-M9_R3	20.6666	20.6142	20.6328	20.6379	0.0265739	2.5135e-05	4.27601e-07	4.20448e-07		116.751	1.9862	1.95297
NT331_Rif_LS-M9_R4	20.5156	20.5042	20.495	20.5049	0.0103273	2.73484e-05	1.79879e-07	1.78704e-07		113.041	0.743503	0.738644
NT331_Rif_SS-M9_R1	20.7501	20.7642	20.7446	20.753	0.0101214	2.3364e-05	1.50599e-07	1.49634e-07		122.733	0.791109	0.786042
NT331_Rif_SS-M9_R2	20.7246	20.6758	20.6773	20.6925	0.0277354	2.42778e-05	4.31231e-07	4.23705e-07		125.073	2.22159	2.18282
NT331_Rif_SS-M9_R3	20.8606	20.8081	20.7824	20.817	0.0398192	2.24329e-05	5.74269e-07	5.59935e-07		121.089	3.0998	3.02243
NT331_Rif_SS-M9_R4	20.7987	20.7504	20.7477	20.7656	0.028712	2.31773e-05	4.26311e-07	4.18611e-07		116.137	2.13615	2.09757

## Sheet: proU3-proU4
proU3-proU4
Intercept (b):	3.85897
Slope (a):	-3.69405
Library	Cq 1	Cq 2	Cq 3	Cq (Average)	Standard deviation	Interaction factor	Positive error	Negative error		Relative interaction factor	Relative positive error	Relative negative error
NT331_Rif_HS-M9_R1	23.7952	23.7475	23.8216	23.7881	0.0375713	4.02779e-06	9.54401e-08	9.3231e-08		66.9515	1.58645	1.54972
NT331_Rif_HS-M9_R2	22.8743	22.9519	22.8927	22.9063	0.0405225	6.97883e-06	1.78521e-07	1.74068e-07		67.2259	1.71966	1.67677
NT331_Rif_HS-M9_R3	23.8931	23.8695	23.8649	23.8758	0.0151392	3.81348e-06	3.61567e-08	3.58171e-08		73.4316	0.696226	0.689686
NT331_Rif_HS-M9_R4	23.8452	23.8781	23.8803	23.8679	0.019674	3.83244e-06	4.72876e-08	4.67113e-08		73.2272	0.903533	0.89252
NT331_Rif_LS-M9_R1	22.0547	22.0142	22.0606	22.0432	0.0252796	1.1952e-05	1.89824e-07	1.86856e-07		66.0477	1.04898	1.03258
NT331_Rif_LS-M9_R2	22.5155	22.508	22.5357	22.5198	0.0143337	8.88019e-06	7.96959e-08	7.8987e-08		65.5597	0.58837	0.583137
NT331_Rif_LS-M9_R3	21.9256	21.9121	21.9756	21.9378	0.0334459	1.27634e-05	2.68879e-07	2.63331e-07		59.2857	1.24894	1.22317
NT331_Rif_LS-M9_R4	21.7293	21.7034	21.7735	21.7354	0.0354137	1.44792e-05	3.23169e-07	3.16114e-07		59.8475	1.33577	1.30661
NT331_Rif_SS-M9_R1	21.985	21.9327	21.9544	21.9574	0.0262562	1.26086e-05	2.08051e-07	2.04674e-07		66.234	1.09291	1.07517
NT331_Rif_SS-M9_R2	21.9138	21.8801	21.9336	21.9092	0.027053	1.29932e-05	2.20958e-07	2.17264e-07		66.9375	1.13832	1.11929
NT331_Rif_SS-M9_R3	22.0566	22.0723	22.0573	22.062	0.00885638	1.18121e-05	6.53877e-08	6.50277e-08		63.7598	0.352952	0.351008
NT331_Rif_SS-M9_R4	22.0509	21.9665	22.055	22.0241	0.049949	1.20946e-05	3.82481e-07	3.70756e-07		60.6035	1.91653	1.85778

## Sheet: proU3-proU5
proU3-proU5
Intercept (b):	3.90054
Slope (a):	-3.68366
Library	Cq 1	Cq 2	Cq 3	Cq (Average)	Standard deviation	Interaction factor	Positive error	Negative error		Relative interaction factor	Relative positive error	Relative negative error
NT331_Rif_HS-M9_R1	22.8389	22.8419	22.8135	22.8314	0.0155693	7.25847e-06	7.09846e-08	7.02971e-08		120.653	1.17994	1.16851
NT331_Rif_HS-M9_R2	21.9523	21.9466	21.9547	21.9512	0.00419068	1.25836e-05	3.30061e-08	3.29197e-08		121.216	0.317942	0.31711
NT331_Rif_HS-M9_R3	22.9668	22.888	22.9208	22.9252	0.0395675	6.84524e-06	1.71414e-07	1.67226e-07		131.81	3.3007	3.22007
NT331_Rif_HS-M9_R4	23.0031	22.888	22.9463	22.9458	0.0575205	6.75775e-06	2.47395e-07	2.38658e-07		129.121	4.72703	4.56009
NT331_Rif_LS-M9_R1	20.9589	20.859	20.8793	20.899	0.0528339	2.42902e-05	8.15587e-07	7.89092e-07		134.23	4.507	4.36059
NT331_Rif_LS-M9_R2	21.4716	21.46	21.4907	21.4741	0.0154628	1.69558e-05	1.64681e-07	1.63097e-07		125.18	1.21579	1.20409
NT331_Rif_LS-M9_R3	20.8307	20.7958	20.8062	20.8109	0.0179048	2.56659e-05	2.88864e-07	2.85649e-07		119.217	1.34177	1.32683
NT331_Rif_LS-M9_R4	20.6565	20.6435	20.6598	20.6533	0.00861955	2.83237e-05	1.53018e-07	1.52196e-07		117.072	0.632475	0.629077
NT331_Rif_SS-M9_R1	21.0733	21.0465	21.0749	21.0649	0.0159918	2.18981e-05	2.19996e-07	2.17807e-07		115.033	1.15566	1.14416
NT331_Rif_SS-M9_R2	20.9808	21.0397	21.0641	21.0282	0.0428348	2.24065e-05	6.08043e-07	5.91979e-07		115.433	3.13248	3.04972
NT331_Rif_SS-M9_R3	21.1723	21.1774	21.1755	21.1751	0.00256756	2.04407e-05	3.28322e-08	3.27795e-08		110.335	0.177222	0.176938
NT331_Rif_SS-M9_R4	21.0193	21.0149	21.0471	21.0271	0.0174607	2.24216e-05	2.46057e-07	2.43386e-07		112.35	1.23294	1.21956

## Sheet: proU3-proU6
proU3-proU6
Intercept (b):	3.89104
Slope (a):	-3.75903
Library	Cq 1	Cq 2	Cq 3	Cq (Average)	Standard deviation	Interaction factor	Positive error	Negative error		Relative interaction factor	Relative positive error	Relative negative error
NT331_Rif_HS-M9_R1	23.6526	23.6475	23.6101	23.6367	0.0231815	5.58647e-06	7.98925e-08	7.87661e-08		92.8607	1.32801	1.30928
NT331_Rif_HS-M9_R2	22.7306	22.6972	22.7138	22.7139	0.0167099	9.832e-06	1.01154e-07	1.00124e-07		94.7101	0.974396	0.964473
NT331_Rif_HS-M9_R3	23.8181	23.86	23.8085	23.8289	0.0273528	4.96613e-06	8.3908e-08	8.25138e-08		95.6268	1.61571	1.58887
NT331_Rif_HS-M9_R4	23.8527	23.8342	23.7957	23.8275	0.0291088	4.97019e-06	8.9416e-08	8.78358e-08		94.9664	1.70849	1.67829
NT331_Rif_LS-M9_R1	21.6647	21.6882	21.7159	21.6896	0.025626	1.84129e-05	2.9131e-07	2.86773e-07		101.751	1.6098	1.58473
NT331_Rif_LS-M9_R2	22.2299	22.1654	22.2169	22.2041	0.0340907	1.34355e-05	2.83511e-07	2.77652e-07		99.1898	2.09307	2.04982
NT331_Rif_LS-M9_R3	21.5536	21.5335	21.5649	21.5507	0.0158909	2.00485e-05	1.96104e-07	1.94204e-07		93.1248	0.910898	0.902074
NT331_Rif_LS-M9_R4	21.4136	21.3217	21.4659	21.4004	0.0730022	2.19814e-05	1.00526e-06	9.61298e-07		90.8569	4.15509	3.97338
NT331_Rif_SS-M9_R1	21.8213	21.8144	21.772	21.8026	0.0266985	1.71814e-05	2.83296e-07	2.78701e-07		90.2553	1.48818	1.46404
NT331_Rif_SS-M9_R2	21.7686	21.7182	21.7941	21.7603	0.0385925	1.76324e-05	4.21792e-07	4.11937e-07		90.8377	2.17296	2.1222
NT331_Rif_SS-M9_R3	21.8386	21.8407	21.8622	21.8471	0.0130405	1.6719e-05	1.34084e-07	1.33017e-07		90.2461	0.723763	0.718005
NT331_Rif_SS-M9_R4	21.737	21.7045	21.736	21.7259	0.0184722	1.80084e-05	2.04924e-07	2.02618e-07		90.236	1.02683	1.01528

## Sheet: proU3-proU7
proU3-proU7
Intercept (b):	4.62788
Slope (a):	-3.5823
Library	Cq 1	Cq 2	Cq 3	Cq (Average)	Standard deviation	Interaction factor	Positive error	Negative error		Relative interaction factor	Relative positive error	Relative negative error
NT331_Rif_HS-M9_R1	23.3481	23.3384	23.3033	23.3299	0.0235967	6.01597e-06	9.19411e-08	9.05572e-08		100	1.52828	1.50528
NT331_Rif_HS-M9_R2	22.4816	22.4823	22.4796	22.4812	0.00140077	1.03812e-05	9.35107e-09	9.34266e-09		100	0.0900774	0.0899963
NT331_Rif_HS-M9_R3	23.5515	23.5715	23.5532	23.5587	0.0110561	5.19325e-06	3.70373e-08	3.6775e-08		100	0.713182	0.708131
NT331_Rif_HS-M9_R4	23.5801	23.5282	23.5318	23.5467	0.0289531	5.23363e-06	9.83104e-08	9.64978e-08		100	1.87843	1.8438
NT331_Rif_LS-M9_R1	21.6474	21.5916	21.6108	21.6166	0.028371	1.8096e-05	3.33025e-07	3.27007e-07		100	1.84033	1.80707
NT331_Rif_LS-M9_R2	22.1093	22.0864	22.0061	22.0673	0.0542091	1.35452e-05	4.80286e-07	4.63839e-07		100	3.5458	3.42438
NT331_Rif_LS-M9_R3	21.3949	21.2984	21.3458	21.3464	0.0482458	2.15286e-05	6.78081e-07	6.57375e-07		100	3.14967	3.05349
NT331_Rif_LS-M9_R4	21.2102	21.1284	21.1559	21.1648	0.0416297	2.41935e-05	6.56113e-07	6.3879e-07		100	2.71194	2.64034
NT331_Rif_SS-M9_R1	21.5708	21.5012	21.5414	21.5378	0.0349098	1.90364e-05	4.31985e-07	4.224e-07		100	2.26925	2.2189
NT331_Rif_SS-M9_R2	21.4976	21.5148	21.5101	21.5075	0.00884227	1.94109e-05	1.10637e-07	1.1001e-07		100	0.569971	0.566741
NT331_Rif_SS-M9_R3	21.5942	21.5877	21.5583	21.5801	0.0191549	1.8526e-05	2.29505e-07	2.26696e-07		100	1.23883	1.22367
NT331_Rif_SS-M9_R4	21.489	21.4251	21.4789	21.4643	0.0343249	1.9957e-05	4.45202e-07	4.35488e-07		100	2.23081	2.18213

## Sheet: proU3-proU8
proU3-proU8
Intercept (b):	4.12937
Slope (a):	-3.64619
Library	Cq 1	Cq 2	Cq 3	Cq (Average)	Standard deviation	Interaction factor	Positive error	Negative error		Relative interaction factor	Relative positive error	Relative negative error
NT331_Rif_HS-M9_R1	24.9191	24.855	24.9211	24.8984	0.0375905	2.01333e-06	4.83655e-08	4.72309e-08		33.4664	0.803951	0.785091
NT331_Rif_HS-M9_R2	23.8842	23.9564	23.9123	23.9176	0.0363799	3.74016e-06	8.69213e-08	8.49471e-08		36.0283	0.837299	0.818282
NT331_Rif_HS-M9_R3	25.1812	25.1818	25.1444	25.1691	0.0214398	1.69691e-06	2.31313e-08	2.28202e-08		32.6753	0.445411	0.439421
NT331_Rif_HS-M9_R4	25.2233	25.1651	25.0496	25.146	0.0884019	1.72187e-06	9.88595e-08	9.34918e-08		32.9001	1.88893	1.78636
NT331_Rif_LS-M9_R1	22.9986	23.1184	23.0433	23.0534	0.0605286	6.45513e-06	2.51518e-07	2.42085e-07		35.6715	1.38991	1.33778
NT331_Rif_LS-M9_R2	23.6342	23.6966	23.7259	23.6856	0.0468597	4.33047e-06	1.30063e-07	1.2627e-07		31.9705	0.960213	0.932215
NT331_Rif_LS-M9_R3	22.7144	22.7127	22.7116	22.7129	0.00139197	8.00399e-06	7.03887e-09	7.03268e-09		37.1784	0.0326954	0.0326666
NT331_Rif_LS-M9_R4	22.6292	22.6263	22.6378	22.6311	0.00599576	8.42811e-06	3.19723e-08	3.18515e-08		34.8363	0.132153	0.131653
NT331_Rif_SS-M9_R1	22.9619	23.6323	23.0009	23.1984	0.376276	5.89052e-06	1.58e-06	1.24583e-06		30.9434	8.29985	6.54445
NT331_Rif_SS-M9_R2	22.8436	22.8537	22.9027	22.8667	0.0316247	7.26307e-06	1.4651e-07	1.43613e-07		37.4175	0.754782	0.739857
NT331_Rif_SS-M9_R3	22.955	22.9238	22.9402	22.9397	0.015654	6.93599e-06	6.89061e-08	6.82282e-08		37.4393	0.371943	0.368284
NT331_Rif_SS-M9_R4	22.8324	22.8323	22.8462	22.8369	0.00798403	7.40084e-06	3.74089e-08	3.72208e-08		37.084	0.187448	0.186505

## Sheet: proU3-proU9
proU3-proU9
Intercept (b):	4.40472
Slope (a):	-3.60504
Library	Cq 1	Cq 2	Cq 3	Cq (Average)	Standard deviation	Interaction factor	Positive error	Negative error		Relative interaction factor	Relative positive error	Relative negative error
NT331_Rif_HS-M9_R1	24.9115	24.8769	24.8706	24.8863	0.0220197	2.08268e-06	2.94983e-08	2.90864e-08		34.6192	0.490333	0.483485
NT331_Rif_HS-M9_R2	23.8903	23.8409	23.8952	23.8755	0.0300547	3.97215e-06	7.69871e-08	7.55234e-08		38.2631	0.741605	0.727504
NT331_Rif_HS-M9_R3	24.9893	24.9928	24.8862	24.9561	0.0605717	1.99191e-06	7.85727e-08	7.5591e-08		38.3557	1.51298	1.45556
NT331_Rif_HS-M9_R4	24.9919	24.9061	25.0183	24.9721	0.0586857	1.97165e-06	7.53065e-08	7.25361e-08		37.6727	1.4389	1.38596
NT331_Rif_LS-M9_R1	23.2087	23.1312	23.1331	23.1576	0.0442121	6.28268e-06	1.79944e-07	1.74934e-07		34.7186	0.994386	0.966699
NT331_Rif_LS-M9_R2	23.7943	23.7673	23.7617	23.7744	0.0174513	4.2369e-06	4.74903e-08	4.69639e-08		31.2798	0.350606	0.34672
NT331_Rif_LS-M9_R3	22.7316	22.6963	22.7226	22.7168	0.0183107	8.32558e-06	9.79414e-08	9.68027e-08		38.6721	0.454936	0.449646
NT331_Rif_LS-M9_R4	22.632	22.6002	22.6446	22.6256	0.0228539	8.82526e-06	1.29768e-07	1.27887e-07		36.4778	0.536375	0.528602
NT331_Rif_SS-M9_R1	22.8843	22.8919	22.865	22.8804	0.0138647	7.49987e-06	6.67104e-08	6.61223e-08		39.3974	0.350436	0.347346
NT331_Rif_SS-M9_R2	22.9004	22.8949	22.8649	22.8867	0.0191022	7.46939e-06	9.16906e-08	9.05787e-08		38.4803	0.472366	0.466638
NT331_Rif_SS-M9_R3	22.8668	22.9042	22.9023	22.8911	0.0210658	7.44876e-06	1.009e-07	9.95515e-08		40.2071	0.544641	0.537362
NT331_Rif_SS-M9_R4	22.786	22.752	22.7573	22.7651	0.018265	8.07289e-06	9.47305e-08	9.36318e-08		40.4515	0.474674	0.469169

## Sheet: proU3-proU10
proU3-proU10
Intercept (b):	4.06347
Slope (a):	-3.64719
Library	Cq 1	Cq 2	Cq 3	Cq (Average)	Standard deviation	Interaction factor	Positive error	Negative error		Relative interaction factor	Relative positive error	Relative negative error
NT331_Rif_HS-M9_R1	24.1233	24.1342		24.1287	0.00770582	3.15091e-06	1.53663e-08	1.52917e-08		52.3757	0.255424	0.254185
NT331_Rif_HS-M9_R2	23.1121	23.116		23.114	0.00279835	5.97928e-06	1.05728e-08	1.05542e-08		57.5974	0.101846	0.101667
NT331_Rif_HS-M9_R3	24.4253	24.151		24.2881	0.194	2.84928e-06	3.71244e-07	3.28449e-07		54.8651	7.1486	6.32455
NT331_Rif_HS-M9_R4	24.4597	24.4768		24.4682	0.0120546	2.54305e-06	1.94275e-08	1.92802e-08		48.5905	0.371205	0.368391
NT331_Rif_LS-M9_R1	22.5495	22.546		22.5477	0.00244976	8.54914e-06	1.32324e-08	1.32119e-08		47.2432	0.0731232	0.0730102
NT331_Rif_LS-M9_R2	23.0907	23.0464		23.0685	0.0312571	6.15353e-06	1.22637e-07	1.20241e-07		45.4296	0.905391	0.8877
NT331_Rif_LS-M9_R3	22.1767	22.1494		22.1631	0.0192884	1.08992e-05	1.33535e-07	1.31918e-07		50.6264	0.620266	0.612758
NT331_Rif_LS-M9_R4	22.0232	21.9911		22.0071	0.0227001	1.20269e-05	1.73602e-07	1.71131e-07		49.7112	0.717555	0.707345
NT331_Rif_SS-M9_R1	22.424	22.4059		22.415	0.0127973	9.29668e-06	7.54151e-08	7.48082e-08		48.8362	0.396162	0.392974
NT331_Rif_SS-M9_R2	22.4187		22.4064	22.4125	0.00870512	9.31105e-06	5.13126e-08	5.10314e-08		47.9681	0.264349	0.262901
NT331_Rif_SS-M9_R3	22.4455		22.4503	22.4479	0.00338833	9.10556e-06	1.94991e-08	1.94574e-08		49.1503	0.105253	0.105028
NT331_Rif_SS-M9_R4	22.2177		22.218	22.2178	0.00020778	1.05288e-05	1.38123e-09	1.38105e-09		52.7574	0.00692106	0.00692016

[truncated: 20 more sheets: proU3-proU11, proU3-proU12, proU3-proU13, proU3-proU14, proU3-proU15, proU3-proU16, proU3-proU17, hcaT2-hcaT1, hcaT2-hcaT3, LC_100bp, proU3_IC (NT331), proU3_IC (NT644), proU3_IC (NT331 and NT644), rpoB3-rpoB1, rpoB3-rpoB2, rpoD1-rpoD2, rpoD1-rpoD3, Graphs, Graphs 2, Template]
