# Supplementary material for: The environmentally-regulated interplay between local three-dimensional chromatin organisation and transcription of proVWX in E. coli
Source: Nat Commun. 2023 Nov 17;14:7478. doi: 10.1038/s41467-023-43322-y (PMC10656529; doi:10.1038/s41467-023-43322-y)
Supplement: Supplementary file 5 — Supplementary Data 2 [file 41467_2023_43322_MOESM5_ESM.zip]

Archive with 97 entries (96 files):
- Supplementary Data 2/
- Supplementary Data 2/BS128622S243_QS_S203281106.ab1
- Supplementary Data 2/BS128622S262_QS_S203281115.seq
- Supplementary Data 2/BS128622S262_QS_S203281115.scf
- Supplementary Data 2/BS128622S246_QS_S203281112.ab1
- Supplementary Data 2/BS128622S238_QS_S203281120.seq
- Supplementary Data 2/BS128622S238_QS_S203281120.scf
- Supplementary Data 2/BS128622S242_QS_S203281108.seq
- Supplementary Data 2/BS128622S235_QS_S203281128.seq
- Supplementary Data 2/BS128622S263_QS_S203281104.seq
- Supplementary Data 2/BS128622S235_QS_S203281128.scf
- Supplementary Data 2/BS128622S242_QS_S203281108.scf
- Supplementary Data 2/BS128622S263_QS_S203281104.scf
- Supplementary Data 2/BS128622S252_QS_S203281103.scf
- Supplementary Data 2/BS128622S252_QS_S203281103.seq
- Supplementary Data 2/BS128622S247_QS_S203281130.scf
- Supplementary Data 2/BS128622S256_QS_S203281110.seq
- Supplementary Data 2/BS128622S257_QS_S203281116.seq
- Supplementary Data 2/BS128622S234_QS_S203281129.scf
- Supplementary Data 2/BS128622S247_QS_S203281130.seq
- Supplementary Data 2/BS128622S253_QS_S203281131.ab1
- Supplementary Data 2/BS128622S234_QS_S203281129.seq
- Supplementary Data 2/BS128622S256_QS_S203281110.scf
- Supplementary Data 2/BS128622S257_QS_S203281116.scf
- Supplementary Data 2/BS128622S239_QS_S203281121.scf
- Supplementary Data 2/BS128622S239_QS_S203281121.seq
- Supplementary Data 2/BS128622S244_QS_S203281133.scf
- Supplementary Data 2/BS128622S236_QS_S203281132.ab1
- Supplementary Data 2/BS128622S244_QS_S203281133.seq
- Supplementary Data 2/BS128622S255_QS_S203281124.ab1
- Supplementary Data 2/BS128622S251_QS_S203281109.ab1
- Supplementary Data 2/BS128622S250_QS_S203281105.scf
- Supplementary Data 2/BS128622S264_QS_S203281126.ab1
- Supplementary Data 2/BS128622S250_QS_S203281105.seq
- Supplementary Data 2/BS128622S258_QS_S203281113.ab1
- Supplementary Data 2/BS128622S254_QS_S203281102.seq
- Supplementary Data 2/BS128622S237_QS_S203281123.ab1
- Supplementary Data 2/BS128622S254_QS_S203281102.scf
- Supplementary Data 2/BS128622S265_QS_S203281127.ab1
- Supplementary Data 2/BS128622S249_QS_S203281114.seq
- Supplementary Data 2/BS128622S241_QS_S203281122.scf
- Supplementary Data 2/BS128622S248_QS_S203281118.ab1
- Supplementary Data 2/BS128622S241_QS_S203281122.seq
- Supplementary Data 2/BS128622S249_QS_S203281114.scf
- Supplementary Data 2/BS128622S240_QS_S203281107.ab1
- Supplementary Data 2/BS128622S259_QS_S203281119.scf
- Supplementary Data 2/BS128622S260_QS_S203281111.scf
- Supplementary Data 2/BS128622S261_QS_S203281117.scf
- Supplementary Data 2/BS128622S260_QS_S203281111.seq
- Supplementary Data 2/BS128622S261_QS_S203281117.seq
- Supplementary Data 2/BS128622S259_QS_S203281119.seq
- Supplementary Data 2/BS128622S245_QS_S203281125.seq
- Supplementary Data 2/BS128622S245_QS_S203281125.scf
- Supplementary Data 2/BS128622S258_QS_S203281113.scf
- Supplementary Data 2/BS128622S237_QS_S203281123.scf
- Supplementary Data 2/BS128622S258_QS_S203281113.seq
- Supplementary Data 2/BS128622S237_QS_S203281123.seq
- Supplementary Data 2/BS128622S254_QS_S203281102.ab1
- Supplementary Data 2/BS128622S244_QS_S203281133.ab1
- Supplementary Data 2/BS128622S236_QS_S203281132.scf
- Supplementary Data 2/BS128622S236_QS_S203281132.seq
- Supplementary Data 2/BS128622S255_QS_S203281124.scf
- Supplementary Data 2/BS128622S264_QS_S203281126.seq
- Supplementary Data 2/BS128622S250_QS_S203281105.ab1
- Supplementary Data 2/BS128622S251_QS_S203281109.scf
- Supplementary Data 2/BS128622S264_QS_S203281126.scf
- Supplementary Data 2/BS128622S255_QS_S203281124.seq
- Supplementary Data 2/BS128622S251_QS_S203281109.seq
- Supplementary Data 2/BS128622S259_QS_S203281119.ab1
- Supplementary Data 2/BS128622S261_QS_S203281117.ab1
- Supplementary Data 2/BS128622S260_QS_S203281111.ab1
- Supplementary Data 2/BS128622S245_QS_S203281125.ab1
- Supplementary Data 2/BS128622S248_QS_S203281118.seq
- Supplementary Data 2/BS128622S265_QS_S203281127.scf
- Supplementary Data 2/BS128622S241_QS_S203281122.ab1
- Supplementary Data 2/BS128622S249_QS_S203281114.ab1
- Supplementary Data 2/BS128622S265_QS_S203281127.seq
- Supplementary Data 2/BS128622S248_QS_S203281118.scf
- Supplementary Data 2/BS128622S240_QS_S203281107.seq
- Supplementary Data 2/BS128622S240_QS_S203281107.scf
- Supplementary Data 2/BS128622S246_QS_S203281112.scf
- Supplementary Data 2/BS128622S246_QS_S203281112.seq
- Supplementary Data 2/BS128622S238_QS_S203281120.ab1
- Supplementary Data 2/BS128622S235_QS_S203281128.ab1
- Supplementary Data 2/BS128622S242_QS_S203281108.ab1
- Supplementary Data 2/BS128622S263_QS_S203281104.ab1
- Supplementary Data 2/BS128622S243_QS_S203281106.scf
- Supplementary Data 2/BS128622S243_QS_S203281106.seq
- Supplementary Data 2/BS128622S262_QS_S203281115.ab1
- Supplementary Data 2/BS128622S253_QS_S203281131.seq
- Supplementary Data 2/BS128622S247_QS_S203281130.ab1
- Supplementary Data 2/BS128622S234_QS_S203281129.ab1
- Supplementary Data 2/BS128622S253_QS_S203281131.scf
- Supplementary Data 2/BS128622S257_QS_S203281116.ab1
- Supplementary Data 2/BS128622S256_QS_S203281110.ab1
- Supplementary Data 2/BS128622S239_QS_S203281121.ab1
- Supplementary Data 2/BS128622S252_QS_S203281103.ab1
