# Supplementary material for: The environmentally-regulated interplay between local three-dimensional chromatin organisation and transcription of proVWX in E. coli
Source: Nat Commun. 2023 Nov 17;14:7478. doi: 10.1038/s41467-023-43322-y (PMC10656529; doi:10.1038/s41467-023-43322-y)
Supplement: Supplementary file 5 — Supplementary Data 2 [file 41467_2023_43322_MOESM5_ESM.zip › Supplementary Data 2/BS128622S253_QS_S203281131.seq]

Client            : Universiteit Leiden LIC Macromolecular Biochemistr
Institute         : 
Department        : 
Project Code      : 130678
Sequence date     : 23-11-2020
---------------------------------------------
Filename          : S203281131
Dna Code, name    : 1811298, BS128622S253
Primer Code, name : 369694, QS
Result            : OK
Phred score       : Q15/Q20 = 146/88
Signal strength   : 

>S203281131_F09_043.ab1
GGACGGCGCAGCGACTGTTTGCCATTATGCAGTTGCCAGTGGCAGATATTAACGCCCAGAACGCCATTAYAGGCTGGCCC
TCGGTACAGGCTCCCAGCGGGCTCMTTCATCCTGAATGTTGAGGCCCSWGGGCTGCTCTGGGGGCCTCCTGAKTTTCTYG
TCTGTGCCCCTCCCTCCCTGGCCCRYGTGAAGGTGTGTGTCCAGAACCAGAAGKATGASTACAAACTGCAGAATCTGGAG
GAAAGAGGGTCTGTGTCCGASTAAAARAATGGGGCTCCCTCTATTCARCYGTGTTGCTTTT
