# Supplementary material for: The environmentally-regulated interplay between local three-dimensional chromatin organisation and transcription of proVWX in E. coli
Source: Nat Commun. 2023 Nov 17;14:7478. doi: 10.1038/s41467-023-43322-y (PMC10656529; doi:10.1038/s41467-023-43322-y)
Supplement: Supplementary file 6 — Supplementary Data 3 [file 41467_2023_43322_MOESM6_ESM.zip]

Archive with 212 entries (196 files):
- Supplementary Data 3/
- Supplementary Data 3/nrdF1/
- Supplementary Data 3/rrsA/
- Supplementary Data 3/proW1/
- Supplementary Data 3/proX2/
- Supplementary Data 3/ygaY1/
- Supplementary Data 3/rpoB/
- Supplementary Data 3/proV2/
- Supplementary Data 3/rpoD/
- Supplementary Data 3/hcaT/
- Supplementary Data 3/nrdF2/
- Supplementary Data 3/proX1/
- Supplementary Data 3/proW2/
- Supplementary Data 3/NT331_NT644_Data_Analysis.xlsx
- Supplementary Data 3/ygaY2/
- Supplementary Data 3/proU1/
- Supplementary Data 3/proV1/
- Supplementary Data 3/nrdF1/NT331_NT644_nrdF1 -  Quantification Summary.xlsx
- Supplementary Data 3/nrdF1/NT331_NT644_nrdF1 -  Quantification Plate View Results.xlsx
- Supplementary Data 3/nrdF1/NT331_NT644_nrdF1 -  Quantification Amplification Results.xlsx
- Supplementary Data 3/nrdF1/NT331_NT644_nrdF1 -  End Point Results.xlsx
- Supplementary Data 3/nrdF1/NT331_NT644_nrdF1 -  Quantification Cq Results.xlsx
- Supplementary Data 3/nrdF1/NT331_NT644_nrdF1.pcrd
- Supplementary Data 3/nrdF1/NT331_NT644_nrdF1 -  Melt Curve Derivative Results.xlsx
- Supplementary Data 3/nrdF1/NT331_NT644_nrdF1 -  Melt Curve Peak Results.xlsx
- Supplementary Data 3/nrdF1/NT331_NT644_nrdF1 -  Melt Curve Plate View Results.xlsx
- Supplementary Data 3/nrdF1/NT331_NT644_nrdF1 -  Standard Curve Results.xlsx
- Supplementary Data 3/nrdF1/NT331_NT644_nrdF1 -  Melt Curve Summary.xlsx
- Supplementary Data 3/nrdF1/NT331_NT644_nrdF1 -  Gene Expression Results - Bar Chart.xlsx
- Supplementary Data 3/nrdF1/NT331_NT644_nrdF1 -  Melt Curve RFU Results.xlsx
- Supplementary Data 3/rrsA/NT331_NT644_rrsA -  Gene Expression Results - Bar Chart.xlsx
- Supplementary Data 3/rrsA/NT331_NT644_rrsA -  Melt Curve Peak Results.xlsx
- Supplementary Data 3/rrsA/NT331_NT644_rrsA -  Melt Curve Summary.xlsx
- Supplementary Data 3/rrsA/NT331_NT644_rrsA -  Melt Curve Derivative Results.xlsx
- Supplementary Data 3/rrsA/NT331_NT644_rrsA -  Quantification Summary.xlsx
- Supplementary Data 3/rrsA/NT331_NT644_rrsA -  Melt Curve Plate View Results.xlsx
- Supplementary Data 3/rrsA/NT331_NT644_rrsA -  Melt Curve RFU Results.xlsx
- Supplementary Data 3/rrsA/NT331_NT644_rrsA -  Quantification Cq Results.xlsx
- Supplementary Data 3/rrsA/NT331_NT644_rrsA -  Quantification Amplification Results.xlsx
- Supplementary Data 3/rrsA/NT331_NT644_rrsA -  Quantification Plate View Results.xlsx
- Supplementary Data 3/rrsA/NT331_NT644_rrsA -  Standard Curve Results.xlsx
- Supplementary Data 3/rrsA/NT331_NT644_rrsA -  End Point Results.xlsx
- Supplementary Data 3/rrsA/NT331_NT644_rrsA.pcrd
- Supplementary Data 3/proW1/NT331_NT644_proW1 -  Quantification Summary.xlsx
- Supplementary Data 3/proW1/NT331_NT644_proW1 -  Quantification Amplification Results.xlsx
- Supplementary Data 3/proW1/NT331_NT644_proW1 -  Melt Curve Plate View Results.xlsx
- Supplementary Data 3/proW1/NT331_NT644_proW1 -  Melt Curve Peak Results.xlsx
- Supplementary Data 3/proW1/NT331_NT644_proW1.pcrd
- Supplementary Data 3/proW1/NT331_NT644_proW1 -  End Point Results.xlsx
- Supplementary Data 3/proW1/NT331_NT644_proW1 -  Melt Curve Derivative Results.xlsx
- Supplementary Data 3/proW1/NT331_NT644_proW1 -  Gene Expression Results - Bar Chart.xlsx
- Supplementary Data 3/proW1/NT331_NT644_proW1 -  Standard Curve Results.xlsx
- Supplementary Data 3/proW1/NT331_NT644_proW1 -  Quantification Cq Results.xlsx
- Supplementary Data 3/proW1/NT331_NT644_proW1 -  Quantification Plate View Results.xlsx
- Supplementary Data 3/proW1/NT331_NT644_proW1 -  Melt Curve Summary.xlsx
- Supplementary Data 3/proW1/NT331_NT644_proW1 -  Melt Curve RFU Results.xlsx
- Supplementary Data 3/proX2/NT331_NT644_proX2 -  Melt Curve Plate View Results.xlsx
- Supplementary Data 3/proX2/NT331_NT644_proX2.pcrd
- Supplementary Data 3/proX2/NT331_NT644_proX2 -  Melt Curve Peak Results.xlsx
- Supplementary Data 3/proX2/NT331_NT644_proX2 -  Quantification Summary.xlsx
- Supplementary Data 3/proX2/NT331_NT644_proX2 -  Melt Curve Summary.xlsx
- Supplementary Data 3/proX2/NT331_NT644_proX2 -  Quantification Cq Results.xlsx
- Supplementary Data 3/proX2/NT331_NT644_proX2 -  Gene Expression Results - Bar Chart.xlsx
- Supplementary Data 3/proX2/NT331_NT644_proX2 -  Quantification Plate View Results.xlsx
- Supplementary Data 3/proX2/NT331_NT644_proX2 -  End Point Results.xlsx
- Supplementary Data 3/proX2/NT331_NT644_proX2 -  Melt Curve RFU Results.xlsx
- Supplementary Data 3/proX2/NT331_NT644_proX2 -  Standard Curve Results.xlsx
- Supplementary Data 3/proX2/NT331_NT644_proX2 -  Melt Curve Derivative Results.xlsx
- Supplementary Data 3/proX2/NT331_NT644_proX2 -  Quantification Amplification Results.xlsx
- Supplementary Data 3/ygaY1/NT331_NT644_ygaY1 -  Quantification Plate View Results.xlsx
- Supplementary Data 3/ygaY1/NT331_NT644_ygaY1 -  Melt Curve Summary.xlsx
- Supplementary Data 3/ygaY1/NT331_NT644_ygaY1 -  Standard Curve Results.xlsx
- Supplementary Data 3/ygaY1/NT331_NT644_ygaY1.pcrd
- Supplementary Data 3/ygaY1/NT331_NT644_ygaY1 -  Melt Curve Derivative Results.xlsx
- Supplementary Data 3/ygaY1/NT331_NT644_ygaY1 -  Quantification Amplification Results.xlsx
- Supplementary Data 3/ygaY1/NT331_NT644_ygaY1 -  Melt Curve Peak Results.xlsx
- Supplementary Data 3/ygaY1/NT331_NT644_ygaY1 -  Melt Curve RFU Results.xlsx
- Supplementary Data 3/ygaY1/NT331_NT644_ygaY1 -  Quantification Summary.xlsx
- Supplementary Data 3/ygaY1/NT331_NT644_ygaY1 -  Quantification Cq Results.xlsx
- Supplementary Data 3/ygaY1/NT331_NT644_ygaY1 -  Gene Expression Results - Bar Chart.xlsx
- Supplementary Data 3/ygaY1/NT331_NT644_ygaY1 -  Melt Curve Plate View Results.xlsx
- Supplementary Data 3/ygaY1/NT331_NT644_ygaY1 -  End Point Results.xlsx
- Supplementary Data 3/rpoB/NT331_NT644_rpoB -  Melt Curve Plate View Results.xlsx
- Supplementary Data 3/rpoB/NT331_NT644_rpoB -  Quantification Cq Results.xlsx
- Supplementary Data 3/rpoB/NT331_NT644_rpoB -  Melt Curve Peak Results.xlsx
- Supplementary Data 3/rpoB/NT331_NT644_rpoB -  Melt Curve RFU Results.xlsx
- Supplementary Data 3/rpoB/NT331_NT644_rpoB.pcrd
- Supplementary Data 3/rpoB/NT331_NT644_rpoB -  Melt Curve Summary.xlsx
- Supplementary Data 3/rpoB/NT331_NT644_rpoB -  Standard Curve Results.xlsx
- Supplementary Data 3/rpoB/NT331_NT644_rpoB -  Gene Expression Results - Bar Chart.xlsx
- Supplementary Data 3/rpoB/NT331_NT644_rpoB -  Quantification Summary.xlsx
- Supplementary Data 3/rpoB/NT331_NT644_rpoB -  Melt Curve Derivative Results.xlsx
- Supplementary Data 3/rpoB/NT331_NT644_rpoB -  End Point Results.xlsx
- Supplementary Data 3/rpoB/NT331_NT644_rpoB -  Quantification Amplification Results.xlsx
- Supplementary Data 3/rpoB/NT331_NT644_rpoB -  Quantification Plate View Results.xlsx
- Supplementary Data 3/proV2/NT331_NT644_proV2 -  Gene Expression Results - Bar Chart.xlsx
- Supplementary Data 3/proV2/NT331_NT644_proV2 -  Melt Curve Summary.xlsx
- Supplementary Data 3/proV2/NT331_NT644_proV2 -  Quantification Summary.xlsx
- Supplementary Data 3/proV2/NT331_NT644_proV2 -  End Point Results.xlsx
- Supplementary Data 3/proV2/NT331_NT644_proV2 -  Quantification Plate View Results.xlsx
- Supplementary Data 3/proV2/NT331_NT644_proV2 -  Melt Curve Derivative Results.xlsx
- Supplementary Data 3/proV2/NT331_NT644_proV2 -  Standard Curve Results.xlsx
- Supplementary Data 3/proV2/NT331_NT644_proV2 -  Quantification Cq Results.xlsx
- Supplementary Data 3/proV2/NT331_NT644_proV2 -  Melt Curve Plate View Results.xlsx
- Supplementary Data 3/proV2/NT331_NT644_proV2 -  Melt Curve Peak Results.xlsx
- Supplementary Data 3/proV2/NT331_NT644_proV2 -  Quantification Amplification Results.xlsx
- Supplementary Data 3/proV2/NT331_NT644_proV2.pcrd
- Supplementary Data 3/proV2/NT331_NT644_proV2 -  Melt Curve RFU Results.xlsx
- Supplementary Data 3/rpoD/NT331_NT644_rpoD.pcrd
- Supplementary Data 3/rpoD/NT331_NT644_rpoD -  Melt Curve Plate View Results.xlsx
- Supplementary Data 3/rpoD/NT331_NT644_rpoD -  End Point Results.xlsx
- Supplementary Data 3/rpoD/NT331_NT644_rpoD -  Melt Curve Summary.xlsx
- Supplementary Data 3/rpoD/NT331_NT644_rpoD -  Melt Curve RFU Results.xlsx
- Supplementary Data 3/rpoD/NT331_NT644_rpoD -  Standard Curve Results.xlsx
- Supplementary Data 3/rpoD/NT331_NT644_rpoD -  Melt Curve Peak Results.xlsx
- Supplementary Data 3/rpoD/NT331_NT644_rpoD -  Quantification Amplification Results.xlsx
- Supplementary Data 3/rpoD/NT331_NT644_rpoD -  Melt Curve Derivative Results.xlsx
- Supplementary Data 3/rpoD/NT331_NT644_rpoD -  Quantification Plate View Results.xlsx
- Supplementary Data 3/rpoD/NT331_NT644_rpoD -  Quantification Summary.xlsx
- Supplementary Data 3/rpoD/NT331_NT644_rpoD -  Gene Expression Results - Bar Chart.xlsx
- Supplementary Data 3/rpoD/NT331_NT644_rpoD -  Quantification Cq Results.xlsx
- Supplementary Data 3/hcaT/NT331_NT644_hcaT -  Quantification Summary.xlsx
- Supplementary Data 3/hcaT/NT331_NT644_hcaT -  Melt Curve Plate View Results.xlsx
- Supplementary Data 3/hcaT/NT331_NT644_hcaT.pcrd
- Supplementary Data 3/hcaT/NT331_NT644_hcaT -  End Point Results.xlsx
- Supplementary Data 3/hcaT/NT331_NT644_hcaT -  Quantification Plate View Results.xlsx
- Supplementary Data 3/hcaT/NT331_NT644_hcaT -  Gene Expression Results - Bar Chart.xlsx
- Supplementary Data 3/hcaT/NT331_NT644_hcaT -  Standard Curve Results.xlsx
- Supplementary Data 3/hcaT/NT331_NT644_hcaT -  Quantification Amplification Results.xlsx
- Supplementary Data 3/hcaT/NT331_NT644_hcaT -  Melt Curve Peak Results.xlsx
- Supplementary Data 3/hcaT/NT331_NT644_hcaT -  Melt Curve Summary.xlsx
- Supplementary Data 3/hcaT/NT331_NT644_hcaT -  Melt Curve Derivative Results.xlsx
- Supplementary Data 3/hcaT/NT331_NT644_hcaT -  Quantification Cq Results.xlsx
- Supplementary Data 3/hcaT/NT331_NT644_hcaT -  Melt Curve RFU Results.xlsx
- Supplementary Data 3/nrdF2/NT331_NT644_nrdF2 -  Melt Curve Peak Results.xlsx
- Supplementary Data 3/nrdF2/NT331_NT644_nrdF2 -  Melt Curve RFU Results.xlsx
- Supplementary Data 3/nrdF2/NT331_NT644_nrdF2 -  Standard Curve Results.xlsx
- Supplementary Data 3/nrdF2/NT331_NT644_nrdF2 -  Quantification Cq Results.xlsx
- Supplementary Data 3/nrdF2/NT331_NT644_nrdF2 -  Melt Curve Derivative Results.xlsx
- Supplementary Data 3/nrdF2/NT331_NT644_nrdF2 -  Melt Curve Summary.xlsx
- Supplementary Data 3/nrdF2/NT331_NT644_nrdF2 -  Quantification Plate View Results.xlsx
- Supplementary Data 3/nrdF2/NT331_NT644_nrdF2 -  Melt Curve Plate View Results.xlsx
- Supplementary Data 3/nrdF2/NT331_NT644_nrdF2 -  Quantification Amplification Results.xlsx
- Supplementary Data 3/nrdF2/NT331_NT644_nrdF2 -  End Point Results.xlsx
- Supplementary Data 3/nrdF2/NT331_NT644_nrdF2 -  Gene Expression Results - Bar Chart.xlsx
- Supplementary Data 3/nrdF2/NT331_NT644_nrdF2.pcrd
- Supplementary Data 3/nrdF2/NT331_NT644_nrdF2 -  Quantification Summary.xlsx
- Supplementary Data 3/proX1/NT331_NT644_proX1 -  Quantification Cq Results.xlsx
- Supplementary Data 3/proX1/NT331_NT644_proX1 -  Standard Curve Results.xlsx
- Supplementary Data 3/proX1/NT331_NT644_proX1 -  Quantification Plate View Results.xlsx
- Supplementary Data 3/proX1/NT331_NT644_proX1 -  Melt Curve Peak Results.xlsx
- Supplementary Data 3/proX1/NT331_NT644_proX1 -  End Point Results.xlsx
- Supplementary Data 3/proX1/NT331_NT644_proX1 -  Melt Curve Plate View Results.xlsx
- Supplementary Data 3/proX1/NT331_NT644_proX1 -  Melt Curve RFU Results.xlsx
- Supplementary Data 3/proX1/NT331_NT644_proX1 -  Quantification Amplification Results.xlsx
- Supplementary Data 3/proX1/NT331_NT644_proX1 -  Quantification Summary.xlsx
- Supplementary Data 3/proX1/NT331_NT644_proX1 -  Melt Curve Summary.xlsx
- Supplementary Data 3/proX1/NT331_NT644_proX1.pcrd
- Supplementary Data 3/proX1/NT331_NT644_proX1 -  Gene Expression Results - Bar Chart.xlsx
- Supplementary Data 3/proX1/NT331_NT644_proX1 -  Melt Curve Derivative Results.xlsx
- Supplementary Data 3/proW2/NT331_NT644_proW2 -  Melt Curve Peak Results.xlsx
- Supplementary Data 3/proW2/NT331_NT644_proW2 -  Quantification Plate View Results.xlsx
- Supplementary Data 3/proW2/NT331_NT644_proW2 -  Melt Curve RFU Results.xlsx
- Supplementary Data 3/proW2/NT331_NT644_proW2 -  End Point Results.xlsx
- Supplementary Data 3/proW2/NT331_NT644_proW2 -  Standard Curve Results.xlsx
- Supplementary Data 3/proW2/NT331_NT644_proW2 -  Melt Curve Plate View Results.xlsx
- Supplementary Data 3/proW2/NT331_NT644_proW2 -  Melt Curve Summary.xlsx
- Supplementary Data 3/proW2/NT331_NT644_proW2 -  Melt Curve Derivative Results.xlsx
- Supplementary Data 3/proW2/NT331_NT644_proW2 -  Quantification Amplification Results.xlsx
- Supplementary Data 3/proW2/NT331_NT644_proW2.pcrd
- Supplementary Data 3/proW2/NT331_NT644_proW2 -  Quantification Summary.xlsx
- Supplementary Data 3/proW2/NT331_NT644_proW2 -  Quantification Cq Results.xlsx
- Supplementary Data 3/proW2/NT331_NT644_proW2 -  Gene Expression Results - Bar Chart.xlsx
- Supplementary Data 3/ygaY2/NT331_NT644_ygaY2 -  Melt Curve Peak Results.xlsx
- Supplementary Data 3/ygaY2/NT331_NT644_ygaY2 -  Melt Curve Derivative Results.xlsx
- Supplementary Data 3/ygaY2/NT331_NT644_ygaY2 -  Quantification Summary.xlsx
- Supplementary Data 3/ygaY2/NT331_NT644_ygaY2 -  End Point Results.xlsx
- Supplementary Data 3/ygaY2/NT331_NT644_ygaY2 -  Quantification Plate View Results.xlsx
- Supplementary Data 3/ygaY2/NT331_NT644_ygaY2 -  Melt Curve RFU Results.xlsx
- Supplementary Data 3/ygaY2/NT331_NT644_ygaY2 -  Melt Curve Summary.xlsx
- Supplementary Data 3/ygaY2/NT331_NT644_ygaY2 -  Melt Curve Plate View Results.xlsx
- Supplementary Data 3/ygaY2/NT331_NT644_ygaY2 -  Gene Expression Results - Bar Chart.xlsx
- Supplementary Data 3/ygaY2/NT331_NT644_ygaY2 -  Standard Curve Results.xlsx
- Supplementary Data 3/ygaY2/NT331_NT644_ygaY2 -  Quantification Cq Results.xlsx
- Supplementary Data 3/ygaY2/NT331_NT644_ygaY2.pcrd
- Supplementary Data 3/ygaY2/NT331_NT644_ygaY2 -  Quantification Amplification Results.xlsx
- Supplementary Data 3/proU1/NT331_NT644_proU1 -  Quantification Cq Results.xlsx
- Supplementary Data 3/proU1/NT331_NT644_proU1 -  Standard Curve Results.xlsx
- Supplementary Data 3/proU1/NT331_NT644_proU1 -  Melt Curve RFU Results.xlsx
- Supplementary Data 3/proU1/NT331_NT644_proU1 -  End Point Results.xlsx
- Supplementary Data 3/proU1/NT331_NT644_proU1 -  Melt Curve Summary.xlsx
- Supplementary Data 3/proU1/NT331_NT644_proU1 -  Quantification Amplification Results.xlsx
- Supplementary Data 3/proU1/NT331_NT644_proU1 -  Melt Curve Derivative Results.xlsx
- Supplementary Data 3/proU1/NT331_NT644_proU1.pcrd
- Supplementary Data 3/proU1/NT331_NT644_proU1 -  Quantification Plate View Results.xlsx
- Supplementary Data 3/proU1/NT331_NT644_proU1 -  Melt Curve Plate View Results.xlsx
- Supplementary Data 3/proU1/NT331_NT644_proU1 -  Quantification Summary.xlsx
- Supplementary Data 3/proU1/NT331_NT644_proU1 -  Melt Curve Peak Results.xlsx
- Supplementary Data 3/proU1/NT331_NT644_proU1 -  Gene Expression Results - Bar Chart.xlsx
- Supplementary Data 3/proV1/NT331_NT644_proV1 -  Melt Curve RFU Results.xlsx
- Supplementary Data 3/proV1/NT331_NT644_proV1 -  Quantification Amplification Results.xlsx
- Supplementary Data 3/proV1/NT331_NT644_proV1.pcrd
- Supplementary Data 3/proV1/NT331_NT644_proV1 -  Standard Curve Results.xlsx
- Supplementary Data 3/proV1/NT331_NT644_proV1 -  Gene Expression Results - Bar Chart.xlsx
- Supplementary Data 3/proV1/NT331_NT644_proV1 -  Melt Curve Derivative Results.xlsx
- Supplementary Data 3/proV1/NT331_NT644_proV1 -  Melt Curve Summary.xlsx
- Supplementary Data 3/proV1/NT331_NT644_proV1 -  Melt Curve Plate View Results.xlsx
- Supplementary Data 3/proV1/NT331_NT644_proV1 -  Quantification Summary.xlsx
- Supplementary Data 3/proV1/NT331_NT644_proV1 -  Melt Curve Peak Results.xlsx
- Supplementary Data 3/proV1/NT331_NT644_proV1 -  End Point Results.xlsx
- Supplementary Data 3/proV1/NT331_NT644_proV1 -  Quantification Cq Results.xlsx
- Supplementary Data 3/proV1/NT331_NT644_proV1 -  Quantification Plate View Results.xlsx
