# Supplementary material for: The environmentally-regulated interplay between local three-dimensional chromatin organisation and transcription of proVWX in E. coli
Source: Nat Commun. 2023 Nov 17;14:7478. doi: 10.1038/s41467-023-43322-y (PMC10656529; doi:10.1038/s41467-023-43322-y)
Supplement: Supplementary file 6 — Supplementary Data 3 [file 41467_2023_43322_MOESM6_ESM.zip › Supplementary Data 3/NT331_NT644_Data_Analysis.xlsx]

## Sheet: nrdF1
nrdF1
Intercept (b):	11.7359
Slope (a):	-3.4308
Library	Ct values	Expression level	Average	Expression level	Standard Deviation	Negative error value	Positive error value	Negative error	Positive error		Normalisation factor	Normalised expression level	Normalised average expression level	Normalised negative error value	Normalised positive error value	Normalised negative error	Normalised positive error			Elimination reason
01_NT331_HS-M9_R1	21.8539	0.00112423	22.1581	0.000916611	0.215187	0.000793347	0.00105903	0.000123264	0.000142416		110987	124.775	101.732	88.051	117.538	13.6807	15.8063
	22.3032	0.000831558										92.292
	22.3172	0.000823771										91.4277
02_NT331_HS-M9_R2	22.5307	0.000713804	22.7989	0.000596194	0.205308	0.000519452	0.000684274	7.67423e-05	8.808e-05		125698	89.7236	74.9403	65.294	86.0118	9.64634	11.0715
	23.0293	0.000510801										64.2066
	22.8369	0.00058121										73.0568
03_NT331_HS-M9_R3	22.1801	0.000903138	22.3793	0.000790147	0.14114	0.000718735	0.000868654	7.14118e-05	7.85071e-05		106092	95.8157	83.8282	76.252	92.1572	7.57622	8.32897
	22.4905	0.000733296										77.7968
	22.4672	0.000744885										79.0264
04_NT331_HS-M9_R4	22.2546	0.000859086	22.4227	0.000767465	0.122561	0.000706862	0.000833263	6.06026e-05	6.57984e-05		104953	90.1636	80.5477	74.1872	87.4534	6.36043	6.90574
	22.4699	0.000743531										78.0358
	22.5435	0.000707684										74.2735
05_NT331_LS-M9_R1	23.1692	0.000465004	23.3536	0.000410881	0.130376	0.000376456	0.000448453	3.44246e-05	3.75726e-05		195361	90.8434	80.2699	73.5447	87.6101	6.72522	7.3402
	23.4446	0.000386532										75.5132
	23.447	0.000385926										75.3948
06_NT331_LS-M9_R2	23.0194	0.000514183	23.199	0.000455796	0.128027	0.000418267	0.000496692	3.75291e-05	4.08964e-05		165163	84.9242	75.2808	69.0824	82.0354	6.19843	6.75458
	23.3087	0.000423444										69.9374
	23.2689	0.000434909										71.831
07_NT331_LS-M9_R3	22.818	0.000588621	22.983	0.000526918	0.117622	0.000486921	0.000570199	3.99965e-05	4.32818e-05		178907	105.309	94.2693	87.1136	102.013	7.15565	7.74343
	23.0838	0.000492459										88.1043
	23.0472	0.000504687										90.2921
08_NT331_LS-M9_R4	23.7663	0.000311483	24.0115	0.000264207	0.187604	0.00023295	0.000299659	3.12574e-05	3.54515e-05		292331	91.0561	77.2359	68.0984	87.5995	9.1375	10.3636
	24.2218	0.000229437										67.0714
	24.0466	0.000258069										75.4415
09_NT331_SS-M9_R1			22.9751	0.000529701	0.0745705	0.000503843	0.000556886	2.5858e-05	2.71851e-05	23.5735	161205	0	85.3905	81.2221	89.7729	4.16845	4.38238			The melt curve indicates that the amplified fragment was not nrdF1
	23.0497	0.000503843								23.0497		81.2221
	22.9006	0.000556886								22.9006		89.7729
10_NT331_SS-M9_R2			22.6294	0.000668029	0.0881661	0.000629646	0.000708751	3.83823e-05	4.0722e-05	26.3976	123860	0	82.7422	77.9882	87.7861	4.75404	5.04384			The quantification curve indicates that evaporation from the well during the experiment
	22.7176	0.000629646								22.7176		77.9882
	22.5413	0.000708751								22.5413		87.7861
11_NT331_SS-M9_R3			23.0608	0.0005001	0	0.0005001	0.0005001	0	0		165284	0	82.6585	82.6585	82.6585	0	0			Fluorescence from the well did not cross the threshold value
	23.0608	0.0005001								23.0608		82.6585
										23.2196		0								The melt curve indicates that the amplified fragment was not nrdF1
12_NT331_SS-M9_R4			23.1367	0.00047527	0	0.00047527	0.00047527	0	0	32.9129	148298	0	70.4815	70.4815	70.4815	0	0			Evaporation from the well -- noticed immediately after the wet-lab experiment was completed
										44.0129		0								Evaporation from the well -- noticed immediately after the wet-lab experiment was completed
	23.1367	0.00047527								23.1367		70.4815
13_NT644_HS-M9_R1	22.735	0.00062232	22.4597	0.000748632	0.199914	0.000654633	0.000856127	9.39985e-05	0.000107496		93901.2	58.4366	70.2974	61.4708	80.3914	8.82657	10.094
	22.2664	0.000852313										80.0332
	22.3776	0.000791027										74.2784
14_NT644_HS-M9_R2	22.5462	0.000706381	22.5604	0.000699687	0.170774	0.000623918	0.000784659	7.57698e-05	8.49714e-05		98043.8	69.2563	68.6	61.1713	76.9309	7.42876	8.33092
	22.7763	0.00060531										59.3469
	22.3587	0.000801115										78.5444
15_NT644_HS-M9_R3	22.6988	0.000637646	22.4872	0.000734947	0.155497	0.000662114	0.000815793	7.28338e-05	8.08456e-05		98702.3	62.9371	72.541	65.3521	80.5206	7.18886	7.97964
	22.3295	0.000816969										80.6367
	22.4332	0.00076205										75.2161
16_NT644_HS-M9_R4	23.2851	0.000430202	23.0518	0.000503139	0.166412	0.000449969	0.000562592	5.317e-05	5.94527e-05		158645	68.2494	79.8206	71.3854	89.2524	8.43515	9.43188
	22.9086	0.000553875										87.8695
	22.9616	0.000534541										84.8022
17_NT644_LS-M9_R1	23.6497	0.000336821	23.4377	0.000388336	0.152652	0.00035052	0.000430231	3.78157e-05	4.18954e-05		211563	71.2587	82.1574	74.1571	91.0209	8.00039	8.8635
	23.2966	0.000426902										90.3166
	23.3667	0.000407283										86.1659
18_NT644_LS-M9_R2	24.2935	0.000218657	24.0114	0.000264234	0.20398	0.000230427	0.000303001	3.3807e-05	3.8767e-05		358224	78.3282	94.6551	82.5446	108.542	12.1105	13.8873
	23.8181	0.000300829										107.764
	23.9225	0.000280469										100.471
19_NT644_LS-M9_R3	25.0186	0.000134405	24.7475	0.000161223	0.192199	0.000141712	0.000183421	1.95114e-05	2.21978e-05		549876	73.9062	88.6529	77.924	100.859	10.7289	12.2061
	24.6293	0.000174537										95.974
	24.5946	0.00017864										98.2301
20_NT644_LS-M9_R4	23.0738	0.000495767	22.8629	0.000571124	0.153028	0.000515379	0.000632899	5.57456e-05	6.17752e-05		153469	76.0846	87.6496	79.0944	97.1301	8.55519	9.48056
	22.7152	0.000630643										96.7839
	22.7998	0.000595841										91.4429
21_NT644_SS-M9_R1	23.9331	0.000278492	23.7159	0.000322198	0.156869	0.00029	0.000357969	3.21972e-05	3.57719e-05		313837	87.4009	101.117	91.0127	112.344	10.1047	11.2265
	23.5682	0.000355774										111.655
	23.6464	0.000337583										105.946
22_NT644_SS-M9_R2	24.0163	0.000263356	23.754	0.000314046	0.262285	0.000263356	0.000374493	5.06899e-05	6.04466e-05	24.0163	321563	84.6856	100.986	84.6856	120.423	16.3	19.4374
	23.4918	0.000374493								23.4918		120.423
										23.8328		0								The melt curve indicates that the amplified fragment might not have been nrdF1
23_NT644_SS-M9_R3	25.0021	0.000135895	24.7696	0.000158851	0.175858	0.000141167	0.000178751	1.76846e-05	1.99001e-05		449596	61.0977	71.4189	63.468	80.3659	7.95094	8.94699
	24.577	0.00018077										81.2736
	24.7296	0.000163171										73.3611
24_NT644_SS-M9_R4			#DIV/0!	#DIV/0!	#DIV/0!	#DIV/0!	#DIV/0!	#DIV/0!	#DIV/0!			0	#DIV/0!	#DIV/0!	#DIV/0!	#DIV/0!	#DIV/0!
												0
												0

## Sheet: nrdF1_Chart
Library	01_NT331_HS-M9_R1	02_NT331_HS-M9_R2	03_NT331_HS-M9_R3	04_NT331_HS-M9_R4	05_NT331_LS-M9_R1	06_NT331_LS-M9_R2	07_NT331_LS-M9_R3	08_NT331_LS-M9_R4	09_NT331_SS-M9_R1	10_NT331_SS-M9_R2	11_NT331_SS-M9_R3	12_NT331_SS-M9_R4	13_NT644_HS-M9_R1	14_NT644_HS-M9_R2	15_NT644_HS-M9_R3	16_NT644_HS-M9_R4	17_NT644_LS-M9_R1	18_NT644_LS-M9_R2	19_NT644_LS-M9_R3	20_NT644_LS-M9_R4	21_NT644_SS-M9_R1	22_NT644_SS-M9_R2	23_NT644_SS-M9_R3	24_NT644_SS-M9_R4
Average	101.732	74.9403	83.8282	80.5477	80.2699	75.2808	94.2693	77.2359	85.3905	82.7422	82.6585	70.4815	70.2974	68.6	72.541	79.8206	82.1574	94.6551	88.6529	87.6496	101.117	100.986	71.4189
Value 1	124.775	89.7236	95.8157	90.1636	90.8434	84.9242	105.309	91.0561	0	0	0	0	58.4366	69.2563	62.9371	68.2494	71.2587	78.3282	73.9062	76.0846	87.4009	84.6856	61.0977
Value 2	92.292	64.2066	77.7968	78.0358	75.5132	69.9374	88.1043	67.0714	81.2221	77.9882	82.6585	0	80.0332	59.3469	80.6367	87.8695	90.3166	107.764	95.974	96.7839	111.655	120.423	81.2736
Value 3	91.4277	73.0568	79.0264	74.2735	75.3948	71.831	90.2921	75.4415	89.7729	87.7861	0	70.4815	74.2784	78.5444	75.2161	84.8022	86.1659	100.471	98.2301	91.4429	105.946	0	73.3611
Average: Negative error	13.6807	9.64634	7.57622	6.36043	6.72522	6.19843	7.15565	9.1375	4.16845	4.75404	0	0	8.82657	7.42876	7.18886	8.43515	8.00039	12.1105	10.7289	8.55519	10.1047	16.3	7.95094
Average: Positive error	15.8063	11.0715	8.32897	6.90574	7.3402	6.75458	7.74343	10.3636	4.38238	5.04384	0	0	10.094	8.33092	7.97964	9.43188	8.8635	13.8873	12.2061	9.48056	11.2265	19.4374	8.94699
Sample	NT331_HS-M9	NT331_LS-M9	NT331_SS-M9	NT644_HS-M9	NT644_LS-M9	NT644_SS-M9
Average	85.262	81.764	80.3182	72.8147	88.2788	91.174
Replicate 1	101.732	80.2699	85.3905	70.2974	82.1574	101.117
Replicate 2	74.9403	75.2808	82.7422	68.6	94.6551	100.986
Replicate 3	83.8282	94.2693	82.6585	72.541	88.6529	71.4189
Replicate 4	80.5477	77.2359	70.4815	79.8206	87.6496
Error in average	11.5768	8.58585	6.67941	4.94157	5.12069	17.1085
Replicate 1: Negative error	13.6807	6.72522	4.16845	8.82657	8.00039	10.1047
Replicate 1: Positive error	15.8063	7.3402	4.38238	10.094	8.8635	11.2265
Replicate 2: Negative error	9.64634	6.19843	4.75404	7.42876	12.1105	16.3
Replicate 2: Positive error	11.0715	6.75458	5.04384	8.33092	13.8873	19.4374
Replicate 3: Negative error	7.57622	7.15565	0	7.18886	10.7289	7.95094
Replicate 3: Positive error	8.32897	7.74343	0	7.97964	12.2061	8.94699
Replicate 4: Negative error	6.36043	9.1375	0	8.43515	8.55519	0
Replicate 4: Positive error	6.90574	10.3636	0	9.43188	9.48056	0

## Sheet: nrdF2
nrdF2
Intercept (b):	12.9722
Slope (a):	-3.30707
Library	Ct values	Expression level	Average	Expression level	Standard Deviation	Negative error	Positive error	Negative error	Positive error		Normalisation factor	Normalised expression level	Normalised average expression level	Normalised negative error value	Normalised positive error value	Normalised negative error	Normalised positive error			Reason for elimination
01_NT331_HS-M9_R1	23.1522	0.000835091	23.1235	0.000851956	0.0329758	0.000832618	0.000871743	1.93379e-05	1.9787e-05		110987	92.6841	94.5559	92.4096	96.752	2.14625	2.1961
	23.1409	0.00084166										93.4131
	23.0773	0.000879795										97.6456
02_NT331_HS-M9_R2	23.5602	0.000628589	23.693	0.000573047	0.228173	0.000488871	0.000671716	8.41755e-05	9.86692e-05		125698	79.0122	72.0307	61.45	84.4332	10.5807	12.4025
	24.0141	0.000458243										57.6001
	23.5048	0.000653293										82.1175
03_NT331_HS-M9_R3	23.125	0.000851027	23.223	0.000794928	0.0824807	0.000750563	0.000841915	4.43651e-05	4.69875e-05		106092	90.2871	84.3354	79.6287	89.3204	4.70678	4.985
	23.3268	0.000739485										78.4534
	23.2171	0.000798197										84.6823
04_NT331_HS-M9_R4	23.2352	0.000788171	23.2996	0.000753619	0.06563	0.000719957	0.000788855	3.36622e-05	3.52361e-05		104953	82.7208	79.0945	75.5616	82.7926	3.53294	3.69813
	23.3897	0.0007078										74.2857
	23.2739	0.000767228										80.5228
05_NT331_LS-M9_R1	24.4512	0.000338023	24.4464	0.000339155	0.0148029	0.000335677	0.000342669	3.47761e-06	3.51364e-06		195361	66.0363	66.2575	65.5782	66.944	0.679389	0.686427
	24.4616	0.000335574										65.558
	24.4263	0.000343922										67.1889
06_NT331_LS-M9_R2	24.0586	0.000444263	24.1325	0.000421982	0.0553497	0.000406029	0.000438561	1.59529e-05	1.65797e-05		165163	73.3759	69.6959	67.0611	72.4343	2.63484	2.73836
	24.1471	0.000417713										68.9909
	24.1918	0.000404914										66.877
07_NT331_LS-M9_R3			23.89	0.000499623	0.0507114	0.00048229	0.000517579	1.73331e-05	1.7956e-05	24.3318	178907	0	89.3861	86.2851	92.5986	3.10101	3.21246			According to the notes in my lab journal, this sample was not pipetted accurately
	23.8393	0.000517579								23.8393		92.5986
	23.9407	0.00048229								23.9407		86.2851
08_NT331_LS-M9_R4	25.0894	0.000216742	25.0466	0.000223299	0.0462367	0.000216225	0.000230604	7.07414e-06	7.30558e-06		292331	63.3603	65.2772	63.2092	67.4128	2.06799	2.13565
	24.9824	0.000233508										68.2617
	25.068	0.000219996										64.3116
09_NT331_SS-M9_R1	23.6501	0.000590421	23.7167	0.00056367	0.0959631	0.000527239	0.000602618	3.64312e-05	3.89485e-05		161205	95.179	90.8665	84.9936	97.1452	5.8729	6.27871
	23.6476	0.000591456										95.3458
	23.8524	0.00051285										82.6741
10_NT331_SS-M9_R2	23.3857	0.000709801	23.314	0.000746094	0.051214	0.000719958	0.000773178	2.61357e-05	2.70845e-05		123860	87.9161	92.4114	89.1742	95.7661	3.23718	3.3547
	23.2876	0.000759976										94.1309
	23.2689	0.000769917										95.3622
11_NT331_SS-M9_R3	24.2295	0.000394425	23.8208	0.000524287	0.308745	0.000422873	0.000650023	0.000101414	0.000125736		165284	65.1921	86.6563	69.8941	107.438	16.7621	20.7821
	23.4835	0.000663075										109.596
	23.7493	0.000551038										91.0777
12_NT331_SS-M9_R4	23.3156	0.000745265	23.5569	0.00063004	0.175968	0.000557389	0.000712161	7.2651e-05	8.21205e-05		148298	110.521	93.4336	82.6596	105.612	10.774	12.1783
	23.6245	0.000601051										89.1345
	23.7304	0.00055832										82.7975
13_NT644_HS-M9_R1	23.4323	0.000687135	23.289	0.0007592	0.168907	0.000674966	0.000853946	8.42342e-05	9.47465e-05		93901.2	64.5229	71.2898	63.3801	80.1866	7.9097	8.89681
	23.0519	0.000895512										84.0896
	23.383	0.000711139										66.7768
14_NT644_HS-M9_R2	23.2991	0.000753903	23.1284	0.00084906	0.177797	0.000750197	0.00096095	9.88625e-05	0.000111891		98043.8	73.9155	83.245	73.5522	94.2152	9.69286	10.9702
	22.8831	0.00100714										98.7443
	23.2029	0.000806134										79.0365
15_NT644_HS-M9_R3	23.3781	0.000713541	23.2093	0.000802532	0.183909	0.000706076	0.000912164	9.64558e-05	0.000109632		98702.3	70.4282	79.2117	69.6913	90.0327	9.52041	10.821
	22.9535	0.000958956										94.6511
	23.2963	0.000755386										74.5583
16_NT644_HS-M9_R4	24.1109	0.000428373	23.864	0.000508741	0.241869	0.000429892	0.000602051	7.88487e-05	9.33108e-05		158645	67.9592	80.7092	68.2002	95.5125	12.509	14.8033
	23.5355	0.000639458										101.447
	23.9455	0.000480679										76.2574
17_NT644_LS-M9_R1	24.8337	0.000258992	24.5845	0.000308045	0.221705	0.000263982	0.000359463	4.40631e-05	5.14179e-05		211563	54.7931	65.1709	55.8488	76.0491	9.32211	10.8781
	24.2951	0.000376822										79.7215
	24.6249	0.000299517										63.3667
18_NT644_LS-M9_R2	25.3412	0.000181891	25.1862	0.000202625	0.173303	0.000179593	0.000228611	2.3032e-05	2.59858e-05		358224	65.1579	72.5852	64.3346	81.8939	8.25063	9.30874
	24.9443	0.000239796										85.9006
	25.273	0.000190733										68.3253
19_NT644_LS-M9_R3	26.1184	0.000105877	26.1366	0.000104548	0.109185	9.68943e-05	0.000112805	7.65324e-06	8.25773e-06		549876	58.2193	57.4882	53.2799	62.0289	4.20833	4.54073
	26.2784	9.4714e-05										52.081
	26.0128	0.000113953										62.6599
20_NT644_LS-M9_R4	24.0901	0.000434643	23.8631	0.00050906	0.182868	0.000448201	0.000578183	6.08588e-05	6.91225e-05		153469	66.7039	78.1247	68.7848	88.7328	9.33991	10.6081
	23.6423	0.000593664										91.1087
	23.8569	0.000511251										78.461
21_NT644_SS-M9_R1	25.1331	0.000210246	24.8636	0.000253645	0.21741	0.000218014	0.000295098	3.56305e-05	4.14537e-05		313837	65.9829	79.603	68.4208	92.6127	11.1822	13.0097
	24.6007	0.000304595										95.5929
	24.857	0.000254817										79.9708
22_NT644_SS-M9_R2	25.379	0.000177171	25.1126	0.000213276	0.200265	0.000185518	0.000245188	2.77584e-05	3.19118e-05		321563	56.9716	68.5818	59.6557	78.8434	8.92608	10.2617
	24.8961	0.000247974										79.7392
	25.0627	0.000220816										71.0061
23_NT644_SS-M9_R3	25.8064	0.000131563	25.6158	0.000150236	0.165507	0.000133884	0.000168586	1.63524e-05	1.83496e-05		449596	59.1501	67.5456	60.1937	75.7956	7.35197	8.24993
	25.6381	0.00014792										66.5043
	25.4029	0.000174246										78.3404
24_NT644_SS-M9_R4	26.0501	0.000111032	25.8553	0.000127159	0.246465	0.000107108	0.000150964	2.00514e-05	2.38052e-05		539841	59.9395	68.6457	57.8211	81.4967	10.8246	12.851
	26.0083	0.000114316										61.7122
	25.5076	0.000161991										87.4493

## Sheet: nrdF2_Chart
Library	01_NT331_HS-M9_R1	02_NT331_HS-M9_R2	03_NT331_HS-M9_R3	04_NT331_HS-M9_R4	05_NT331_LS-M9_R1	06_NT331_LS-M9_R2	07_NT331_LS-M9_R3	08_NT331_LS-M9_R4	09_NT331_SS-M9_R1	10_NT331_SS-M9_R2	11_NT331_SS-M9_R3	12_NT331_SS-M9_R4	13_NT644_HS-M9_R1	14_NT644_HS-M9_R2	15_NT644_HS-M9_R3	16_NT644_HS-M9_R4	17_NT644_LS-M9_R1	18_NT644_LS-M9_R2	19_NT644_LS-M9_R3	20_NT644_LS-M9_R4	21_NT644_SS-M9_R1	22_NT644_SS-M9_R2	23_NT644_SS-M9_R3	24_NT644_SS-M9_R4
Average	94.5559	72.0307	84.3354	79.0945	66.2575	69.6959	89.3861	65.2772	90.8665	92.4114	86.6563	93.4336	71.2898	83.245	79.2117	80.7092	65.1709	72.5852	57.4882	78.1247	79.603	68.5818	67.5456	68.6457
Value 1	92.6841	79.0122	90.2871	82.7208	66.0363	73.3759	0	63.3603	95.179	87.9161	65.1921	110.521	64.5229	73.9155	70.4282	67.9592	54.7931	65.1579	58.2193	66.7039	65.9829	56.9716	59.1501	59.9395
Value 2	93.4131	57.6001	78.4534	74.2857	65.558	68.9909	92.5986	68.2617	95.3458	94.1309	109.596	89.1345	84.0896	98.7443	94.6511	101.447	79.7215	85.9006	52.081	91.1087	95.5929	79.7392	66.5043	61.7122
Value 3	97.6456	82.1175	84.6823	80.5228	67.1889	66.877	86.2851	64.3116	82.6741	95.3622	91.0777	82.7975	66.7768	79.0365	74.5583	76.2574	63.3667	68.3253	62.6599	78.461	79.9708	71.0061	78.3404	87.4493
Average: Negative error	2.14625	10.5807	4.70678	3.53294	0.679389	2.63484	3.10101	2.06799	5.8729	3.23718	16.7621	10.774	7.9097	9.69286	9.52041	12.509	9.32211	8.25063	4.20833	9.33991	11.1822	8.92608	7.35197	10.8246
Average: Positive error	2.1961	12.4025	4.985	3.69813	0.686427	2.73836	3.21246	2.13565	6.27871	3.3547	20.7821	12.1783	8.89681	10.9702	10.821	14.8033	10.8781	9.30874	4.54073	10.6081	13.0097	10.2617	8.24993	12.851
Sample	NT331_HS-M9	NT331_LS-M9	NT331_SS-M9	NT644_HS-M9	NT644_LS-M9	NT644_SS-M9
Average	82.5041	72.6542	90.8419	78.6139	68.3423	71.094
Replicate 1	94.5559	66.2575	90.8665	71.2898	65.1709	79.603
Replicate 2	72.0307	69.6959	92.4114	83.245	72.5852	68.5818
Replicate 3	84.3354	89.3861	86.6563	79.2117	57.4882	67.5456
Replicate 4	79.0945	65.2772	93.4336	80.7092	78.1247	68.6457
Error in average	9.48536	11.3144	2.9833	5.15874	8.97342	5.695
Replicate 1: Negative error	2.14625	0.679389	5.8729	7.9097	9.32211	11.1822
Replicate 1: Positive error	2.1961	0.686427	6.27871	8.89681	10.8781	13.0097
Replicate 2: Negative error	10.5807	2.63484	3.23718	9.69286	8.25063	8.92608
Replicate 2: Positive error	12.4025	2.73836	3.3547	10.9702	9.30874	10.2617
Replicate 3: Negative error	4.70678	3.10101	16.7621	9.52041	4.20833	7.35197
Replicate 3: Positive error	4.985	3.21246	20.7821	10.821	4.54073	8.24993
Replicate 4: Negative error	3.53294	2.06799	10.774	12.509	9.33991	10.8246
Replicate 4: Positive error	3.69813	2.13565	12.1783	14.8033	10.6081	12.851

## Sheet: proU1
proU1
Intercept (b):	11.8786
Slope (a):	-3.42322
Library	Ct values	Expression level	Average	Expression level	Standard Deviation	Negative error	Positive error	Negative error	Positive error		Normalisation factor	Normalised expression level	Normalised average expression level	Normalised negative error value	Normalised positive error value	Normalised negative error	Normalised positive error			Reason for elimination
01_NT331_HS-M9_R1	22.5241	0.000776649	22.5174	0.00078015	0.054874	0.000751879	0.000809483	2.82706e-05	2.93336e-05		110987	86.1978	86.5863	83.4486	89.8419	3.13766	3.25564
	22.4471	0.000817926										90.779
	22.581	0.000747472										82.9595
02_NT331_HS-M9_R2	22.5767	0.000749661	22.9787	0.000572028	0.292637	0.00046982	0.000696471	0.000102208	0.000124443		125698	94.2307	71.9026	59.0553	87.5449	12.8473	15.6422
	23.0948	0.000529076										66.5037
	23.2647	0.00047192										59.3193
03_NT331_HS-M9_R3	22.22	0.000952949	22.6014	0.000737325	0.292898	0.000605476	0.000897885	0.000131849	0.000160561		106092	101.1	78.2242	64.2361	95.2584	13.9881	17.0342
	22.932	0.000590287										62.6247
	22.6521	0.000712596										75.6007
04_NT331_HS-M9_R4	22.6177	0.000729249	22.7469	0.000668547	0.113702	0.000619323	0.000721684	4.92242e-05	5.31365e-05		104953	76.5368	70.166	64.9998	75.7428	5.16622	5.57684
	22.7286	0.000676825										71.0348
	22.8944	0.000605403										63.5388
05_NT331_LS-M9_R1	23.6607	0.000361585	23.8807	0.000311844	0.185186	0.000275322	0.000353211	3.65223e-05	4.13671e-05		195361	70.6396	60.922	53.787	69.0035	7.13501	8.08149
	23.8677	0.000314584										61.4573
	24.1137	0.000266603										52.0837
06_NT331_LS-M9_R2	23.3965	0.000431908	23.5679	0.000384877	0.16973	0.000343352	0.000431424	4.15247e-05	4.65466e-05		165163	71.3353	63.5676	56.7092	71.2554	6.85835	7.6878
	23.508	0.000400683										66.1781
	23.7991	0.000329438										54.4111
07_NT331_LS-M9_R3	23.0952	0.000528908	23.3667	0.000440628	0.29118	0.000362253	0.00053596	7.83751e-05	9.5332e-05		178907	94.6254	78.8314	64.8096	95.887	14.0219	17.0556
	23.2343	0.000481668										86.1737
	23.7706	0.000335806										60.078
08_NT331_LS-M9_R4	24.1268	0.000264266	24.336	0.000229578	0.147954	0.00020783	0.000253601	2.17474e-05	2.4023e-05		292331	77.2531	67.1127	60.7553	74.1354	6.35742	7.02266
	24.437	0.000214496										62.7039
	24.4442	0.000213466										62.4027
09_NT331_SS-M9_R1	22.7	0.000689988	22.6726	0.000702823	0.11044	0.000652505	0.000757022	5.0318e-05	5.41983e-05		161205	111.23	113.299	105.187	122.036	8.11153	8.73705
	22.5257	0.000775798										125.063
	22.7921	0.000648557										104.551
10_NT331_SS-M9_R2	22.4455	0.000818798	22.487	0.000796269	0.106547	0.000741199	0.00085543	5.50695e-05	5.9161e-05		123860	101.417	98.6261	91.8052	105.954	6.82092	7.3277
	22.3823	0.000854374										105.823
	22.6332	0.000721696										89.3894
11_NT331_SS-M9_R3	22.165	0.00098887	22.2624	0.000926113	0.0766951	0.000879548	0.000975143	4.65648e-05	4.903e-05		165284	163.444	153.072	145.375	161.175	7.69641	8.10388
	22.27	0.000921424										152.297
	22.3524	0.000871752										144.087
12_NT331_SS-M9_R4	21.7925	0.00127042	22.1302	0.00101228	0.337683	0.000806597	0.00127042	0.000205685	0.000258135	21.7925	148298	188.4	150.119	119.617	188.4	30.5026	38.2808
										22.4588		0								The quantification curve for this sample was odd
	22.4679	0.000806597								22.4679		119.617
13_NT644_HS-M9_R1	22.3984	0.000845172	22.4307	0.000827036	0.195873	0.000724946	0.000943502	0.00010209	0.000116467		93901.2	79.3627	77.6596	68.0733	88.596	9.58637	10.9364
	22.685	0.000696966										65.446
	22.2085	0.000960319										90.1751
14_NT644_HS-M9_R2	22.3046	0.000900228	22.4254	0.000829981	0.194851	0.000728028	0.000946212	0.000101954	0.000116231		98043.8	88.2618	81.3745	71.3786	92.7703	9.99591	11.3957
	22.7003	0.00068987										67.6374
	22.2713	0.00092063										90.2621
15_NT644_HS-M9_R3	22.3897	0.000850155	22.4427	0.00082035	0.0438559	0.000796504	0.00084491	2.38461e-05	2.456e-05		98702.3	83.9122	80.9704	78.6167	83.3945	2.35367	2.42413
	22.4971	0.000790904										78.064
	22.4414	0.000821061										81.0406
16_NT644_HS-M9_R4	23.0794	0.000534572	23.0454	0.000546957	0.0748018	0.000520118	0.000575181	2.6839e-05	2.82239e-05		158645	84.8071	86.772	82.5141	91.2496	4.25787	4.47758
	23.1151	0.000521902										82.7971
	22.9416	0.000586495										93.0446
17_NT644_LS-M9_R1	24.0585	0.000276694	24.1695	0.000256777	0.18246	0.00022712	0.000290306	2.96569e-05	3.35295e-05		211563	58.5381	54.3244	48.0501	61.418	6.2743	7.09359
	24.0234	0.000283307										59.9372
	24.4268	0.000215978										45.693
18_NT644_LS-M9_R2	24.5642	0.000196914	24.4813	0.000208203	0.0777069	0.0001976	0.000219375	1.0603e-05	1.11719e-05		358224	70.5395	74.5834	70.7852	78.5854	3.79823	4.00204
	24.5024	0.000205274										73.5342
	24.3773	0.00022328										79.9843
19_NT644_LS-M9_R3	24.767	0.000171806	24.8281	0.000164887	0.0484549	0.0001596	0.00017035	5.28746e-06	5.46263e-06		549876	94.4722	90.6675	87.76	93.6712	2.90745	3.00377
	24.8855	0.000158642										87.2334
	24.8318	0.000164476										90.4415
20_NT644_LS-M9_R4	23.1632	0.000505274	23.1245	0.000518605	0.0734183	0.000493616	0.000544859	2.49886e-05	2.62536e-05		153469	77.5436	79.5895	75.7546	83.6186	3.83496	4.0291
	23.1886	0.000496728										76.2321
	23.0217	0.000555731										85.2872
21_NT644_SS-M9_R1	23.5349	0.000393492	23.5255	0.000395993	0.0981352	0.000370697	0.000423014	2.52952e-05	2.70212e-05		313837	123.492	124.277	116.338	132.757	7.93855	8.48025
	23.6407	0.000366466										115.01
	23.4009	0.000430618										135.144
22_NT644_SS-M9_R2	24.0532	0.000277682	24.0686	0.000274811	0.385072	0.000212103	0.000356059	6.27084e-05	8.12483e-05		321563	89.2922	88.3691	68.2044	114.496	20.1647	26.1264
	24.5478	0.000199097										64.0221
	23.6049	0.000375398										120.714
23_NT644_SS-M9_R3	23.0764	0.000535674	23.2844	0.000465719	0.563483	0.000318799	0.000680346	0.000146919	0.000214627		449596	240.837	209.385	143.331	305.881	66.0544	96.4956
	24.0546	0.000277413										124.724
	22.7222	0.000679741										305.609
24_NT644_SS-M9_R4	23.3274	0.000452449	23.265	0.00047184	0.0623906	0.000452449	0.000492063	1.93916e-05	2.02227e-05	23.3274	539841	244.25	254.718	244.25	265.636	10.4684	10.917
										24.0527		0								According to my lab journal, this sample had a pipetting error
	23.2026	0.000492063								23.2026		265.636

## Sheet: proU1_Chart
Library	01_NT331_HS-M9_R1	02_NT331_HS-M9_R2	03_NT331_HS-M9_R3	04_NT331_HS-M9_R4	05_NT331_LS-M9_R1	06_NT331_LS-M9_R2	07_NT331_LS-M9_R3	08_NT331_LS-M9_R4	09_NT331_SS-M9_R1	10_NT331_SS-M9_R2	11_NT331_SS-M9_R3	12_NT331_SS-M9_R4	13_NT644_HS-M9_R1	14_NT644_HS-M9_R2	15_NT644_HS-M9_R3	16_NT644_HS-M9_R4	17_NT644_LS-M9_R1	18_NT644_LS-M9_R2	19_NT644_LS-M9_R3	20_NT644_LS-M9_R4	21_NT644_SS-M9_R1	22_NT644_SS-M9_R2	23_NT644_SS-M9_R3	24_NT644_SS-M9_R4
Average	86.5863	71.9026	78.2242	70.166	60.922	63.5676	78.8314	67.1127	113.299	98.6261	153.072	150.119	77.6596	81.3745	80.9704	86.772	54.3244	74.5834	90.6675	79.5895	124.277	88.3691	209.385	254.718
Value 1	86.1978	94.2307	101.1	76.5368	70.6396	71.3353	94.6254	77.2531	111.23	101.417	163.444	188.4	79.3627	88.2618	83.9122	84.8071	58.5381	70.5395	94.4722	77.5436	123.492	89.2922	240.837	244.25
Value 2	90.779	66.5037	62.6247	71.0348	61.4573	66.1781	86.1737	62.7039	125.063	105.823	152.297	0	65.446	67.6374	78.064	82.7971	59.9372	73.5342	87.2334	76.2321	115.01	64.0221	124.724	0
Value 3	82.9595	59.3193	75.6007	63.5388	52.0837	54.4111	60.078	62.4027	104.551	89.3894	144.087	119.617	90.1751	90.2621	81.0406	93.0446	45.693	79.9843	90.4415	85.2872	135.144	120.714	305.609	265.636
Average: Negative error	3.13766	12.8473	13.9881	5.16622	7.13501	6.85835	14.0219	6.35742	8.11153	6.82092	7.69641	30.5026	9.58637	9.99591	2.35367	4.25787	6.2743	3.79823	2.90745	3.83496	7.93855	20.1647	66.0544	10.4684
Average: Positive error	3.25564	15.6422	17.0342	5.57684	8.08149	7.6878	17.0556	7.02266	8.73705	7.3277	8.10388	38.2808	10.9364	11.3957	2.42413	4.47758	7.09359	4.00204	3.00377	4.0291	8.48025	26.1264	96.4956	10.917
Sample	NT331_HS-M9	NT331_LS-M9	NT331_SS-M9	NT644_HS-M9	NT644_LS-M9	NT644_SS-M9
Average	76.7198	67.6084	128.779	81.6941	74.7912	169.188
Replicate 1	86.5863	60.922	113.299	77.6596	54.3244	124.277
Replicate 2	71.9026	63.5676	98.6261	81.3745	74.5834	88.3691
Replicate 3	78.2242	78.8314	153.072	80.9704	90.6675	209.385
Replicate 4	70.166	67.1127	150.119	86.772	79.5895	254.718
Error in average	7.43345	7.90017	27.0454	3.77216	15.2098	76.3326
Replicate 1: Negative error	3.13766	7.13501	8.11153	9.58637	6.2743	7.93855
Replicate 1: Positive error	3.25564	8.08149	8.73705	10.9364	7.09359	8.48025
Replicate 2: Negative error	12.8473	6.85835	6.82092	9.99591	3.79823	20.1647
Replicate 2: Positive error	15.6422	7.6878	7.3277	11.3957	4.00204	26.1264
Replicate 3: Negative error	13.9881	14.0219	7.69641	2.35367	2.90745	66.0544
Replicate 3: Positive error	17.0342	17.0556	8.10388	2.42413	3.00377	96.4956
Replicate 4: Negative error	5.16622	6.35742	30.5026	4.25787	3.83496	10.4684
Replicate 4: Positive error	5.57684	7.02266	38.2808	4.47758	4.0291	10.917

## Sheet: proV1
proV1
Intercept (b):	12.0496
Slope (a):	-3.3878
Library	Ct values	Expression level	Average	Expression level	Standard Deviation	Negative error	Positive error	Negative error	Positive error		Normalisation factor	Normalised expression level	Normalised average expression level	Normalised negative error value	Normalised positive error value	Normalised negative error	Normalised positive error			Reason for elimination
01_NT331_HS-M9_R1	19.2636	0.00742311	19.2784	0.00734882	0.069143	0.00701146	0.00770242	0.000337364	0.000353597		110987	823.867	815.622	778.179	854.867	37.443	39.2446
	19.2021	0.00774003										859.041
	19.3695	0.00690757										766.649
02_NT331_HS-M9_R2	19.4163	0.00669159	19.4162	0.00669179	0.0578425	0.00643381	0.00696011	0.000257975	0.000268319		125698	841.118	841.143	808.716	874.87	32.4269	33.7272
	19.3453	0.00702198										882.648
	19.487	0.00637731										801.614
03_NT331_HS-M9_R3	19.2388	0.00754911	19.2474	0.00750538	0.00845952	0.00746235	0.00754866	4.30297e-05	4.32779e-05		106092	800.9	796.261	791.695	800.852	4.56511	4.59143
	19.2444	0.00752057										797.872
	19.2589	0.00744683										790.049
04_NT331_HS-M9_R4	19.5476	0.00612002	19.547	0.00612274	0.0371744	0.00596998	0.00627941	0.000152761	0.00015667		104953	642.314	642.599	626.567	659.042	16.0327	16.443
	19.5922	0.00593751										623.159
	19.5011	0.00631656										662.941
05_NT331_LS-M9_R1	20.9516	0.00235689	20.8473	0.00253002	0.101551	0.00236128	0.00271081	0.000168735	0.000180793		195361	460.444	494.266	461.302	529.586	32.9642	35.3198
	20.7096	0.00277815										542.741
	20.8806	0.00247329										483.184
06_NT331_LS-M9_R2	21.8707	0.00126195	21.7396	0.00137951	0.126244	0.00126608	0.00150311	0.000113432	0.000123595		165163	208.427	227.845	209.11	248.258	18.7349	20.4134
	21.5691	0.00154904										255.844
	21.7791	0.001343										221.814
07_NT331_LS-M9_R3			21.3132	0.00184334	0.00492561	0.00183718	0.00184952	6.1608e-06	6.18146e-06	22.1856	178907	0	329.787	328.685	330.893	1.10221	1.10591			According to my lab journal, this sample has a pipetting error
	21.3082	0.00184952								21.3082		330.893
	21.3181	0.00183718								21.3181		328.685
08_NT331_LS-M9_R4	21.2761	0.00189034	21.2651	0.00190452	0.0111187	0.00189018	0.00191897	1.43383e-05	1.4447e-05		292331	552.605	556.751	552.559	560.974	4.19152	4.22331
	21.2694	0.00189905										555.151
	21.2499	0.00192434										562.544
09_NT331_SS-M9_R1	17.3918	0.0264908	17.5113	0.0244248	0.171468	0.0217379	0.0274438	0.0026869	0.00301901		161205	4270.46	3937.4	3504.26	4424.08	433.142	486.68
	17.3883	0.0265547										4280.76
	17.7538	0.0207136										3339.13
10_NT331_SS-M9_R2	17.716	0.0212522	17.7866	0.020257	0.112267	0.0187688	0.0218632	0.00148819	0.00160619		123860	2632.31	2509.04	2324.71	2707.98	184.328	198.944
	17.6987	0.0215039										2663.49
	17.945	0.0181888										2252.87
11_NT331_SS-M9_R3	18.0737	0.0166651	18.1153	0.0162007	0.056491	0.0155904	0.0168348	0.000610237	0.000634123		165284	2754.47	2677.71	2576.84	2782.52	100.862	104.81
	18.077	0.0166277										2748.29
	18.1952	0.0153447										2536.23
12_NT331_SS-M9_R4	17.7476	0.0208007	17.7559	0.020683	0.00834678	0.020566	0.0208007	0.000117004	0.00011767	17.7476	148298	3084.7	3067.25	3049.9	3084.7	17.3514	17.4501
	17.7643	0.020566								17.7643		3049.9
										19.0898		0								According to my lab journal, this sample had a pipetting error
13_NT644_HS-M9_R1	18.7615	0.0104425	18.7381	0.0106094	0.0165192	0.0104909	0.0107292	0.000118452	0.000119789		93901.2	980.567	996.233	985.11	1007.48	11.1228	11.2484
	18.7253	0.0107025										1004.98
	18.7277	0.010685										1003.34
14_NT644_HS-M9_R2	19.9098	0.00478467	19.4815	0.00640116	0.304869	0.00520317	0.00787497	0.00119799	0.00147381		98043.8	469.107	627.594	510.139	772.092	117.455	144.498
	19.3107	0.00718923										704.86
	19.2241	0.00762504										747.588
15_NT644_HS-M9_R3	19.5882	0.00595368	19.4031	0.00675163	0.135791	0.00615639	0.00740442	0.000595238	0.000652789		98702.3	587.642	666.401	607.65	730.833	58.7513	64.4317
	19.355	0.00697592										688.539
	19.2661	0.00741036										731.42
16_NT644_HS-M9_R4	20.1585	0.00404057	20.1427	0.00408421	0.100317	0.00381502	0.00437239	0.00026919	0.000288184		158645	641.017	647.939	605.234	693.658	42.7056	45.719
	20.2569	0.0037792										599.551
	20.0127	0.0044615										707.794
17_NT644_LS-M9_R1	19.0073	0.00883551	18.88	0.00963446	0.113637	0.00891834	0.0104081	0.000716113	0.000773614		211563	1869.27	2038.29	1886.79	2201.96	151.503	163.668
	18.9012	0.00949669										2009.15
	18.7314	0.010658										2254.85
18_NT644_LS-M9_R2	19.3114	0.00718596	19.3289	0.00710112	0.0209895	0.00700053	0.00720315	0.000100585	0.00010203		358224	2574.18	2543.79	2507.76	2580.34	36.0318	36.5495
	19.3584	0.00696007										2493.27
	19.3168	0.00715948										2564.7
19_NT644_LS-M9_R3	19.2161	0.00766648	19.3035	0.00722436	0.0712854	0.00688268	0.007583	0.00034168	0.000358642		549876	4215.62	3972.5	3784.62	4169.71	187.882	197.209
	19.3908	0.00680855										3743.86
	19.3037	0.00722349										3972.02
20_NT644_LS-M9_R4	19.2829	0.00732633	19.2372	0.00755761	0.0662777	0.00722471	0.00790584	0.000332893	0.000348232		153469	1124.36	1159.85	1108.77	1213.3	51.0886	53.4426
	19.2852	0.00731506										1122.63
	19.1435	0.00805469										1236.14
21_NT644_SS-M9_R1	18.8819	0.00962187	18.7507	0.0105191	0.096073	0.00985415	0.0112289	0.000664928	0.000709796		313837	3019.7	3301.27	3092.59	3524.03	208.679	222.76
	18.7158	0.0107716										3380.54
	18.6545	0.0112303										3524.48
22_NT644_SS-M9_R2	18.7267	0.0106923	18.6344	0.0113843	0.0926513	0.0106895	0.0121242	0.00069479	0.000739949		321563	3438.25	3660.77	3437.35	3898.71	223.419	237.94
	18.6689	0.0111209										3576.08
	18.5077	0.0124081										3990
23_NT644_SS-M9_R3	19.2706	0.00738796	19.0411	0.00863498	0.165729	0.00771511	0.00966452	0.000919871	0.00102955		449596	3321.6	3882.25	3468.68	4345.13	413.571	462.881
	18.8851	0.00960094										4316.55
	18.9677	0.00907706										4081.01
24_NT644_SS-M9_R4	18.9949	0.00891028	18.8564	0.00979004	0.110582	0.00908119	0.0105542	0.000708843	0.000764173		539841	4810.13	5285.06	4902.4	5697.59	382.662	412.531
	18.85	0.00983294										5308.22
	18.7243	0.0107097										5781.54

## Sheet: proV1_Chart
Library	01_NT331_HS-M9_R1	02_NT331_HS-M9_R2	03_NT331_HS-M9_R3	04_NT331_HS-M9_R4	05_NT331_LS-M9_R1	06_NT331_LS-M9_R2	07_NT331_LS-M9_R3	08_NT331_LS-M9_R4	09_NT331_SS-M9_R1	10_NT331_SS-M9_R2	11_NT331_SS-M9_R3	12_NT331_SS-M9_R4	13_NT644_HS-M9_R1	14_NT644_HS-M9_R2	15_NT644_HS-M9_R3	16_NT644_HS-M9_R4	17_NT644_LS-M9_R1	18_NT644_LS-M9_R2	19_NT644_LS-M9_R3	20_NT644_LS-M9_R4	21_NT644_SS-M9_R1	22_NT644_SS-M9_R2	23_NT644_SS-M9_R3	24_NT644_SS-M9_R4
Average	815.622	841.143	796.261	642.599	494.266	227.845	329.787	556.751	3937.4	2509.04	2677.71	3067.25	996.233	627.594	666.401	647.939	2038.29	2543.79	3972.5	1159.85	3301.27	3660.77	3882.25	5285.06
Value 1	823.867	841.118	800.9	642.314	460.444	208.427	0	552.605	4270.46	2632.31	2754.47	3084.7	980.567	469.107	587.642	641.017	1869.27	2574.18	4215.62	1124.36	3019.7	3438.25	3321.6	4810.13
Value 2	859.041	882.648	797.872	623.159	542.741	255.844	330.893	555.151	4280.76	2663.49	2748.29	3049.9	1004.98	704.86	688.539	599.551	2009.15	2493.27	3743.86	1122.63	3380.54	3576.08	4316.55	5308.22
Value 3	766.649	801.614	790.049	662.941	483.184	221.814	328.685	562.544	3339.13	2252.87	2536.23	0	1003.34	747.588	731.42	707.794	2254.85	2564.7	3972.02	1236.14	3524.48	3990	4081.01	5781.54
Average: Negative error	37.443	32.4269	4.56511	16.0327	32.9642	18.7349	1.10221	4.19152	433.142	184.328	100.862	17.3514	11.1228	117.455	58.7513	42.7056	151.503	36.0318	187.882	51.0886	208.679	223.419	413.571	382.662
Average: Positive error	39.2446	33.7272	4.59143	16.443	35.3198	20.4134	1.10591	4.22331	486.68	198.944	104.81	17.4501	11.2484	144.498	64.4317	45.719	163.668	36.5495	197.209	53.4426	222.76	237.94	462.881	412.531
Sample	NT331_HS-M9	NT331_LS-M9	NT331_SS-M9	NT644_HS-M9	NT644_LS-M9	NT644_SS-M9
Average	773.906	402.162	3047.85	734.542	2428.61	4032.34
Replicate 1	815.622	494.266	3937.4	996.233	2038.29	3301.27
Replicate 2	841.143	227.845	2509.04	627.594	2543.79	3660.77
Replicate 3	796.261	329.787	2677.71	666.401	3972.5	3882.25
Replicate 4	642.599	556.751	3067.25	647.939	1159.85	5285.06
Error in average	89.4468	150.56	637.442	175.179	1177.42	868.783
Replicate 1: Negative error	37.443	32.9642	433.142	11.1228	151.503	208.679
Replicate 1: Positive error	39.2446	35.3198	486.68	11.2484	163.668	222.76
Replicate 2: Negative error	32.4269	18.7349	184.328	117.455	36.0318	223.419
Replicate 2: Positive error	33.7272	20.4134	198.944	144.498	36.5495	237.94
Replicate 3: Negative error	4.56511	1.10221	100.862	58.7513	187.882	413.571
Replicate 3: Positive error	4.59143	1.10591	104.81	64.4317	197.209	462.881
Replicate 4: Negative error	16.0327	4.19152	17.3514	42.7056	51.0886	382.662
Replicate 4: Positive error	16.443	4.22331	17.4501	45.719	53.4426	412.531

## Sheet: proV2
proV2
Intercept (b):	11.6212
Slope (a):	-3.51498
Library	Ct values	Expression level	Average	Expression level	Standard Deviation	Negative error	Positive error	Negative error	Positive error		Normalisation factor	Normalised expression level	Normalised average expression level	Normalised negative error value	Normalised positive error value	Normalised negative error	Normalised positive error			Reason for elimination
01_NT331_HS-M9_R1	20.3689	0.00324563	20.3329	0.00332311	0.03029	0.00325782	0.00338971	6.52882e-05	6.65966e-05		110987	360.222	368.821	361.575	376.213	7.24613	7.39134
	20.335	0.00331859										368.319
	20.2948	0.00340708										378.141
02_NT331_HS-M9_R2	20.6385	0.00272028	20.576	0.00283389	0.0983575	0.00265705	0.00302249	0.000176834	0.000188603		125698	341.934	356.214	333.986	379.921	22.2277	23.707
	20.6524	0.00269553										338.823
	20.4372	0.00310377										390.137
03_NT331_HS-M9_R3	20.3721	0.00323888	20.6544	0.00269213	0.413607	0.00205318	0.00352993	0.000638954	0.000837798		106092	343.62	285.614	217.826	374.497	67.7879	88.8836
	21.2392	0.00183535										194.716
	20.3518	0.00328227										348.223
04_NT331_HS-M9_R4	20.7026	0.00260833	21.1156	0.00199012	0.695015	0.00126226	0.00313767	0.000727855	0.00114756		104953	273.752	208.868	132.478	329.308	76.3905	120.439
	22.0945	0.00104804										109.995
	20.5496	0.00288333										302.614
05_NT331_LS-M9_R1	21.5479	0.00149929	21.9904	0.00112201	0.6922	0.000712966	0.00176574	0.000409046	0.000643725		195361	292.902	219.197	139.286	344.955	79.9114	125.758
	22.9679	0.000591443										115.545
	21.4554	0.00159292										311.194
06_NT331_LS-M9_R2	22.9134	0.000612925	22.6409	0.000732706	0.198176	0.000643502	0.000834277	8.92048e-05	0.000101571		165163	101.233	121.016	106.283	137.792	14.7334	16.7758
	22.5614	0.000771868										127.484
	22.4479	0.000831457										137.326
07_NT331_LS-M9_R3	22.5137	0.000796363	22.4572	0.000826422	0.12593	0.000760984	0.000897488	6.54383e-05	7.10655e-05		178907	142.475	147.853	136.145	160.567	11.7074	12.7141
	22.5752	0.000764963										136.857
	22.2827	0.000926519										165.761
08_NT331_LS-M9_R4	23.0013	0.000578633	22.5946	0.000755284	0.406709	0.000578633	0.000985866	0.000176651	0.000230582	23.0013	292331	169.152	220.793	169.152	288.199	51.6407	67.4061
										32.09		0								According to my lab journal, this sample had a pipetting error
	22.1879	0.000985866								22.1879		288.199
09_NT331_SS-M9_R1	18.9057	0.00846399	18.6722	0.00986335	0.173658	0.00880276	0.0110517	0.00106058	0.00118836		161205	1364.44	1590.02	1419.05	1781.59	170.971	191.57
	18.6211	0.0101988										1644.1
	18.4897	0.011116										1791.96
10_NT331_SS-M9_R2	18.9479	0.00823348	18.7064	0.0096445	0.191867	0.00850539	0.0109362	0.00113911	0.00129167		123860	1019.8	1194.57	1053.48	1354.56	141.091	159.987
	18.6929	0.00973043										1205.21
	18.4785	0.0111976										1386.93
11_NT331_SS-M9_R3	19.1964	0.00699651	19.2096	0.00693617	0.0298442	0.00680188	0.00707311	0.000134287	0.000136938		165284	1156.41	1146.44	1124.24	1169.07	22.1955	22.6337
	19.1815	0.00706503										1167.74
	19.2509	0.00675093										1115.82
12_NT331_SS-M9_R4	18.7071	0.00964027	18.559	0.0106223	0.137824	0.00970528	0.011626	0.000917017	0.00100366		148298	1429.63	1575.26	1439.27	1724.1	135.992	148.841
	18.5947	0.0103767										1538.84
	18.3752	0.0119814										1776.82
13_NT644_HS-M9_R1	20.5263	0.00292774	20.3848	0.00321201	0.136103	0.00293803	0.00351154	0.00027398	0.00029953		93901.2	274.918	301.611	275.884	329.738	25.7271	28.1262
	20.2011	0.00362292										340.196
	20.4271	0.00312421										293.367
14_NT644_HS-M9_R2	20.659	0.00268405	20.6079	0.00277528	0.0462071	0.00269254	0.00286057	8.27469e-05	8.52899e-05		98043.8	263.154	272.099	263.986	280.461	8.11283	8.36215
	20.5471	0.00288818										283.168
	20.6178	0.00275745										270.351
15_NT644_HS-M9_R3	20.8294	0.00240044	20.6265	0.00274178	0.165866	0.00245948	0.00305647	0.000282294	0.000314695		98702.3	236.929	270.62	242.757	301.681	27.8631	31.0611
	20.4231	0.0031324										309.175
	20.6268	0.00274112										270.555
16_NT644_HS-M9_R4	21.8654	0.00121778	21.698	0.00135886	0.16876	0.00121664	0.0015177	0.000142217	0.000158841		158645	193.194	215.576	193.014	240.775	22.5619	25.1993
	21.467	0.0015809										250.802
	21.7618	0.00130331										206.764
17_NT644_LS-M9_R1	20.3815	0.00321896	20.3668	0.00325022	0.0198476	0.00320823	0.00329275	4.19848e-05	4.25342e-05		211563	681.012	687.625	678.743	696.624	8.88242	8.99866
	20.3387	0.0033105										700.38
	20.3801	0.00322201										681.658
18_NT644_LS-M9_R2	20.8672	0.00234181	20.833	0.00239485	0.113205	0.00222368	0.0025792	0.000171173	0.000184349		358224	838.891	857.895	796.576	923.933	61.3183	66.0384
	20.6804	0.00264654										948.053
	20.9513	0.0022162										793.896
19_NT644_LS-M9_R3	20.9056	0.00228363	20.9394	0.00223361	0.0252763	0.00219693	0.0022709	3.66794e-05	3.72918e-05		549876	1255.71	1228.21	1208.04	1248.71	20.1691	20.5059
	20.9664	0.00219451										1206.71
	20.9462	0.00222361										1222.71
20_NT644_LS-M9_R4	20.6674	0.0026693	20.6635	0.00267615	0.0121139	0.002655	0.00269747	2.11527e-05	2.13212e-05		153469	409.653	410.705	407.459	413.977	3.24627	3.27214
	20.6759	0.00265435										407.359
	20.6471	0.00270506										415.141
21_NT644_SS-M9_R1	19.8627	0.00452197	19.8415	0.00458524	0.102671	0.00428699	0.00490424	0.00029825	0.000318999		313837	1419.16	1439.02	1345.42	1539.13	93.6017	100.114
	19.7065	0.00500922										1572.08
	19.9553	0.00425587										1335.65
22_NT644_SS-M9_R2	19.5801	0.00544144	19.5417	0.00558017	0.0579741	0.00537222	0.00579617	0.000207947	0.000215997		321563	1749.77	1794.38	1727.51	1863.83	66.8682	69.4565
	19.5852	0.00542338										1743.96
	19.4598	0.00588786										1893.32
23_NT644_SS-M9_R3	20.4179	0.00314325	20.3449	0.00329719	0.0550618	0.00318038	0.00341829	0.000116809	0.0001211		449596	1413.2	1482.4	1429.89	1536.85	52.5171	54.4459
	20.3319	0.00332537										1495.07
	20.2849	0.00342936										1541.83
24_NT644_SS-M9_R4	20.1472	0.00375296	20.3653	0.00325343	0.15515	0.00293901	0.00360148	0.000314415	0.000348051		539841	2026	1756.33	1586.6	1944.22	169.734	187.892
	20.4531	0.00307154										1658.14
	20.4955	0.0029874										1612.72

## Sheet: proV2_Chart
Library	01_NT331_HS-M9_R1	02_NT331_HS-M9_R2	03_NT331_HS-M9_R3	04_NT331_HS-M9_R4	05_NT331_LS-M9_R1	06_NT331_LS-M9_R2	07_NT331_LS-M9_R3	08_NT331_LS-M9_R4	09_NT331_SS-M9_R1	10_NT331_SS-M9_R2	11_NT331_SS-M9_R3	12_NT331_SS-M9_R4	13_NT644_HS-M9_R1	14_NT644_HS-M9_R2	15_NT644_HS-M9_R3	16_NT644_HS-M9_R4	17_NT644_LS-M9_R1	18_NT644_LS-M9_R2	19_NT644_LS-M9_R3	20_NT644_LS-M9_R4	21_NT644_SS-M9_R1	22_NT644_SS-M9_R2	23_NT644_SS-M9_R3	24_NT644_SS-M9_R4
Average	368.821	356.214	285.614	208.868	219.197	121.016	147.853	220.793	1590.02	1194.57	1146.44	1575.26	301.611	272.099	270.62	215.576	687.625	857.895	1228.21	410.705	1439.02	1794.38	1482.4	1756.33
Value 1	360.222	341.934	343.62	273.752	292.902	101.233	142.475	169.152	1364.44	1019.8	1156.41	1429.63	274.918	263.154	236.929	193.194	681.012	838.891	1255.71	409.653	1419.16	1749.77	1413.2	2026
Value 2	368.319	338.823	194.716	109.995	115.545	127.484	136.857	0	1644.1	1205.21	1167.74	1538.84	340.196	283.168	309.175	250.802	700.38	948.053	1206.71	407.359	1572.08	1743.96	1495.07	1658.14
Value 3	378.141	390.137	348.223	302.614	311.194	137.326	165.761	288.199	1791.96	1386.93	1115.82	1776.82	293.367	270.351	270.555	206.764	681.658	793.896	1222.71	415.141	1335.65	1893.32	1541.83	1612.72
Average: Negative error	7.24613	22.2277	67.7879	76.3905	79.9114	14.7334	11.7074	51.6407	170.971	141.091	22.1955	135.992	25.7271	8.11283	27.8631	22.5619	8.88242	61.3183	20.1691	3.24627	93.6017	66.8682	52.5171	169.734
Average: Positive error	7.39134	23.707	88.8836	120.439	125.758	16.7758	12.7141	67.4061	191.57	159.987	22.6337	148.841	28.1262	8.36215	31.0611	25.1993	8.99866	66.0384	20.5059	3.27214	100.114	69.4565	54.4459	187.892
Sample	NT331_HS-M9	NT331_LS-M9	NT331_SS-M9	NT644_HS-M9	NT644_LS-M9	NT644_SS-M9
Average	304.879	177.215	1376.57	264.976	796.108	1618.03
Replicate 1	368.821	219.197	1590.02	301.611	687.625	1439.02
Replicate 2	356.214	121.016	1194.57	272.099	857.895	1794.38
Replicate 3	285.614	147.853	1146.44	270.62	1228.21	1482.4
Replicate 4	208.868	220.793	1575.26	215.576	410.705	1756.33
Error in average	73.7406	50.6029	238.834	35.894	341.971	183.18
Replicate 1: Negative error	7.24613	79.9114	170.971	25.7271	8.88242	93.6017
Replicate 1: Positive error	7.39134	125.758	191.57	28.1262	8.99866	100.114
Replicate 2: Negative error	22.2277	14.7334	141.091	8.11283	61.3183	66.8682
Replicate 2: Positive error	23.707	16.7758	159.987	8.36215	66.0384	69.4565
Replicate 3: Negative error	67.7879	11.7074	22.1955	27.8631	20.1691	52.5171
Replicate 3: Positive error	88.8836	12.7141	22.6337	31.0611	20.5059	54.4459
Replicate 4: Negative error	76.3905	51.6407	135.992	22.5619	3.24627	169.734
Replicate 4: Positive error	120.439	67.4061	148.841	25.1993	3.27214	187.892

[truncated: 23 more sheets: proW1, proW1_Chart, proW2, proW2_Chart, proX1, proX1_Chart, proX2, proX2_Chart, ygaY1, ygaY1_Chart, ygaY2, ygaY2_Chart, hcaT, hcaT_Chart, rpoB, rpoB_Chart, rpoD, rpoD_Chart, rrsA, rrsA_Chart …]
