# Supplementary material for: The environmentally-regulated interplay between local three-dimensional chromatin organisation and transcription of proVWX in E. coli
Source: Nat Commun. 2023 Nov 17;14:7478. doi: 10.1038/s41467-023-43322-y (PMC10656529; doi:10.1038/s41467-023-43322-y)
Supplement: Supplementary file 7 — Supplementary Data 4 [file 41467_2023_43322_MOESM7_ESM.zip]

Archive with 212 entries (196 files):
- Supplementary Data 4/
- Supplementary Data 4/nrdF1/
- Supplementary Data 4/rrsA/
- Supplementary Data 4/proW1/
- Supplementary Data 4/proX2/
- Supplementary Data 4/ygaY1/
- Supplementary Data 4/rpoB/
- Supplementary Data 4/proV2/
- Supplementary Data 4/rpoD/
- Supplementary Data 4/dstpA_drnc_Data_Analysis.xlsx
- Supplementary Data 4/hcaT/
- Supplementary Data 4/nrdF2/
- Supplementary Data 4/proX1/
- Supplementary Data 4/proW2/
- Supplementary Data 4/ygaY2/
- Supplementary Data 4/proU1/
- Supplementary Data 4/proV1/
- Supplementary Data 4/nrdF1/dstpA_drnc_nrdF1.pcrd
- Supplementary Data 4/nrdF1/dstpA_drnc_nrdF1 -  Standard Curve Results.xlsx
- Supplementary Data 4/nrdF1/dstpA_drnc_nrdF1 -  Quantification Plate View Results.xlsx
- Supplementary Data 4/nrdF1/dstpA_drnc_nrdF1 -  Gene Expression Results - Bar Chart.xlsx
- Supplementary Data 4/nrdF1/dstpA_drnc_nrdF1 -  Melt Curve Summary.xlsx
- Supplementary Data 4/nrdF1/dstpA_drnc_nrdF1 -  Melt Curve RFU Results.xlsx
- Supplementary Data 4/nrdF1/dstpA_drnc_nrdF1 -  Melt Curve Plate View Results.xlsx
- Supplementary Data 4/nrdF1/dstpA_drnc_nrdF1 -  End Point Results.xlsx
- Supplementary Data 4/nrdF1/dstpA_drnc_nrdF1 -  Quantification Amplification Results.xlsx
- Supplementary Data 4/nrdF1/dstpA_drnc_nrdF1 -  Quantification Summary.xlsx
- Supplementary Data 4/nrdF1/dstpA_drnc_nrdF1 -  Melt Curve Derivative Results.xlsx
- Supplementary Data 4/nrdF1/dstpA_drnc_nrdF1 -  Melt Curve Peak Results.xlsx
- Supplementary Data 4/nrdF1/dstpA_drnc_nrdF1 -  Quantification Cq Results.xlsx
- Supplementary Data 4/rrsA/dstpA_drnc_rrsA -  Quantification Cq Results.xlsx
- Supplementary Data 4/rrsA/dstpA_drnc_rrsA -  End Point Results.xlsx
- Supplementary Data 4/rrsA/dstpA_drnc_rrsA -  Quantification Amplification Results.xlsx
- Supplementary Data 4/rrsA/dstpA_drnc_rrsA -  Quantification Summary.xlsx
- Supplementary Data 4/rrsA/dstpA_drnc_rrsA -  Melt Curve Plate View Results.xlsx
- Supplementary Data 4/rrsA/dstpA_drnc_rrsA -  Melt Curve Peak Results.xlsx
- Supplementary Data 4/rrsA/dstpA_drnc_rrsA -  Quantification Plate View Results.xlsx
- Supplementary Data 4/rrsA/dstpA_drnc_rrsA -  Melt Curve Derivative Results.xlsx
- Supplementary Data 4/rrsA/dstpA_drnc_rrsA -  Melt Curve RFU Results.xlsx
- Supplementary Data 4/rrsA/dstpA_drnc_rrsA.pcrd
- Supplementary Data 4/rrsA/dstpA_drnc_rrsA -  Standard Curve Results.xlsx
- Supplementary Data 4/rrsA/dstpA_drnc_rrsA -  Gene Expression Results - Bar Chart.xlsx
- Supplementary Data 4/rrsA/dstpA_drnc_rrsA -  Melt Curve Summary.xlsx
- Supplementary Data 4/proW1/dstpA_drnc_proW1 -  Gene Expression Results - Bar Chart.xlsx
- Supplementary Data 4/proW1/dstpA_drnc_proW1 -  End Point Results.xlsx
- Supplementary Data 4/proW1/dstpA_drnc_proW1.pcrd
- Supplementary Data 4/proW1/dstpA_drnc_proW1 -  Standard Curve Results.xlsx
- Supplementary Data 4/proW1/dstpA_drnc_proW1 -  Melt Curve RFU Results.xlsx
- Supplementary Data 4/proW1/dstpA_drnc_proW1 -  Melt Curve Summary.xlsx
- Supplementary Data 4/proW1/dstpA_drnc_proW1 -  Quantification Cq Results.xlsx
- Supplementary Data 4/proW1/dstpA_drnc_proW1 -  Melt Curve Derivative Results.xlsx
- Supplementary Data 4/proW1/dstpA_drnc_proW1 -  Quantification Amplification Results.xlsx
- Supplementary Data 4/proW1/dstpA_drnc_proW1 -  Melt Curve Plate View Results.xlsx
- Supplementary Data 4/proW1/dstpA_drnc_proW1 -  Quantification Summary.xlsx
- Supplementary Data 4/proW1/dstpA_drnc_proW1 -  Melt Curve Peak Results.xlsx
- Supplementary Data 4/proW1/dstpA_drnc_proW1 -  Quantification Plate View Results.xlsx
- Supplementary Data 4/proX2/dstpA_drnc_proX2 -  Melt Curve RFU Results.xlsx
- Supplementary Data 4/proX2/dstpA_drnc_proX2 -  Gene Expression Results - Bar Chart.xlsx
- Supplementary Data 4/proX2/dstpA_drnc_proX2 -  Melt Curve Derivative Results.xlsx
- Supplementary Data 4/proX2/dstpA_drnc_proX2 -  End Point Results.xlsx
- Supplementary Data 4/proX2/dstpA_drnc_proX2 -  Quantification Amplification Results.xlsx
- Supplementary Data 4/proX2/dstpA_drnc_proX2 -  Standard Curve Results.xlsx
- Supplementary Data 4/proX2/dstpA_drnc_proX2.pcrd
- Supplementary Data 4/proX2/dstpA_drnc_proX2 -  Melt Curve Peak Results.xlsx
- Supplementary Data 4/proX2/dstpA_drnc_proX2 -  Quantification Cq Results.xlsx
- Supplementary Data 4/proX2/dstpA_drnc_proX2 -  Quantification Plate View Results.xlsx
- Supplementary Data 4/proX2/dstpA_drnc_proX2 -  Melt Curve Plate View Results.xlsx
- Supplementary Data 4/proX2/dstpA_drnc_proX2 -  Quantification Summary.xlsx
- Supplementary Data 4/proX2/dstpA_drnc_proX2 -  Melt Curve Summary.xlsx
- Supplementary Data 4/ygaY1/dstpA_drnc_ygaY1 -  Quantification Summary.xlsx
- Supplementary Data 4/ygaY1/dstpA_drnc_ygaY1 -  Gene Expression Results - Bar Chart.xlsx
- Supplementary Data 4/ygaY1/dstpA_drnc_ygaY1 -  Melt Curve Plate View Results.xlsx
- Supplementary Data 4/ygaY1/dstpA_drnc_ygaY1.pcrd
- Supplementary Data 4/ygaY1/dstpA_drnc_ygaY1 -  Quantification Cq Results.xlsx
- Supplementary Data 4/ygaY1/dstpA_drnc_ygaY1 -  Quantification Plate View Results.xlsx
- Supplementary Data 4/ygaY1/dstpA_drnc_ygaY1 -  End Point Results.xlsx
- Supplementary Data 4/ygaY1/dstpA_drnc_ygaY1 -  Melt Curve Summary.xlsx
- Supplementary Data 4/ygaY1/dstpA_drnc_ygaY1 -  Melt Curve Peak Results.xlsx
- Supplementary Data 4/ygaY1/dstpA_drnc_ygaY1 -  Standard Curve Results.xlsx
- Supplementary Data 4/ygaY1/dstpA_drnc_ygaY1 -  Melt Curve RFU Results.xlsx
- Supplementary Data 4/ygaY1/dstpA_drnc_ygaY1 -  Melt Curve Derivative Results.xlsx
- Supplementary Data 4/ygaY1/dstpA_drnc_ygaY1 -  Quantification Amplification Results.xlsx
- Supplementary Data 4/rpoB/dstpA_drnc_rpoB -  Melt Curve Derivative Results.xlsx
- Supplementary Data 4/rpoB/dstpA_drnc_rpoB -  Melt Curve RFU Results.xlsx
- Supplementary Data 4/rpoB/dstpA_drnc_rpoB -  End Point Results.xlsx
- Supplementary Data 4/rpoB/dstpA_drnc_rpoB -  Gene Expression Results - Bar Chart.xlsx
- Supplementary Data 4/rpoB/dstpA_drnc_rpoB -  Quantification Amplification Results.xlsx
- Supplementary Data 4/rpoB/dstpA_drnc_rpoB.pcrd
- Supplementary Data 4/rpoB/dstpA_drnc_rpoB -  Standard Curve Results.xlsx
- Supplementary Data 4/rpoB/dstpA_drnc_rpoB -  Melt Curve Peak Results.xlsx
- Supplementary Data 4/rpoB/dstpA_drnc_rpoB -  Quantification Cq Results.xlsx
- Supplementary Data 4/rpoB/dstpA_drnc_rpoB -  Quantification Plate View Results.xlsx
- Supplementary Data 4/rpoB/dstpA_drnc_rpoB -  Melt Curve Plate View Results.xlsx
- Supplementary Data 4/rpoB/dstpA_drnc_rpoB -  Quantification Summary.xlsx
- Supplementary Data 4/rpoB/dstpA_drnc_rpoB -  Melt Curve Summary.xlsx
- Supplementary Data 4/proV2/dstpA_drnc_proV2 -  Quantification Amplification Results.xlsx
- Supplementary Data 4/proV2/dstpA_drnc_proV2 -  Quantification Plate View Results.xlsx
- Supplementary Data 4/proV2/dstpA_drnc_proV2 -  Standard Curve Results.xlsx
- Supplementary Data 4/proV2/dstpA_drnc_proV2 -  Quantification Cq Results.xlsx
- Supplementary Data 4/proV2/dstpA_drnc_proV2 -  Melt Curve RFU Results.xlsx
- Supplementary Data 4/proV2/dstpA_drnc_proV2 -  Melt Curve Plate View Results.xlsx
- Supplementary Data 4/proV2/dstpA_drnc_proV2 -  Melt Curve Peak Results.xlsx
- Supplementary Data 4/proV2/dstpA_drnc_proV2 -  Gene Expression Results - Bar Chart.xlsx
- Supplementary Data 4/proV2/dstpA_drnc_proV2 -  Melt Curve Derivative Results.xlsx
- Supplementary Data 4/proV2/dstpA_drnc_proV2.pcrd
- Supplementary Data 4/proV2/dstpA_drnc_proV2 -  Melt Curve Summary.xlsx
- Supplementary Data 4/proV2/dstpA_drnc_proV2 -  Quantification Summary.xlsx
- Supplementary Data 4/proV2/dstpA_drnc_proV2 -  End Point Results.xlsx
- Supplementary Data 4/rpoD/dstpA_drnc_rpoD -  Melt Curve Derivative Results.xlsx
- Supplementary Data 4/rpoD/dstpA_drnc_rpoD -  Melt Curve RFU Results.xlsx
- Supplementary Data 4/rpoD/dstpA_drnc_rpoD.pcrd
- Supplementary Data 4/rpoD/dstpA_drnc_rpoD -  Gene Expression Results - Bar Chart.xlsx
- Supplementary Data 4/rpoD/dstpA_drnc_rpoD -  Quantification Cq Results.xlsx
- Supplementary Data 4/rpoD/dstpA_drnc_rpoD -  Standard Curve Results.xlsx
- Supplementary Data 4/rpoD/dstpA_drnc_rpoD -  Quantification Plate View Results.xlsx
- Supplementary Data 4/rpoD/dstpA_drnc_rpoD -  Melt Curve Summary.xlsx
- Supplementary Data 4/rpoD/dstpA_drnc_rpoD -  Melt Curve Plate View Results.xlsx
- Supplementary Data 4/rpoD/dstpA_drnc_rpoD -  End Point Results.xlsx
- Supplementary Data 4/rpoD/dstpA_drnc_rpoD -  Quantification Summary.xlsx
- Supplementary Data 4/rpoD/dstpA_drnc_rpoD -  Quantification Amplification Results.xlsx
- Supplementary Data 4/rpoD/dstpA_drnc_rpoD -  Melt Curve Peak Results.xlsx
- Supplementary Data 4/hcaT/dstpA_drnc_hcaT -  Quantification Plate View Results.xlsx
- Supplementary Data 4/hcaT/dstpA_drnc_hcaT.pcrd
- Supplementary Data 4/hcaT/dstpA_drnc_hcaT -  Quantification Amplification Results.xlsx
- Supplementary Data 4/hcaT/dstpA_drnc_hcaT -  Melt Curve Derivative Results.xlsx
- Supplementary Data 4/hcaT/dstpA_drnc_hcaT -  Quantification Summary.xlsx
- Supplementary Data 4/hcaT/dstpA_drnc_hcaT -  Melt Curve Summary.xlsx
- Supplementary Data 4/hcaT/dstpA_drnc_hcaT -  Melt Curve Peak Results.xlsx
- Supplementary Data 4/hcaT/dstpA_drnc_hcaT -  Quantification Cq Results.xlsx
- Supplementary Data 4/hcaT/dstpA_drnc_hcaT -  Gene Expression Results - Bar Chart.xlsx
- Supplementary Data 4/hcaT/dstpA_drnc_hcaT -  Standard Curve Results.xlsx
- Supplementary Data 4/hcaT/dstpA_drnc_hcaT -  End Point Results.xlsx
- Supplementary Data 4/hcaT/dstpA_drnc_hcaT -  Melt Curve RFU Results.xlsx
- Supplementary Data 4/hcaT/dstpA_drnc_hcaT -  Melt Curve Plate View Results.xlsx
- Supplementary Data 4/nrdF2/dstpA_drnc_nrdF2 -  Quantification Amplification Results.xlsx
- Supplementary Data 4/nrdF2/dstpA_drnc_nrdF2 -  Gene Expression Results - Bar Chart.xlsx
- Supplementary Data 4/nrdF2/dstpA_drnc_nrdF2 -  End Point Results.xlsx
- Supplementary Data 4/nrdF2/dstpA_drnc_nrdF2 -  Melt Curve Plate View Results.xlsx
- Supplementary Data 4/nrdF2/dstpA_drnc_nrdF2 -  Quantification Summary.xlsx
- Supplementary Data 4/nrdF2/dstpA_drnc_nrdF2 -  Quantification Cq Results.xlsx
- Supplementary Data 4/nrdF2/dstpA_drnc_nrdF2 -  Melt Curve RFU Results.xlsx
- Supplementary Data 4/nrdF2/dstpA_drnc_nrdF2 -  Melt Curve Derivative Results.xlsx
- Supplementary Data 4/nrdF2/dstpA_drnc_nrdF2 -  Melt Curve Peak Results.xlsx
- Supplementary Data 4/nrdF2/dstpA_drnc_nrdF2 -  Quantification Plate View Results.xlsx
- Supplementary Data 4/nrdF2/dstpA_drnc_nrdF2 -  Standard Curve Results.xlsx
- Supplementary Data 4/nrdF2/dstpA_drnc_nrdF2.pcrd
- Supplementary Data 4/nrdF2/dstpA_drnc_nrdF2 -  Melt Curve Summary.xlsx
- Supplementary Data 4/proX1/dstpA_drnc_proX1 -  Melt Curve Derivative Results.xlsx
- Supplementary Data 4/proX1/dstpA_drnc_proX1 -  Quantification Summary.xlsx
- Supplementary Data 4/proX1/dstpA_drnc_proX1 -  Quantification Plate View Results.xlsx
- Supplementary Data 4/proX1/dstpA_drnc_proX1 -  Melt Curve Summary.xlsx
- Supplementary Data 4/proX1/dstpA_drnc_proX1 -  Gene Expression Results - Bar Chart.xlsx
- Supplementary Data 4/proX1/dstpA_drnc_proX1 -  End Point Results.xlsx
- Supplementary Data 4/proX1/dstpA_drnc_proX1.pcrd
- Supplementary Data 4/proX1/dstpA_drnc_proX1 -  Standard Curve Results.xlsx
- Supplementary Data 4/proX1/dstpA_drnc_proX1 -  Quantification Cq Results.xlsx
- Supplementary Data 4/proX1/dstpA_drnc_proX1 -  Melt Curve Plate View Results.xlsx
- Supplementary Data 4/proX1/dstpA_drnc_proX1 -  Melt Curve RFU Results.xlsx
- Supplementary Data 4/proX1/dstpA_drnc_proX1 -  Quantification Amplification Results.xlsx
- Supplementary Data 4/proX1/dstpA_drnc_proX1 -  Melt Curve Peak Results.xlsx
- Supplementary Data 4/proW2/dstpA_drnc_proW2 -  Quantification Cq Results.xlsx
- Supplementary Data 4/proW2/dstpA_drnc_proW2 -  Quantification Amplification Results.xlsx
- Supplementary Data 4/proW2/dstpA_drnc_proW2 -  Gene Expression Results - Bar Chart.xlsx
- Supplementary Data 4/proW2/dstpA_drnc_proW2 -  Melt Curve Derivative Results.xlsx
- Supplementary Data 4/proW2/dstpA_drnc_proW2 -  Quantification Summary.xlsx
- Supplementary Data 4/proW2/dstpA_drnc_proW2 -  Quantification Plate View Results.xlsx
- Supplementary Data 4/proW2/dstpA_drnc_proW2 -  Melt Curve RFU Results.xlsx
- Supplementary Data 4/proW2/dstpA_drnc_proW2 -  End Point Results.xlsx
- Supplementary Data 4/proW2/dstpA_drnc_proW2 -  Melt Curve Plate View Results.xlsx
- Supplementary Data 4/proW2/dstpA_drnc_proW2.pcrd
- Supplementary Data 4/proW2/dstpA_drnc_proW2 -  Melt Curve Summary.xlsx
- Supplementary Data 4/proW2/dstpA_drnc_proW2 -  Melt Curve Peak Results.xlsx
- Supplementary Data 4/proW2/dstpA_drnc_proW2 -  Standard Curve Results.xlsx
- Supplementary Data 4/ygaY2/dstpA_drnc_ygaY2 -  Melt Curve RFU Results.xlsx
- Supplementary Data 4/ygaY2/dstpA_drnc_ygaY2 -  Melt Curve Summary.xlsx
- Supplementary Data 4/ygaY2/dstpA_drnc_ygaY2 -  Quantification Cq Results.xlsx
- Supplementary Data 4/ygaY2/dstpA_drnc_ygaY2 -  Melt Curve Plate View Results.xlsx
- Supplementary Data 4/ygaY2/dstpA_drnc_ygaY2 -  Gene Expression Results - Bar Chart.xlsx
- Supplementary Data 4/ygaY2/dstpA_drnc_ygaY2 -  Standard Curve Results.xlsx
- Supplementary Data 4/ygaY2/dstpA_drnc_ygaY2 -  Quantification Amplification Results.xlsx
- Supplementary Data 4/ygaY2/dstpA_drnc_ygaY2.pcrd
- Supplementary Data 4/ygaY2/dstpA_drnc_ygaY2 -  Quantification Plate View Results.xlsx
- Supplementary Data 4/ygaY2/dstpA_drnc_ygaY2 -  Melt Curve Peak Results.xlsx
- Supplementary Data 4/ygaY2/dstpA_drnc_ygaY2 -  End Point Results.xlsx
- Supplementary Data 4/ygaY2/dstpA_drnc_ygaY2 -  Melt Curve Derivative Results.xlsx
- Supplementary Data 4/ygaY2/dstpA_drnc_ygaY2 -  Quantification Summary.xlsx
- Supplementary Data 4/proU1/dstpA_drnc_proU1 -  Quantification Summary.xlsx
- Supplementary Data 4/proU1/dstpA_drnc_proU1.pcrd
- Supplementary Data 4/proU1/dstpA_drnc_proU1 -  Melt Curve Plate View Results.xlsx
- Supplementary Data 4/proU1/dstpA_drnc_proU1 -  Melt Curve Peak Results.xlsx
- Supplementary Data 4/proU1/dstpA_drnc_proU1 -  Gene Expression Results - Bar Chart.xlsx
- Supplementary Data 4/proU1/dstpA_drnc_proU1 -  Standard Curve Results.xlsx
- Supplementary Data 4/proU1/dstpA_drnc_proU1 -  Melt Curve Derivative Results.xlsx
- Supplementary Data 4/proU1/dstpA_drnc_proU1 -  Melt Curve Summary.xlsx
- Supplementary Data 4/proU1/dstpA_drnc_proU1 -  Quantification Amplification Results.xlsx
- Supplementary Data 4/proU1/dstpA_drnc_proU1 -  Quantification Plate View Results.xlsx
- Supplementary Data 4/proU1/dstpA_drnc_proU1 -  End Point Results.xlsx
- Supplementary Data 4/proU1/dstpA_drnc_proU1 -  Melt Curve RFU Results.xlsx
- Supplementary Data 4/proU1/dstpA_drnc_proU1 -  Quantification Cq Results.xlsx
- Supplementary Data 4/proV1/dstpA_drnc_proV1 -  Melt Curve Peak Results.xlsx
- Supplementary Data 4/proV1/dstpA_drnc_proV1 -  Quantification Cq Results.xlsx
- Supplementary Data 4/proV1/dstpA_drnc_proV1 -  Melt Curve Summary.xlsx
- Supplementary Data 4/proV1/dstpA_drnc_proV1 -  End Point Results.xlsx
- Supplementary Data 4/proV1/dstpA_drnc_proV1 -  Melt Curve Plate View Results.xlsx
- Supplementary Data 4/proV1/dstpA_drnc_proV1.pcrd
- Supplementary Data 4/proV1/dstpA_drnc_proV1 -  Quantification Summary.xlsx
- Supplementary Data 4/proV1/dstpA_drnc_proV1 -  Melt Curve Derivative Results.xlsx
- Supplementary Data 4/proV1/dstpA_drnc_proV1 -  Melt Curve RFU Results.xlsx
- Supplementary Data 4/proV1/dstpA_drnc_proV1 -  Quantification Plate View Results.xlsx
- Supplementary Data 4/proV1/dstpA_drnc_proV1 -  Quantification Amplification Results.xlsx
- Supplementary Data 4/proV1/dstpA_drnc_proV1 -  Gene Expression Results - Bar Chart.xlsx
- Supplementary Data 4/proV1/dstpA_drnc_proV1 -  Standard Curve Results.xlsx
