# Supplementary material for: The environmentally-regulated interplay between local three-dimensional chromatin organisation and transcription of proVWX in E. coli
Source: Nat Commun. 2023 Nov 17;14:7478. doi: 10.1038/s41467-023-43322-y (PMC10656529; doi:10.1038/s41467-023-43322-y)
Supplement: Supplementary file 7 — Supplementary Data 4 [file 41467_2023_43322_MOESM7_ESM.zip › Supplementary Data 4/dstpA_drnc_Data_Analysis.xlsx]

## Sheet: nrdF1
nrdF1
Intercept (b):	11.9623
Slope (a):	-3.36049
Library	Ct values	Expression level	Average	Expression level	Standard Deviation	Negative error value	Positive error value	Negative error	Positive error		Normalisation factor	Normalised expression level	Normalised average expression level	Normalised negative error value	Normalised positive error value	Normalised negative error	Normalised positive error
01_ΔstpA_HS-M9_R1	23.2329	0.000442754	23.2052	0.000451224	0.0210538	0.000444761	0.000457781	6.46261e-06	6.55651e-06		154488	68.4	69.7085	68.7101	70.7214	0.998393	1.0129
	23.201	0.000452548										69.9131
	23.1819	0.000458511										70.8342
02_ΔstpA_HS-M9_R2	24.4128	0.000197259	24.2317	0.000223327	0.128103	0.00020456	0.000243815	1.87668e-05	2.04886e-05		190678	37.613	42.5836	39.0052	46.4904	3.57843	3.90673
	24.1389	0.000237988										45.3792
	24.1434	0.000237264										45.2411
03_ΔstpA_HS-M9_R3	24.2937	0.000214041	24.0598	0.00025124	0.168289	0.000223878	0.000281948	2.73627e-05	3.0707e-05		218010	46.6631	54.7729	48.8076	61.4674	5.96535	6.69444
	23.9046	0.000279425										60.9174
	23.9811	0.000265159										57.8073
04_ΔstpA_HS-M9_R4	24.0372	0.000255165	23.8998	0.000280359	0.127181	0.000256962	0.000305887	2.33973e-05	2.55277e-05		182025	46.4465	51.0324	46.7735	55.6791	4.25889	4.64668
	23.7306	0.000314823										57.3057
	23.9316	0.000274319										49.933
05_ΔstpA_LS-M9_R1	24.5068	0.000184965	24.2864	0.000215112	0.158985	0.00019291	0.000239869	2.22021e-05	2.47573e-05		210635	38.96	45.31	40.6335	50.5248	4.67653	5.21475
	24.2149	0.000225919										47.5864
	24.1376	0.000238206										50.1744
06_ΔstpA_LS-M9_R2	24.4038	0.000198486	24.1506	0.000236087	0.17903	0.000208832	0.000266898	2.72549e-05	3.08119e-05		202558	40.2051	47.8213	42.3006	54.0626	5.5207	6.24122
	24.0253	0.000257256										52.1093
	24.0228	0.000257702										52.1998
07_ΔstpA_LS-M9_R3	24.4083	0.000197876	24.3553	0.000205193	0.114784	0.000189673	0.000221983	1.552e-05	1.67899e-05		210215	41.5965	43.1347	39.8721	46.6641	3.26254	3.52949
	24.1959	0.00022887										48.1119
	24.4617	0.000190768										40.1023
08_ΔstpA_LS-M9_R4	24.0096	0.000260035	23.9867	0.00026415	0.019253	0.000260688	0.000267658	3.46178e-06	3.50775e-06		184580	47.9971	48.7567	48.1177	49.4042	0.638975	0.64746
	23.988	0.000263919										48.7141
	23.9625	0.000268565										49.5717
09_ΔstpA_SS-M9_R1	22.7949	0.000597731	22.8357	0.000581225	0.0905994	0.000546241	0.00061845	3.49842e-05	3.72248e-05		141358	84.4943	82.1611	77.2158	87.4231	4.94531	5.26204
	22.751	0.000615968										87.0723
	22.9613	0.000533297										75.386
10_ΔstpA_SS-M9_R2	23.452	0.000381021	23.3284	0.000414697	0.0881556	0.00039039	0.000440518	2.43077e-05	2.58212e-05		167650	63.8784	69.5241	65.4489	73.853	4.07519	4.32893
	23.2525	0.000436833										73.2352
	23.2807	0.000428478										71.8345
11_ΔstpA_SS-M9_R3	23.8702	0.0002861	23.7306	0.000314807	0.113642	0.000291224	0.0003403	2.35829e-05	2.54927e-05		245696	70.2936	77.3468	71.5525	83.6102	5.79423	6.26344
	23.5918	0.00034622										85.0648
	23.7299	0.000314965										77.3857
12_ΔstpA_SS-M9_R4	23.1914	0.000455531	23.1511	0.000468262	0.0332816	0.000457705	0.000479063	1.05576e-05	1.08011e-05		186639	85.02	87.396	85.4256	89.4119	1.97045	2.01591
	23.1522	0.000467926										87.3333
	23.1099	0.000481694										89.903
13_Δrnc_HS-M9_R1	21.624	0.00133329	21.4187	0.00153469	0.153071	0.00138188	0.0017044	0.00015281	0.000169708		47315.5	63.0855	72.6148	65.3845	80.6446	7.23027	8.0298
	21.3755	0.00158083										74.7976
	21.2566	0.00171496										81.1442
14_Δrnc_HS-M9_R2	22.18	0.000910936	22.2401	0.000874184	0.0482097	0.000845779	0.000903543	2.84051e-05	2.93591e-05		103512	94.2925	90.4882	87.548	93.5272	2.94026	3.03901
	22.2422	0.000872882										90.3534
	22.298	0.000840167										86.967
15_Δrnc_HS-M9_R3	22.1798	0.00091106	22.1574	0.000925133	0.0679161	0.000883068	0.000969202	4.20653e-05	4.40691e-05		89913.3	81.9164	83.1818	79.3996	87.1442	3.78223	3.9624
	22.0653	0.000985381										88.5989
	22.2271	0.000881985										79.3022
16_Δrnc_HS-M9_R4	21.5652	0.00138815	21.4677	0.00148401	0.104715	0.00138126	0.0015944	0.000102748	0.000110391		55687.1	77.3022	82.6403	76.9185	88.7876	5.72171	6.14733
	21.3224	0.00163935										91.2908
	21.5155	0.00143616										79.9753
17_Δrnc_LS-M9_R1	21.6483	0.0013113	21.5961	0.00135902	0.0709557	0.00129453	0.00142673	6.44928e-05	6.77058e-05		62121.3	81.4598	84.424	80.4177	88.63	4.00637	4.20597
	21.4958	0.00145572										90.4313
	21.6443	0.00131491										81.6839
18_Δrnc_LS-M9_R2	21.3543	0.00160398	21.2712	0.00169795	0.0753642	0.00161249	0.00178793	8.5455e-05	8.99837e-05		45336	72.7178	76.9782	73.104	81.0577	3.87418	4.0795
	21.2874	0.00167914										76.1255
	21.1718	0.00181756										82.4009
19_Δrnc_LS-M9_R3	21.7773	0.00120035	21.7049	0.00126145	0.150887	0.00113755	0.00139884	0.000123902	0.000137397		62338.1	74.8278	78.6362	70.9124	87.2012	7.72379	8.56507
	21.4948	0.00145671										90.8086
	21.8424	0.00114795										71.5611
20_Δrnc_LS-M9_R4	21.5879	0.00136669	21.6361	0.00132233	0.136503	0.00120426	0.00145197	0.00011807	0.000129647		69837.8	95.4469	92.3484	84.1026	101.403	8.24578	9.05423
	21.4983	0.00145328										101.494
	21.822	0.00116412										81.2994
21_Δrnc_SS-M9_R1	21.5574	0.00139557	21.4676	0.00148415	0.206205	0.00128859	0.00170938	0.000195556	0.000225233		62415.1	87.1047	92.6333	80.4277	106.691	12.2056	14.058
	21.1824	0.00180443										112.624
	21.6629	0.0012982										81.0271
22_Δrnc_SS-M9_R2	20.692	0.00252501	20.6121	0.00266705	0.149409	0.00240753	0.00295456	0.000259527	0.000287503		40368.6	101.931	107.665	97.1885	119.271	10.4767	11.6061
	20.4028	0.00307842										124.272
	20.7416	0.00244064										98.5253
23_Δrnc_SS-M9_R3	22.2097	0.000892555	22.0897	0.000969061	0.0851414	0.000914145	0.00102728	5.49159e-05	5.82149e-05		77200.9	68.9061	74.8124	70.5728	79.3066	4.23956	4.49424
	22.038	0.00100399										77.5086
	22.0213	0.00101552										78.3994
24_Δrnc_SS-M9_R4	21.168	0.00182232	21.1791	0.00180848	0.11382	0.0016728	0.00195516	0.000135682	0.000146687		47202.2	86.0174	85.3641	78.9597	92.2881	6.40447	6.92394
	21.0456	0.00198171										93.5412
	21.3238	0.00163785										77.3102

## Sheet: nrdF1_Chart
Library	01_ΔstpA_HS-M9_R1	02_ΔstpA_HS-M9_R2	03_ΔstpA_HS-M9_R3	04_ΔstpA_HS-M9_R4	05_ΔstpA_LS-M9_R1	06_ΔstpA_LS-M9_R2	07_ΔstpA_LS-M9_R3	08_ΔstpA_LS-M9_R4	09_ΔstpA_SS-M9_R1	10_ΔstpA_SS-M9_R2	11_ΔstpA_SS-M9_R3	12_ΔstpA_SS-M9_R4	13_Δrnc_HS-M9_R1	14_Δrnc_HS-M9_R2	15_Δrnc_HS-M9_R3	16_Δrnc_HS-M9_R4	17_Δrnc_LS-M9_R1	18_Δrnc_LS-M9_R2	19_Δrnc_LS-M9_R3	20_Δrnc_LS-M9_R4	21_Δrnc_SS-M9_R1	22_Δrnc_SS-M9_R2	23_Δrnc_SS-M9_R3	24_Δrnc_SS-M9_R4
Average	69.7085	42.5836	54.7729	51.0324	45.31	47.8213	43.1347	48.7567	82.1611	69.5241	77.3468	87.396	72.6148	90.4882	83.1818	82.6403	84.424	76.9782	78.6362	92.3484	92.6333	107.665	74.8124	85.3641
Value 1	68.4	37.613	46.6631	46.4465	38.96	40.2051	41.5965	47.9971	84.4943	63.8784	70.2936	85.02	63.0855	94.2925	81.9164	77.3022	81.4598	72.7178	74.8278	95.4469	87.1047	101.931	68.9061	86.0174
Value 2	69.9131	45.3792	60.9174	57.3057	47.5864	52.1093	48.1119	48.7141	87.0723	73.2352	85.0648	87.3333	74.7976	90.3534	88.5989	91.2908	90.4313	76.1255	90.8086	101.494	112.624	124.272	77.5086	93.5412
Value 3	70.8342	45.2411	57.8073	49.933	50.1744	52.1998	40.1023	49.5717	75.386	71.8345	77.3857	89.903	81.1442	86.967	79.3022	79.9753	81.6839	82.4009	71.5611	81.2994	81.0271	98.5253	78.3994	77.3102
Average: Negative error	0.998393	3.57843	5.96535	4.25889	4.67653	5.5207	3.26254	0.638975	4.94531	4.07519	5.79423	1.97045	7.23027	2.94026	3.78223	5.72171	4.00637	3.87418	7.72379	8.24578	12.2056	10.4767	4.23956	6.40447
Average: Positive error	1.0129	3.90673	6.69444	4.64668	5.21475	6.24122	3.52949	0.64746	5.26204	4.32893	6.26344	2.01591	8.0298	3.03901	3.9624	6.14733	4.20597	4.0795	8.56507	9.05423	14.058	11.6061	4.49424	6.92394
Sample	NT331_HS-M9	NT331_LS-M9	NT331_SS-M9	NT644_HS-M9	NT644_LS-M9	NT644_SS-M9
Average	54.5244	46.2557	79.107	82.2313	83.0967	90.1188
Replicate 1	69.7085	45.31	82.1611	72.6148	84.424	92.6333
Replicate 2	42.5836	47.8213	69.5241	90.4882	76.9782	107.665
Replicate 3	54.7729	43.1347	77.3468	83.1818	78.6362	74.8124
Replicate 4	51.0324	48.7567	87.396	82.6403	92.3484	85.3641
Error in average	11.3342	2.53913	7.5931	7.34224	6.94474	13.7973
Replicate 1: Negative error	0.998393	4.67653	4.94531	7.23027	4.00637	12.2056
Replicate 1: Positive error	1.0129	5.21475	5.26204	8.0298	4.20597	14.058
Replicate 2: Negative error	3.57843	5.5207	4.07519	2.94026	3.87418	10.4767
Replicate 2: Positive error	3.90673	6.24122	4.32893	3.03901	4.0795	11.6061
Replicate 3: Negative error	5.96535	3.26254	5.79423	3.78223	7.72379	4.23956
Replicate 3: Positive error	6.69444	3.52949	6.26344	3.9624	8.56507	4.49424
Replicate 4: Negative error	4.25889	0.638975	1.97045	5.72171	8.24578	6.40447
Replicate 4: Positive error	4.64668	0.64746	2.01591	6.14733	9.05423	6.92394

## Sheet: nrdF2
nrdF2
Intercept (b):	12.2847
Slope (a):	-3.46412
Library	Ct values	Expression level	Average	Expression level	Standard Deviation	Negative error	Positive error	Negative error	Positive error		Normalisation factor	Normalised expression level	Normalised average expression level	Normalised negative error value	Normalised positive error value	Normalised negative error	Normalised positive error
01_ΔstpA_HS-M9_R1	24.2963	0.00034084	24.1752	0.000369408	0.116117	0.000341969	0.000399049	2.74394e-05	2.96411e-05		154488	52.6556	57.069	52.83	61.6482	4.23904	4.57918
	24.0186	0.000409934										63.3298
	24.2107	0.00036079										55.7376
02_ΔstpA_HS-M9_R2	25.5187	0.000151246	25.4992	0.000153214	0.148539	0.00013881	0.000169114	1.44045e-05	1.58993e-05		190678	28.8394	29.2147	26.468	32.2463	2.74663	3.03166
	25.3084	0.000173939										33.1664
	25.6707	0.000136715										26.0686
03_ΔstpA_HS-M9_R3	25.0902	0.00020109	24.8368	0.00023798	0.395503	0.000182965	0.000309536	5.50145e-05	7.15565e-05		218010	43.8397	51.882	39.8883	67.482	11.9937	15.6
	24.2782	0.000344963										75.2054
	25.1419	0.000194293										42.3578
04_ΔstpA_HS-M9_R4	25.2851	0.000176656	25.2069	0.000186079	0.0552857	0.000179366	0.000193045	6.71396e-06	6.96528e-06		182025	32.1559	33.8711	32.649	35.139	1.22211	1.26786
	25.1673	0.000191036										34.7734
	25.1682	0.00019092										34.7522
05_ΔstpA_LS-M9_R1	26.4702	8.03565e-05	26.4157	8.33193e-05	0.104839	7.77108e-05	8.93326e-05	5.60853e-06	6.01331e-06		210635	16.9259	17.5499	16.3686	18.8166	1.18135	1.26661
	26.269	9.18506e-05										19.3469
	26.5079	7.83671e-05										16.5068
06_ΔstpA_LS-M9_R2	25.4658	0.000156657	25.3697	0.000166986	0.104453	0.000155786	0.000178992	1.12005e-05	1.20057e-05		202558	31.7322	33.8245	31.5557	36.2564	2.26875	2.43186
	25.2245	0.000183908										37.2521
	25.4189	0.000161619										32.7372
07_ΔstpA_LS-M9_R3	25.9693	0.000112102	25.4158	0.000161952	0.738777	9.9111e-05	0.000264639	6.28414e-05	0.000102686		210215	23.5655	34.0448	20.8346	55.631	13.2102	21.5861
	24.3716	0.000324197										68.151
	25.9065	0.00011688										24.57
08_ΔstpA_LS-M9_R4	25.2709	0.000178324	25.2319	0.000183006	0.0948887	0.00017182	0.00019492	1.11861e-05	1.19143e-05		184580	32.915	33.7792	31.7145	35.9783	2.06473	2.19915
	25.1012	0.000199615										36.8449
	25.3236	0.000172183										31.7816
09_ΔstpA_SS-M9_R1	23.9684	0.000423854	23.8485	0.000459019	0.123786	0.000422763	0.000498384	3.6256e-05	3.93653e-05		141358	59.9154	64.8863	59.7612	70.4509	5.12509	5.56461
	23.6781	0.000514072										72.6685
	23.899	0.000443866										62.7442
10_ΔstpA_SS-M9_R2	24.7138	0.000258252	24.6949	0.000261515	0.0162773	0.000258701	0.00026436	2.81419e-06	2.84481e-06		167650	43.296	43.843	43.3712	44.32	0.4718	0.476933
	24.6968	0.000261177										43.7864
	24.674	0.000265162										44.4545
11_ΔstpA_SS-M9_R3	24.9884	0.000215161	24.9182	0.000225442	0.0984174	0.000211166	0.000240683	1.42758e-05	1.5241e-05		245696	52.8642	55.3901	51.8826	59.1347	3.50751	3.74464
	24.779	0.000247293										60.7589
	24.9872	0.000215341										52.9084
12_ΔstpA_SS-M9_R4	24.1712	0.000370388	24.1603	0.000373103	0.0951156	0.000350245	0.000397454	2.28585e-05	2.43503e-05		186639	69.1288	69.6357	65.3694	74.1804	4.26629	4.54472
	24.0387	0.000404512										75.4978
	24.2709	0.000346657										64.6997
13_Δrnc_HS-M9_R1	22.6606	0.00101099	22.5851	0.00106304	0.0578493	0.00102294	0.00110471	4.01003e-05	4.16723e-05		47315.5	47.8355	50.2983	48.4009	52.27	1.89737	1.97175
	22.5745	0.00107051										50.6518
	22.5201	0.00110997										52.5188
14_Δrnc_HS-M9_R2	23.4058	0.000616074	23.3828	0.000625556	0.0491353	0.000605455	0.000646324	2.01006e-05	2.07679e-05		103512	63.7708	64.7523	62.6717	66.902	2.08065	2.14972
	23.4281	0.000606999										62.8315
	23.3145	0.000654602										67.7589
15_Δrnc_HS-M9_R3	22.5387	0.00109633	23.1517	0.000729414	0.444138	0.000542955	0.000979908	0.00018646	0.000250493		89913.3	98.5748	65.5841	48.8188	88.1067	16.7652	22.5227
	23.5766	0.000549923										49.4454
	23.3398	0.000643693										57.8766
16_Δrnc_HS-M9_R4	22.6735	0.00100237	22.6822	0.000996553	0.00632933	0.000992369	0.00100075	4.18377e-06	4.20141e-06		55687.1	55.819	55.4951	55.2621	55.7291	0.232982	0.233964
	22.685	0.000994727										55.3934
	22.6882	0.00099259										55.2744
17_Δrnc_LS-M9_R1	22.287	0.00129591	22.5117	0.00111615	0.18214	0.000988876	0.0012598	0.00012727	0.00014365		62121.3	80.5037	69.3364	61.4303	78.2601	7.90617	8.92371
	22.7332	0.00096337										59.8458
	22.5149	0.00111377										69.1887
18_Δrnc_LS-M9_R2	22.3419	0.00124955	22.2661	0.00131411	0.0603975	0.0012624	0.00136794	5.17114e-05	5.38296e-05		45336	56.6497	59.5766	57.2323	62.0171	2.34439	2.44042
	22.1941	0.00137854										62.4975
	22.2623	0.00131742										59.7266
19_Δrnc_LS-M9_R3	22.6201	0.00103855	22.8597	0.000885661	0.172839	0.000789539	0.000993486	9.61221e-05	0.000107824		62338.1	64.7412	55.2104	49.2184	61.932	5.99206	6.72157
	23.0215	0.000795375										49.5822
	22.9375	0.000841014										52.4272
20_Δrnc_LS-M9_R4	22.0974	0.00146999	22.2036	0.0013698	0.214693	0.00118763	0.00157991	0.000182171	0.000210114		69837.8	102.661	95.6637	82.9413	110.338	12.7224	14.6739
	22.0104	0.00155754										108.775
	22.5031	0.00112258										78.3986
21_Δrnc_SS-M9_R1	22.4749	0.00114377	22.5253	0.00110608	0.0524281	0.0010682	0.00114531	3.78816e-05	3.9225e-05		62415.1	71.3885	69.0362	66.6718	71.4844	2.36439	2.44823
	22.5976	0.00105419										65.7973
	22.5035	0.00112229										70.0477
22_Δrnc_SS-M9_R2	21.2703	0.00254736	21.351	0.00241428	0.0791946	0.00229048	0.00254477	0.000123801	0.000130493		40368.6	102.834	97.4612	92.4635	102.729	4.99769	5.26782
	21.4586	0.00224764										90.7343
	21.3241	0.00245779										99.2176
23_Δrnc_SS-M9_R3	22.9404	0.000839421	23.0308	0.000790441	0.065439	0.000756796	0.000825581	3.36448e-05	3.51405e-05		77200.9	64.8041	61.0228	58.4254	63.7357	2.59741	2.71288
	23.0591	0.000775729										59.887
	23.093	0.000758436										58.5519
24_Δrnc_SS-M9_R4	22.0161	0.00155168	22.1227	0.00144548	0.0754673	0.00137476	0.00151984	7.07207e-05	7.43588e-05		47202.2	73.243	68.2299	64.8917	71.7398	3.33818	3.5099
	22.1729	0.00139805										65.9912
	22.1792	0.00139222										65.7161

## Sheet: nrdF2_Chart
Library	01_ΔstpA_HS-M9_R1	02_ΔstpA_HS-M9_R2	03_ΔstpA_HS-M9_R3	04_ΔstpA_HS-M9_R4	05_ΔstpA_LS-M9_R1	06_ΔstpA_LS-M9_R2	07_ΔstpA_LS-M9_R3	08_ΔstpA_LS-M9_R4	09_ΔstpA_SS-M9_R1	10_ΔstpA_SS-M9_R2	11_ΔstpA_SS-M9_R3	12_ΔstpA_SS-M9_R4	13_Δrnc_HS-M9_R1	14_Δrnc_HS-M9_R2	15_Δrnc_HS-M9_R3	16_Δrnc_HS-M9_R4	17_Δrnc_LS-M9_R1	18_Δrnc_LS-M9_R2	19_Δrnc_LS-M9_R3	20_Δrnc_LS-M9_R4	21_Δrnc_SS-M9_R1	22_Δrnc_SS-M9_R2	23_Δrnc_SS-M9_R3	24_Δrnc_SS-M9_R4
Average	57.069	29.2147	51.882	33.8711	17.5499	33.8245	34.0448	33.7792	64.8863	43.843	55.3901	69.6357	50.2983	64.7523	65.5841	55.4951	69.3364	59.5766	55.2104	95.6637	69.0362	97.4612	61.0228	68.2299
Value 1	52.6556	28.8394	43.8397	32.1559	16.9259	31.7322	23.5655	32.915	59.9154	43.296	52.8642	69.1288	47.8355	63.7708	98.5748	55.819	80.5037	56.6497	64.7412	102.661	71.3885	102.834	64.8041	73.243
Value 2	63.3298	33.1664	75.2054	34.7734	19.3469	37.2521	68.151	36.8449	72.6685	43.7864	60.7589	75.4978	50.6518	62.8315	49.4454	55.3934	59.8458	62.4975	49.5822	108.775	65.7973	90.7343	59.887	65.9912
Value 3	55.7376	26.0686	42.3578	34.7522	16.5068	32.7372	24.57	31.7816	62.7442	44.4545	52.9084	64.6997	52.5188	67.7589	57.8766	55.2744	69.1887	59.7266	52.4272	78.3986	70.0477	99.2176	58.5519	65.7161
Average: Negative error	4.23904	2.74663	11.9937	1.22211	1.18135	2.26875	13.2102	2.06473	5.12509	0.4718	3.50751	4.26629	1.89737	2.08065	16.7652	0.232982	7.90617	2.34439	5.99206	12.7224	2.36439	4.99769	2.59741	3.33818
Average: Positive error	4.57918	3.03166	15.6	1.26786	1.26661	2.43186	21.5861	2.19915	5.56461	0.476933	3.74464	4.54472	1.97175	2.14972	22.5227	0.233964	8.92371	2.44042	6.72157	14.6739	2.44823	5.26782	2.71288	3.5099
Sample	NT331_HS-M9	NT331_LS-M9	NT331_SS-M9	NT644_HS-M9	NT644_LS-M9	NT644_SS-M9
Average	43.0092	29.7996	58.4388	59.0324	69.9468	73.9375
Replicate 1	57.069	17.5499	64.8863	50.2983	69.3364	69.0362
Replicate 2	29.2147	33.8245	43.843	64.7523	59.5766	97.4612
Replicate 3	51.882	34.0448	55.3901	65.5841	55.2104	61.0228
Replicate 4	33.8711	33.7792	69.6357	55.4951	95.6637	68.2299
Error in average	13.5425	8.16727	11.3911	7.40357	18.1331	16.0909
Replicate 1: Negative error	4.23904	1.18135	5.12509	1.89737	7.90617	2.36439
Replicate 1: Positive error	4.57918	1.26661	5.56461	1.97175	8.92371	2.44823
Replicate 2: Negative error	2.74663	2.26875	0.4718	2.08065	2.34439	4.99769
Replicate 2: Positive error	3.03166	2.43186	0.476933	2.14972	2.44042	5.26782
Replicate 3: Negative error	11.9937	13.2102	3.50751	16.7652	5.99206	2.59741
Replicate 3: Positive error	15.6	21.5861	3.74464	22.5227	6.72157	2.71288
Replicate 4: Negative error	1.22211	2.06473	4.26629	0.232982	12.7224	3.33818
Replicate 4: Positive error	1.26786	2.19915	4.54472	0.233964	14.6739	3.5099

## Sheet: proU1
proU1
Intercept (b):	11.9106
Slope (a):	-3.39133
Library	Ct values	Expression level	Average	Expression level	Standard Deviation	Negative error	Positive error	Negative error	Positive error		Normalisation factor	Normalised expression level	Normalised average expression level	Normalised negative error value	Normalised positive error value	Normalised negative error	Normalised positive error			Reason for elimination
01_ΔstpA_HS-M9_R1	23.5983	0.00035783	23.5718	0.000364307	0.0566679	0.000350556	0.000378597	1.37506e-05	1.429e-05		154488	55.2803	56.2809	54.1566	58.4886	2.1243	2.20763
	23.4931	0.000384312										59.3714
	23.6242	0.000351595										54.317
02_ΔstpA_HS-M9_R2	24.5763	0.0001842	24.4318	0.000203181	0.11504	0.000187915	0.000219687	1.5266e-05	1.65062e-05		190678	35.123	38.7422	35.8313	41.8896	2.9109	3.14738
	24.4244	0.000204204										38.9372
	24.2948	0.000222995										42.5203
03_ΔstpA_HS-M9_R3	24.2888	0.000223908	24.301	0.000222053	0.0445312	0.00021544	0.000228869	6.61329e-06	6.8163e-06		218010	48.8141	48.4098	46.968	49.8958	1.44176	1.48602
	24.3606	0.000213244										46.4892
	24.2536	0.000229311										49.9921
04_ΔstpA_HS-M9_R4	24.4124	0.000205877	24.4209	0.000204692	0.0657967	0.000195749	0.000214044	8.94306e-06	9.35164e-06		182025	37.4749	37.2591	35.6313	38.9614	1.62786	1.70223
	24.5054	0.000193279										35.1817
	24.3449	0.000215531										39.2321
05_ΔstpA_LS-M9_R1	26.1572	6.2967e-05	26.1875	6.1688e-05	0.0443798	5.98569e-05	6.35751e-05	1.83107e-06	1.88708e-06		210635	13.263	12.9936	12.6079	13.3911	0.385687	0.397485
	26.2502	5.9115e-05										12.4517
	26.1549	6.30653e-05										13.2838
06_ΔstpA_LS-M9_R2	25.1525	0.000124557	25.1824	0.000122055	0.130173	0.00011173	0.000133333	1.03245e-05	1.12786e-05		202558	25.2301	24.7232	22.6319	27.0078	2.09132	2.28458
	25.3547	0.000108583										21.9943
	25.0401	0.000134442										27.2323
07_ΔstpA_LS-M9_R3	25.5778	9.33203e-05	25.7066	8.55072e-05	0.101444	7.9816e-05	9.16042e-05	5.69118e-06	6.09698e-06		210215	19.6173	17.9749	16.7785	19.2566	1.19637	1.28168
	25.8257	7.88626e-05										16.5781
	25.7162	8.49494e-05										17.8576
08_ΔstpA_LS-M9_R4	24.9919	0.000138915	25.0744	0.000131347	0.0665485	0.000125544	0.000137418	5.80268e-06	6.07088e-06		184580	25.6409	24.244	23.1729	25.3645	1.07106	1.12056
	25.1548	0.000124364										22.9551
	25.0764	0.000131164										24.2101
09_ΔstpA_SS-M9_R1	22.3058	0.000860591	22.3818	0.000817276	0.124408	0.000751077	0.000889309	6.61986e-05	7.20333e-05		141358	121.652	115.529	106.171	125.711	9.35774	10.1825
	22.5572	0.000725507										102.557
	22.2825	0.000874315										123.592
10_ΔstpA_SS-M9_R2	22.4636	0.000773116	22.56	0.000724154	0.096361	0.000678292	0.000773116	4.58615e-05	4.89624e-05	22.4636	167650	129.613	121.405	113.716	129.613	7.6887	8.20856
	22.6564	0.000678292								22.6564		113.716
										25.9413		0								According to my lab notes, this sample had inaccurate pipetting
11_ΔstpA_SS-M9_R3	23.148	0.000485785	23.1769	0.000476336	0.0424393	0.000462807	0.000490261	1.35296e-05	1.39251e-05		245696	119.355	117.034	113.71	120.455	3.32417	3.42135
	23.2369	0.00045732										112.361
	23.1459	0.000486493										119.529
12_ΔstpA_SS-M9_R4	22.6646	0.000674526	22.6347	0.000688333	0.132958	0.000628916	0.000753362	5.94161e-05	6.50294e-05		186639	125.893	128.47	117.38	140.607	11.0894	12.137
	22.7806	0.000623433										116.357
	22.459	0.000775543										144.747
13_Δrnc_HS-M9_R1	22.0412	0.00102995	21.935	0.00110692	0.0829475	0.0010463	0.00117105	6.06168e-05	6.41286e-05		47315.5	48.7328	52.3745	49.5063	55.4087	2.86811	3.03428
	21.9252	0.00111432										52.7247
	21.8387	0.00118173										55.9143
14_Δrnc_HS-M9_R2	22.3553	0.000832133	22.5876	0.000710689	0.228858	0.00060841	0.000830162	0.000102279	0.000119473		103512	86.1354	73.5645	62.9775	85.9314	10.5871	12.3668
	22.5087	0.000749823										77.6154
	22.8989	0.00057529										59.5492
15_Δrnc_HS-M9_R3	23.1838	0.000474128	22.9666	0.000549449	0.210508	0.000476272	0.000633869	7.31771e-05	8.44204e-05		89913.3	42.6304	49.4027	42.8232	56.9933	6.57959	7.59052
	22.6817	0.000666726										59.9475
	23.0344	0.000524733										47.1805
16_Δrnc_HS-M9_R4	22.2152	0.000915156	22.088	0.00099775	0.0942059	0.00093593	0.00106365	6.18201e-05	6.59035e-05		55687.1	50.9623	55.5618	52.1192	59.2317	3.44258	3.66997
	21.9902	0.00106622										59.3749
	22.0585	0.00101794										56.6859
17_Δrnc_LS-M9_R1	21.6568	0.00133707	21.8375	0.00118269	0.186287	0.00104217	0.00134215	0.000140515	0.00015946		62121.3	83.0606	73.4701	64.7411	83.3759	8.72897	9.90589
	21.7618	0.00124504										77.3433
	22.0939	0.00099374										61.7324
18_Δrnc_LS-M9_R2	21.4295	0.00156017	21.4746	0.00151316	0.118326	0.00139635	0.00163974	0.000116811	0.000126583		45336	70.7316	68.6006	63.3049	74.3394	5.29574	5.73875
	21.3575	0.00163831										74.2745
	21.6367	0.00135546										61.4513
19_Δrnc_LS-M9_R3	22.0979	0.000991052	22.1013	0.000988739	0.197421	0.000864705	0.00113056	0.000124033	0.000141825		62338.1	61.7802	61.6361	53.9041	70.4771	7.73201	8.84109
	21.8613	0.00116377										72.5469
	22.3448	0.000838075										52.244
20_Δrnc_LS-M9_R4	21.6541	0.00133951	21.7074	0.0012919	0.281076	0.00106745	0.00156354	0.000224449	0.000271643		69837.8	93.5481	90.2235	74.5485	109.194	15.675	18.9709
	21.3929	0.00159942										111.7
	22.0752	0.00100642										70.2863
21_Δrnc_SS-M9_R1	21.539	0.00144839	21.6547	0.00133899	0.223412	0.00115053	0.00155831	0.000188454	0.000219323		62415.1	90.4016	83.5729	71.8105	97.2619	11.7624	13.689
	21.4579	0.00153039										95.5192
	21.9672	0.00108303										67.5973
22_Δrnc_SS-M9_R2	20.5559	0.00282349	20.6148	0.00271279	0.105856	0.00252466	0.00291494	0.000188133	0.000202152		40368.6	113.981	109.512	101.917	117.672	7.59466	8.1606
	20.525	0.00288321										116.391
	20.7634	0.00245237										98.9989
23_Δrnc_SS-M9_R3	22.3673	0.000825351	22.4703	0.000769638	0.176892	0.000682537	0.000867854	8.71006e-05	9.82158e-05		77200.9	63.7178	59.4168	52.6925	66.9991	6.72425	7.58235
	22.3243	0.000849836										65.6081
	22.7192	0.000649959										50.1775
24_Δrnc_SS-M9_R4	21.388	0.00160479	21.5108	0.00147639	0.168949	0.00131639	0.00165585	0.000160005	0.000179453		47202.2	75.7496	69.6891	62.1365	78.1597	7.5526	8.4706
	21.3947	0.00159746										75.4039
	21.7497	0.00125533										59.2545

## Sheet: proU1_Chart
Library	01_ΔstpA_HS-M9_R1	02_ΔstpA_HS-M9_R2	03_ΔstpA_HS-M9_R3	04_ΔstpA_HS-M9_R4	05_ΔstpA_LS-M9_R1	06_ΔstpA_LS-M9_R2	07_ΔstpA_LS-M9_R3	08_ΔstpA_LS-M9_R4	09_ΔstpA_SS-M9_R1	10_ΔstpA_SS-M9_R2	11_ΔstpA_SS-M9_R3	12_ΔstpA_SS-M9_R4	13_Δrnc_HS-M9_R1	14_Δrnc_HS-M9_R2	15_Δrnc_HS-M9_R3	16_Δrnc_HS-M9_R4	17_Δrnc_LS-M9_R1	18_Δrnc_LS-M9_R2	19_Δrnc_LS-M9_R3	20_Δrnc_LS-M9_R4	21_Δrnc_SS-M9_R1	22_Δrnc_SS-M9_R2	23_Δrnc_SS-M9_R3	24_Δrnc_SS-M9_R4
Average	56.2809	38.7422	48.4098	37.2591	12.9936	24.7232	17.9749	24.244	115.529	121.405	117.034	128.47	52.3745	73.5645	49.4027	55.5618	73.4701	68.6006	61.6361	90.2235	83.5729	109.512	59.4168	69.6891
Value 1	55.2803	35.123	48.8141	37.4749	13.263	25.2301	19.6173	25.6409	121.652	129.613	119.355	125.893	48.7328	86.1354	42.6304	50.9623	83.0606	70.7316	61.7802	93.5481	90.4016	113.981	63.7178	75.7496
Value 2	59.3714	38.9372	46.4892	35.1817	12.4517	21.9943	16.5781	22.9551	102.557	113.716	112.361	116.357	52.7247	77.6154	59.9475	59.3749	77.3433	74.2745	72.5469	111.7	95.5192	116.391	65.6081	75.4039
Value 3	54.317	42.5203	49.9921	39.2321	13.2838	27.2323	17.8576	24.2101	123.592	0	119.529	144.747	55.9143	59.5492	47.1805	56.6859	61.7324	61.4513	52.244	70.2863	67.5973	98.9989	50.1775	59.2545
Average: Negative error	2.1243	2.9109	1.44176	1.62786	0.385687	2.09132	1.19637	1.07106	9.35774	7.6887	3.32417	11.0894	2.86811	10.5871	6.57959	3.44258	8.72897	5.29574	7.73201	15.675	11.7624	7.59466	6.72425	7.5526
Average: Positive error	2.20763	3.14738	1.48602	1.70223	0.397485	2.28458	1.28168	1.12056	10.1825	8.20856	3.42135	12.137	3.03428	12.3668	7.59052	3.66997	9.90589	5.73875	8.84109	18.9709	13.689	8.1606	7.58235	8.4706
Sample	NT331_HS-M9	NT331_LS-M9	NT331_SS-M9	NT644_HS-M9	NT644_LS-M9	NT644_SS-M9
Average	45.173	19.9839	120.609	57.7259	73.4826	80.5476
Replicate 1	56.2809	12.9936	115.529	52.3745	73.4701	83.5729
Replicate 2	38.7422	24.7232	121.405	73.5645	68.6006	109.512
Replicate 3	48.4098	17.9749	117.034	49.4027	61.6361	59.4168
Replicate 4	37.2591	24.244	128.47	55.5618	90.2235	69.6891
Error in average	8.90407	5.58298	5.80271	10.8545	12.1714	21.6986
Replicate 1: Negative error	2.1243	0.385687	9.35774	2.86811	8.72897	11.7624
Replicate 1: Positive error	2.20763	0.397485	10.1825	3.03428	9.90589	13.689
Replicate 2: Negative error	2.9109	2.09132	7.6887	10.5871	5.29574	7.59466
Replicate 2: Positive error	3.14738	2.28458	8.20856	12.3668	5.73875	8.1606
Replicate 3: Negative error	1.44176	1.19637	3.32417	6.57959	7.73201	6.72425
Replicate 3: Positive error	1.48602	1.28168	3.42135	7.59052	8.84109	7.58235
Replicate 4: Negative error	1.62786	1.07106	11.0894	3.44258	15.675	7.5526
Replicate 4: Positive error	1.70223	1.12056	12.137	3.66997	18.9709	8.4706

## Sheet: proV1
proV1
Intercept (b):	11.6725
Slope (a):	-3.41022
Library	Ct values	Expression level	Average	Expression level	Standard Deviation	Negative error	Positive error	Negative error	Positive error		Normalisation factor	Normalised expression level	Normalised average expression level	Normalised negative error value	Normalised positive error value	Normalised negative error	Normalised positive error			Reason for elimination
01_ΔstpA_HS-M9_R1	16.3299	0.0430794	16.2952	0.0441029	0.0586334	0.042391	0.045884	0.0017119	0.00178103		154488	6655.23	6813.36	6548.89	7088.5	264.467	275.147
	16.343	0.0427022										6596.97
	16.2126	0.0466318										7204.04
02_ΔstpA_HS-M9_R2	16.3328	0.0429956	16.348	0.042556	0.0682477	0.0406395	0.044563	0.00191653	0.00200691		190678	8198.33	8114.52	7749.08	8497.2	365.441	382.675
	16.4382	0.040043										7635.33
	16.2731	0.0447645										8535.63
03_ΔstpA_HS-M9_R3	16.4343	0.0401471	16.454	0.0396182	0.0578862	0.0380996	0.0411973	0.0015186	0.00157913		218010	8752.47	8637.16	8306.09	8981.43	331.071	344.267
	16.5326	0.0375693										8190.47
	16.395	0.0412284										8988.21
04_ΔstpA_HS-M9_R4	16.1498	0.0486517	16.1402	0.0489661	0.0384681	0.0477106	0.0502546	0.00125546	0.00128849		182025	8855.84	8913.06	8684.54	9147.6	228.525	234.538
	16.1818	0.0476094										8666.11
	16.0891	0.0506869										9226.28
05_ΔstpA_LS-M9_R1	18.2316	0.0119296	18.185	0.0123114	0.0657918	0.0117765	0.0128707	0.000534939	0.000559238		210635	2512.79	2593.22	2480.54	2711.01	112.677	117.795
	18.2313	0.0119319										2513.26
	18.0919	0.0131097										2761.36
06_ΔstpA_LS-M9_R2	18.8853	0.00767257	18.9357	0.00741609	0.0697181	0.00707508	0.00777354	0.000341014	0.000357451		202558	1554.14	1502.19	1433.12	1574.6	69.0753	72.4047
	19.0342	0.00693849										1405.45
	18.8874	0.00766159										1551.92
07_ΔstpA_LS-M9_R3	18.7168	0.00859727	18.8138	0.00805212	0.0965166	0.00754411	0.00859434	0.00050801	0.000542218		210215	1807.27	1692.68	1585.89	1806.66	106.791	113.982
	18.9455	0.00736722										1548.7
	18.7792	0.00824265										1732.73
08_ΔstpA_LS-M9_R4	18.664	0.00890893	18.8526	0.00784386	0.144288	0.00711573	0.0086465	0.000728134	0.000802642		184580	1644.41	1447.82	1313.42	1595.97	134.399	148.151
	19.0144	0.00703203										1297.97
	18.8794	0.00770341										1421.89
09_ΔstpA_SS-M9_R1	14.336	0.165558	14.4672	0.151524	0.0995482	0.141674	0.162059	0.00984998	0.0105348		141358	23403.1	21419.2	20026.9	22908.4	1392.38	1489.18
	14.5771	0.140694										19888.2
	14.4886	0.149355										21112.6
10_ΔstpA_SS-M9_R2	14.1577	0.186746	14.2685	0.173281	0.11083	0.160787	0.186746	0.0124938	0.0134646	14.1577	167650	31308	29050.6	26956.1	31308	2094.58	2257.34
	14.3793	0.160787								14.3793		26956.1
										15.3732		0								Outlier
11_ΔstpA_SS-M9_R3	14.839	0.117887	14.9469	0.1096	0.107948	0.101896	0.117887	0.00770418	0.00828668	14.839	245696	28964.2	26928.2	25035.4	28964.2	1892.88	2036
	15.0549	0.101896								15.0549		25035.4
										15.8504		0								According to my lab notes, this sample had inaccurate pipetting
12_ΔstpA_SS-M9_R4	14.4325	0.155123	14.5472	0.143562	0.104111	0.133816	0.154016	0.00974527	0.010455		186639	28952.1	26794.2	24975.3	28745.5	1818.85	1951.31
	14.5246	0.145766										27205.7
	14.6845	0.130852										24422.1
13_Δrnc_HS-M9_R1	15.2365	0.0901391	15.225	0.0908377	0.0191427	0.0896712	0.0920194	0.00116654	0.00118171		47315.5	4264.98	4298.03	4242.84	4353.94	55.1953	55.9133
	15.1981	0.0925069										4377.01
	15.2406	0.0898899										4253.19
14_Δrnc_HS-M9_R2			16.1309	0.0492743	0.0939076	0.046247	0.0524998	0.00302733	0.0032255	23.5839	103512	0	5100.47	4787.1	5434.34	313.364	333.876			Outlier
	16.037	0.0524998								16.037		5434.34
	16.2248	0.046247								16.2248		4787.1
15_Δrnc_HS-M9_R3	16.1959	0.0471605	16.1025	0.0502287	0.0789165	0.0476224	0.0529777	0.00260636	0.00274901		89913.3	4240.36	4516.23	4281.89	4763.4	234.347	247.172
	16.1088	0.0500157										4497.08
	16.0029	0.0537245										4830.55
16_Δrnc_HS-M9_R4	15.7129	0.0653423	15.6401	0.0686356	0.0954298	0.0643525	0.0732037	0.00428302	0.00456808		55687.1	3638.72	3822.11	3583.6	4076.5	238.509	254.383
	15.7021	0.0658221										3665.44
	15.5053	0.0751764										4186.35
17_Δrnc_LS-M9_R1	18.5631	0.00953694	18.4554	0.0102564	0.108765	0.00953017	0.0110379	0.000726217	0.000781556		62121.3	592.447	637.14	592.026	685.691	45.1135	48.5512
	18.4967	0.00997474										619.643
	18.3065	0.0113415										704.551
18_Δrnc_LS-M9_R2	18.3724	0.0108479	17.994	0.0140054	0.270478	0.0116676	0.0168116	0.0023378	0.00280622	18.3724	45336	491.798	634.947	528.961	762.169	105.986	127.223
	17.7562	0.0164452								17.7562		745.558
	17.8535	0.0153993								17.8535		698.142
19_Δrnc_LS-M9_R3	18.9431	0.00737871	18.7369	0.00848141	0.151963	0.00765433	0.00939787	0.000827084	0.000916454		62338.1	459.974	528.715	477.156	585.845	51.5588	57.13
	18.5815	0.00941941										587.188
	18.6859	0.00877809										547.209
20_Δrnc_LS-M9_R4	19.3115	0.00575378	19.1898	0.00624671	0.0884537	0.00588456	0.00663116	0.000362157	0.000384446		69837.8	401.832	436.257	410.964	463.106	25.2923	26.8488
	19.1538	0.0064002										446.976
	19.104	0.00661923										462.273
21_Δrnc_SS-M9_R1	14.4247	0.155942	14.3012	0.169496	0.0936636	0.159109	0.180562	0.0103874	0.0110655		62415.1	9733.1	10579.1	9930.81	11269.8	648.327	690.653
	14.1979	0.181743										11343.5
	14.2811	0.171816										10723.9
22_Δrnc_SS-M9_R2	14.0895	0.195548	14.0119	0.206059	0.0760482	0.195745	0.216916	0.0103136	0.010857		40368.6	7893.99	8318.31	7901.97	8756.6	416.347	438.284
	13.9086	0.220946										8919.28
	14.0377	0.202505										8174.84
23_Δrnc_SS-M9_R3	15.1807	0.0935956	15.0836	0.0999421	0.125362	0.0918306	0.10877	0.00811142	0.0088279		77200.9	7225.67	7715.62	7089.41	8397.14	626.209	681.522
	14.9066	0.11263										8695.12
	15.1634	0.0946971										7310.71
24_Δrnc_SS-M9_R4	15.0054	0.105358	14.8611	0.116138	0.10457	0.108221	0.124634	0.00791726	0.00849648		47202.2	4973.14	5481.97	5108.26	5883.02	373.713	401.053
	14.8171	0.11964										5647.3
	14.7609	0.124273										5865.96

## Sheet: proV1_Chart
Library	01_ΔstpA_HS-M9_R1	02_ΔstpA_HS-M9_R2	03_ΔstpA_HS-M9_R3	04_ΔstpA_HS-M9_R4	05_ΔstpA_LS-M9_R1	06_ΔstpA_LS-M9_R2	07_ΔstpA_LS-M9_R3	08_ΔstpA_LS-M9_R4	09_ΔstpA_SS-M9_R1	10_ΔstpA_SS-M9_R2	11_ΔstpA_SS-M9_R3	12_ΔstpA_SS-M9_R4	13_Δrnc_HS-M9_R1	14_Δrnc_HS-M9_R2	15_Δrnc_HS-M9_R3	16_Δrnc_HS-M9_R4	17_Δrnc_LS-M9_R1	18_Δrnc_LS-M9_R2	19_Δrnc_LS-M9_R3	20_Δrnc_LS-M9_R4	21_Δrnc_SS-M9_R1	22_Δrnc_SS-M9_R2	23_Δrnc_SS-M9_R3	24_Δrnc_SS-M9_R4
Average	6813.36	8114.52	8637.16	8913.06	2593.22	1502.19	1692.68	1447.82	21419.2	29050.6	26928.2	26794.2	4298.03	5100.47	4516.23	3822.11	637.14	634.947	528.715	436.257	10579.1	8318.31	7715.62	5481.97
Value 1	6655.23	8198.33	8752.47	8855.84	2512.79	1554.14	1807.27	1644.41	23403.1	31308	28964.2	28952.1	4264.98	0	4240.36	3638.72	592.447	491.798	459.974	401.832	9733.1	7893.99	7225.67	4973.14
Value 2	6596.97	7635.33	8190.47	8666.11	2513.26	1405.45	1548.7	1297.97	19888.2	26956.1	25035.4	27205.7	4377.01	5434.34	4497.08	3665.44	619.643	745.558	587.188	446.976	11343.5	8919.28	8695.12	5647.3
Value 3	7204.04	8535.63	8988.21	9226.28	2761.36	1551.92	1732.73	1421.89	21112.6	0	0	24422.1	4253.19	4787.1	4830.55	4186.35	704.551	698.142	547.209	462.273	10723.9	8174.84	7310.71	5865.96
Average: Negative error	264.467	365.441	331.071	228.525	112.677	69.0753	106.791	134.399	1392.38	2094.58	1892.88	1818.85	55.1953	313.364	234.347	238.509	45.1135	105.986	51.5588	25.2923	648.327	416.347	626.209	373.713
Average: Positive error	275.147	382.675	344.267	234.538	117.795	72.4047	113.982	148.151	1489.18	2257.34	2036	1951.31	55.9133	333.876	247.172	254.383	48.5512	127.223	57.13	26.8488	690.653	438.284	681.522	401.053
Sample	NT331_HS-M9	NT331_LS-M9	NT331_SS-M9	NT644_HS-M9	NT644_LS-M9	NT644_SS-M9
Average	8119.52	1808.98	26048.1	4434.21	559.264	8023.76
Replicate 1	6813.36	2593.22	21419.2	4298.03	637.14	10579.1
Replicate 2	8114.52	1502.19	29050.6	5100.47	634.947	8318.31
Replicate 3	8637.16	1692.68	26928.2	4516.23	528.715	7715.62
Replicate 4	8913.06	1447.82	26794.2	3822.11	436.257	5481.97
Error in average	931.62	533.264	3254.38	530.356	96.3614	2095.42
Replicate 1: Negative error	264.467	112.677	1392.38	55.1953	45.1135	648.327
Replicate 1: Positive error	275.147	117.795	1489.18	55.9133	48.5512	690.653
Replicate 2: Negative error	365.441	69.0753	2094.58	313.364	105.986	416.347
Replicate 2: Positive error	382.675	72.4047	2257.34	333.876	127.223	438.284
Replicate 3: Negative error	331.071	106.791	1892.88	234.347	51.5588	626.209
Replicate 3: Positive error	344.267	113.982	2036	247.172	57.13	681.522
Replicate 4: Negative error	228.525	134.399	1818.85	238.509	25.2923	373.713
Replicate 4: Positive error	234.538	148.151	1951.31	254.383	26.8488	401.053

## Sheet: proV2
proV2
Intercept (b):	11.6804
Slope (a):	-3.52578
Library	Ct values	Expression level	Average	Expression level	Standard Deviation	Negative error	Positive error	Negative error	Positive error		Normalisation factor	Normalised expression level	Normalised average expression level	Normalised negative error value	Normalised positive error value	Normalised negative error	Normalised positive error			Reason for elimination
01_ΔstpA_HS-M9_R1	17.0805	0.0294039	17.1317	0.0284367	0.0565473	0.0274057	0.0295065	0.001031	0.00106978		154488	4542.54	4393.12	4233.85	4558.39	159.276	165.268
	17.2105	0.0270104										4172.77
	17.1041	0.0289536										4472.98
02_ΔstpA_HS-M9_R2	16.9657	0.0316934	17.1311	0.0284472	0.117667	0.0263431	0.0307194	0.00210415	0.00227222		190678	6043.25	5424.27	5023.06	5857.54	401.216	433.263
	17.2292	0.0266823										5087.73
	17.1985	0.0272225										5190.75
03_ΔstpA_HS-M9_R3	17.0536	0.0299255	17.1892	0.0273898	0.0971331	0.0257063	0.0291836	0.00168351	0.00179376		218010	6524.07	5971.25	5604.23	6362.31	367.021	391.057
	17.2761	0.0258781										5641.68
	17.2378	0.0265334										5784.55
04_ΔstpA_HS-M9_R4	16.7131	0.0373781	16.7968	0.0353889	0.0683289	0.0338444	0.0370038	0.00154446	0.00161494		182025	6803.75	6441.66	6160.53	6735.62	281.131	293.96
	16.8804	0.0335079										6099.27
	16.7969	0.0353863										6441.2
05_ΔstpA_LS-M9_R1	19.0412	0.0081716	19.1169	0.00777714	0.070795	0.00742575	0.00814515	0.000351383	0.000368011		210635	1721.22	1638.14	1564.12	1715.65	74.0135	77.5158
	19.2115	0.00731137										1540.03
	19.0981	0.00787323										1658.38
06_ΔstpA_LS-M9_R2	19.6175	0.00560839	19.7226	0.00523632	0.0756222	0.004984	0.00550142	0.000252322	0.000265097		202558	1136.03	1060.66	1009.55	1114.36	51.11	53.6976
	19.7923	0.00500349										1013.5
	19.7581	0.00511644										1036.38
07_ΔstpA_LS-M9_R3	19.5544	0.0058445	19.5815	0.005742	0.0194308	0.0056696	0.00581533	7.24038e-05	7.33285e-05		210215	1228.6	1207.05	1191.83	1222.47	15.2204	15.4147
	19.5911	0.00570623										1199.54
	19.599	0.00567666										1193.32
08_ΔstpA_LS-M9_R4	19.5592	0.0058261	19.5426	0.00588986	0.0253525	0.00579315	0.00598819	9.67153e-05	9.833e-05		184580	1075.38	1087.15	1069.3	1105.3	17.8517	18.1497
	19.5067	0.00602929										1112.88
	19.5617	0.00581663										1073.63
09_ΔstpA_SS-M9_R1	14.9087	0.121446	15.0478	0.110901	0.0985463	0.103989	0.118273	0.00691253	0.00737203		141358	17167.4	15676.9	14699.7	16719	977.145	1042.1
	15.1095	0.106519										15057.4
	15.1251	0.105439										14904.7
10_ΔstpA_SS-M9_R2	14.6767	0.141317	14.737	0.135859	0.0464461	0.1318	0.140043	0.00405908	0.00418409		167650	23691.9	22776.8	22096.3	23478.3	680.507	701.464
	14.7897	0.131264										22006.5
	14.7446	0.135184										22663.6
11_ΔstpA_SS-M9_R3	15.3432	0.0914422	15.384	0.0890394	0.0312263	0.087242	0.0908738	0.00179739	0.00183442		245696	22467	21876.6	21435	22327.3	441.611	450.709
	15.3897	0.0887085										21795.3
	15.4191	0.087023										21381.2
12_ΔstpA_SS-M9_R4	15.0031	0.114186	15.0569	0.110244	0.0537976	0.106438	0.114186	0.00380601	0.00394211	15.0031	186639	21311.6	20575.8	19865.5	21311.6	710.351	735.752
										15.0499		0								According to the melt curve, the fragment amplified in this reaction was not proV1
	15.1107	0.106438								15.1107		19865.5
13_Δrnc_HS-M9_R1	16.2715	0.0498716	16.042	0.0579361	0.244029	0.0494011	0.0679457	0.00853501	0.0100096		47315.5	2359.7	2741.28	2337.44	3214.88	403.838	473.609
	15.704	0.072244										3418.26
	16.1504	0.0539749										2553.85
14_Δrnc_HS-M9_R2	16.7827	0.035716	16.7287	0.0369986	0.0643652	0.0354756	0.038587	0.001523	0.00158839		103512	3697.02	3829.78	3672.13	3994.2	157.648	164.416
	16.6382	0.0392501										4062.84
	16.7651	0.0361286										3739.73
15_Δrnc_HS-M9_R3	16.4576	0.0441643	16.5028	0.0428804	0.112514	0.0398425	0.0461498	0.00303785	0.00326947		89913.3	3970.96	3855.52	3582.37	4149.49	273.143	293.969
	16.3932	0.0460604										4141.44
	16.6575	0.0387594										3484.98
16_Δrnc_HS-M9_R4	16.0093	0.0591849	16.0781	0.0565872	0.133607	0.0518589	0.0617465	0.00472824	0.00515933		55687.1	3295.83	3151.17	2887.87	3438.48	263.302	287.308
	15.96	0.0611228										3403.75
	16.2649	0.0500887										2789.29
17_Δrnc_LS-M9_R1	18.7484	0.00989376	19.0691	0.00802381	0.231429	0.00689829	0.00933297	0.00112552	0.00130916		62121.3	614.613	498.449	428.531	579.776	69.9186	81.3265
	19.1733	0.00749629										465.679
	19.2858	0.0069652										432.687
18_Δrnc_LS-M9_R2	18.3597	0.0127524	18.4988	0.0116453	0.121071	0.01076	0.0126034	0.000885309	0.00095815		45336	578.141	527.95	487.814	571.389	40.1364	43.4387
	18.4818	0.0117751										533.838
	18.6548	0.010517										476.799
19_Δrnc_LS-M9_R3	19.3015	0.00689416	19.3547	0.00665865	0.0627174	0.00639143	0.00693704	0.000267221	0.000278393		62338.1	429.769	415.087	398.429	432.442	16.658	17.3545
	19.3199	0.00681186										424.638
	19.4428	0.00628652										391.89
20_Δrnc_LS-M9_R4	19.631	0.0055594	19.8411	0.00484652	0.152891	0.00438598	0.00535542	0.000460544	0.000508903		69837.8	388.256	338.47	306.307	374.011	32.1634	35.5406
	19.902	0.00465746										325.267
	19.9903	0.00439656										307.046
21_Δrnc_SS-M9_R1	14.6199	0.146657	14.7194	0.137425	0.0955207	0.129114	0.146271	0.00831089	0.00884585		62415.1	9153.59	8577.39	8058.67	9129.51	518.725	552.115
	14.6901	0.14008										8743.08
	14.8483	0.126334										7885.14
22_Δrnc_SS-M9_R2	14.305	0.180139	14.4199	0.167115	0.085451	0.158044	0.176706	0.00907047	0.00959105		40368.6	7271.97	6746.19	6380.03	7133.37	366.163	387.178
	14.445	0.164399										6636.57
	14.5097	0.157592										6361.79
23_Δrnc_SS-M9_R3	15.328	0.0923572	15.3989	0.088173	0.0922955	0.0830153	0.0936511	0.00515766	0.00547811		77200.9	7130.06	6807.03	6408.86	7229.95	398.177	422.915
	15.3396	0.0916582										7076.1
	15.5293	0.0809775										6251.54
24_Δrnc_SS-M9_R4	15.1015	0.10708	15.2025	0.100242	0.117109	0.0928609	0.108209	0.00738066	0.00796728		47202.2	5054.4	4731.62	4383.24	5107.7	348.383	376.073
	15.1394	0.10446										4930.73
	15.3667	0.0900507										4250.59

## Sheet: proV2_Chart
Library	01_ΔstpA_HS-M9_R1	02_ΔstpA_HS-M9_R2	03_ΔstpA_HS-M9_R3	04_ΔstpA_HS-M9_R4	05_ΔstpA_LS-M9_R1	06_ΔstpA_LS-M9_R2	07_ΔstpA_LS-M9_R3	08_ΔstpA_LS-M9_R4	09_ΔstpA_SS-M9_R1	10_ΔstpA_SS-M9_R2	11_ΔstpA_SS-M9_R3	12_ΔstpA_SS-M9_R4	13_Δrnc_HS-M9_R1	14_Δrnc_HS-M9_R2	15_Δrnc_HS-M9_R3	16_Δrnc_HS-M9_R4	17_Δrnc_LS-M9_R1	18_Δrnc_LS-M9_R2	19_Δrnc_LS-M9_R3	20_Δrnc_LS-M9_R4	21_Δrnc_SS-M9_R1	22_Δrnc_SS-M9_R2	23_Δrnc_SS-M9_R3	24_Δrnc_SS-M9_R4
Average	4393.12	5424.27	5971.25	6441.66	1638.14	1060.66	1207.05	1087.15	15676.9	22776.8	21876.6	20575.8	2741.28	3829.78	3855.52	3151.17	498.449	527.95	415.087	338.47	8577.39	6746.19	6807.03	4731.62
Value 1	4542.54	6043.25	6524.07	6803.75	1721.22	1136.03	1228.6	1075.38	17167.4	23691.9	22467	21311.6	2359.7	3697.02	3970.96	3295.83	614.613	578.141	429.769	388.256	9153.59	7271.97	7130.06	5054.4
Value 2	4172.77	5087.73	5641.68	6099.27	1540.03	1013.5	1199.54	1112.88	15057.4	22006.5	21795.3	0	3418.26	4062.84	4141.44	3403.75	465.679	533.838	424.638	325.267	8743.08	6636.57	7076.1	4930.73
Value 3	4472.98	5190.75	5784.55	6441.2	1658.38	1036.38	1193.32	1073.63	14904.7	22663.6	21381.2	19865.5	2553.85	3739.73	3484.98	2789.29	432.687	476.799	391.89	307.046	7885.14	6361.79	6251.54	4250.59
Average: Negative error	159.276	401.216	367.021	281.131	74.0135	51.11	15.2204	17.8517	977.145	680.507	441.611	710.351	403.838	157.648	273.143	263.302	69.9186	40.1364	16.658	32.1634	518.725	366.163	398.177	348.383
Average: Positive error	165.268	433.263	391.057	293.96	77.5158	53.6976	15.4147	18.1497	1042.1	701.464	450.709	735.752	473.609	164.416	293.969	287.308	81.3265	43.4387	17.3545	35.5406	552.115	387.178	422.915	376.073
Sample	NT331_HS-M9	NT331_LS-M9	NT331_SS-M9	NT644_HS-M9	NT644_LS-M9	NT644_SS-M9
Average	5557.58	1248.25	20226.5	3394.44	444.989	6715.56
Replicate 1	4393.12	1638.14	15676.9	2741.28	498.449	8577.39
Replicate 2	5424.27	1060.66	22776.8	3829.78	527.95	6746.19
Replicate 3	5971.25	1207.05	21876.6	3855.52	415.087	6807.03
Replicate 4	6441.66	1087.15	20575.8	3151.17	338.47	4731.62
Error in average	880.617	267.613	3164.82	544.033	85.5977	1571.81
Replicate 1: Negative error	159.276	74.0135	977.145	403.838	69.9186	518.725
Replicate 1: Positive error	165.268	77.5158	1042.1	473.609	81.3265	552.115
Replicate 2: Negative error	401.216	51.11	680.507	157.648	40.1364	366.163
Replicate 2: Positive error	433.263	53.6976	701.464	164.416	43.4387	387.178
Replicate 3: Negative error	367.021	15.2204	441.611	273.143	16.658	398.177
Replicate 3: Positive error	391.057	15.4147	450.709	293.969	17.3545	422.915
Replicate 4: Negative error	281.131	17.8517	710.351	263.302	32.1634	348.383
Replicate 4: Positive error	293.96	18.1497	735.752	287.308	35.5406	376.073

[truncated: 22 more sheets: proW1, proW1_Chart, proW2, proW2_Chart, proX1, proX1_Chart, proX2, proX2_Chart, ygaY1, ygaY1_Chart, ygaY2, ygaY2_Chart, hcaT, hcaT_Chart, rpoB, rpoB_Chart, rpoD, rpoD_Chart, rrsA, rrsA_Chart …]
