# Supplementary material for: The environmentally-regulated interplay between local three-dimensional chromatin organisation and transcription of proVWX in E. coli
Source: Nat Commun. 2023 Nov 17;14:7478. doi: 10.1038/s41467-023-43322-y (PMC10656529; doi:10.1038/s41467-023-43322-y)
Supplement: Supplementary file 8 — Supplementary Data 5 [file 41467_2023_43322_MOESM8_ESM.zip]

Archive with 672 entries (584 files):
- Supplementary Data 5/
- Supplementary Data 5/proU3-proU13/
- Supplementary Data 5/proU3-proU14/
- Supplementary Data 5/proU3-proU15 -- Power outage/
- Supplementary Data 5/rpoD1-rpoD3_Evap/
- Supplementary Data 5/proU3-proU15/
- Supplementary Data 5/proU3-proU12/
- Supplementary Data 5/rpoB3-rpoB1/
- Supplementary Data 5/Purity_Assessment/
- Supplementary Data 5/LC_100bp/
- Supplementary Data 5/proU3-proU4/
- Supplementary Data 5/hcaT2-hcaT3/
- Supplementary Data 5/proU3-proU5/
- Supplementary Data 5/proU3-proU2/
- Supplementary Data 5/rpoD1-rpoD2/
- Supplementary Data 5/rpoD1-rpoD3/
- Supplementary Data 5/proU3-proU17/
- Supplementary Data 5/proU3-proU10/
- Supplementary Data 5/proU3-proU11/
- Supplementary Data 5/proU3-proU16/
- Supplementary Data 5/hcaT2-hcaT1 (Evap)/
- Supplementary Data 5/rpoB3-rpoB2/
- Supplementary Data 5/proU3-proU7/
- Supplementary Data 5/proU3-proU9/
- Supplementary Data 5/proU3-proU8/
- Supplementary Data 5/proU3-proU1/
- Supplementary Data 5/proU3-proU6/
- Supplementary Data 5/hcaT2-hcaT1/
- Supplementary Data 5/proU3_IC/
- Supplementary Data 5/proU3-proU13/20220223_224034_CT002899_3CqPCR_Pur_A.zpcr
- Supplementary Data 5/proU3-proU13/20220223_224034_CT002899_3CqPCR_Pur_A.pcrd
- Supplementary Data 5/proU3-proU13/NT644_Ctrl/
- Supplementary Data 5/proU3-proU13/NT331_Ctrl/
- Supplementary Data 5/proU3-proU14/20220224_165742_CT002899_3CqPCR_Pur_A.pcrd
- Supplementary Data 5/proU3-proU14/20220224_165742_CT002899_3CqPCR_Pur_A.zpcr
- Supplementary Data 5/proU3-proU14/NT644_Ctrl/
- Supplementary Data 5/proU3-proU14/NT331_Ctrl/
- Supplementary Data 5/proU3-proU15 -- Power outage/20220224_184425_CT002899_3CqPCR_Pur_A.pcrd
- Supplementary Data 5/proU3-proU15 -- Power outage/20220224_184425_CT002899_3CqPCR_Pur_A.zpcr
- Supplementary Data 5/rpoD1-rpoD3_Evap/20220314_165437_CT002899_3CqPCR_Pur_A.zpcr
- Supplementary Data 5/rpoD1-rpoD3_Evap/20220314_165437_CT002899_3CqPCR_Pur_A.pcrd
- Supplementary Data 5/proU3-proU15/20220224_232842_CT002899_3CqPCR_Pur_A.zpcr
- Supplementary Data 5/proU3-proU15/20220224_232842_CT002899_3CqPCR_Pur_A.pcrd
- Supplementary Data 5/proU3-proU15/NT644_Ctrl/
- Supplementary Data 5/proU3-proU15/NT331_Ctrl/
- Supplementary Data 5/proU3-proU12/20220223_210911_CT002899_3CqPCR_Pur_A.zpcr
- Supplementary Data 5/proU3-proU12/20220223_210911_CT002899_3CqPCR_Pur_A.pcrd
- Supplementary Data 5/proU3-proU12/NT644_Ctrl/
- Supplementary Data 5/proU3-proU12/NT331_Ctrl/
- Supplementary Data 5/rpoB3-rpoB1/20220314_182936_CT002899_3CqPCR_Pur_A -  Quantification Summary.xlsx
- Supplementary Data 5/rpoB3-rpoB1/20220314_182936_CT002899_3CqPCR_Pur_A -  Melt Curve Plate View Results.xlsx
- Supplementary Data 5/rpoB3-rpoB1/20220314_182936_CT002899_3CqPCR_Pur_A -  Gene Expression Results - Bar Chart.xlsx
- Supplementary Data 5/rpoB3-rpoB1/20220314_182936_CT002899_3CqPCR_Pur_A -  Standard Curve Results.xlsx
- Supplementary Data 5/rpoB3-rpoB1/20220314_182936_CT002899_3CqPCR_Pur_A -  End Point Results.xlsx
- Supplementary Data 5/rpoB3-rpoB1/20220314_182936_CT002899_3CqPCR_Pur_A -  Quantification Amplification Results.xlsx
- Supplementary Data 5/rpoB3-rpoB1/20220314_182936_CT002899_3CqPCR_Pur_A -  Quantification Plate View Results.xlsx
- Supplementary Data 5/rpoB3-rpoB1/20220314_182936_CT002899_3CqPCR_Pur_A.pcrd
- Supplementary Data 5/rpoB3-rpoB1/20220314_182936_CT002899_3CqPCR_Pur_A.zpcr
- Supplementary Data 5/rpoB3-rpoB1/20220314_182936_CT002899_3CqPCR_Pur_A -  Quantification Cq Results.xlsx
- Supplementary Data 5/Purity_Assessment/NT644_SS-M9_R1/
- Supplementary Data 5/Purity_Assessment/NT331_SS-M9_R2/
- Supplementary Data 5/Purity_Assessment/NT331_SS-M9_R3/
- Supplementary Data 5/Purity_Assessment/NT331_SS-M9_R4/
- Supplementary Data 5/Purity_Assessment/NT331_HS-M9_R1/
- Supplementary Data 5/Purity_Assessment/NT644_HS-M9_R2/
- Supplementary Data 5/Purity_Assessment/NT644_HS-M9_R3/
- Supplementary Data 5/Purity_Assessment/NT644_HS-M9_R4/
- Supplementary Data 5/Purity_Assessment/NT331_LS-M9_R1/
- Supplementary Data 5/Purity_Assessment/NT644_LS-M9_R2/
- Supplementary Data 5/Purity_Assessment/NT644_LS-M9_R3/
- Supplementary Data 5/Purity_Assessment/NT644_LS-M9_R4/
- Supplementary Data 5/Purity_Assessment/NT331_SS-M9_R1/
- Supplementary Data 5/Purity_Assessment/NT644_SS-M9_R2/
- Supplementary Data 5/Purity_Assessment/NT644_SS-M9_R3/
- Supplementary Data 5/Purity_Assessment/NT644_SS-M9_R4/
- Supplementary Data 5/Purity_Assessment/NT644_HS-M9_R1/
- Supplementary Data 5/Purity_Assessment/NT331_HS-M9_R2/
- Supplementary Data 5/Purity_Assessment/NT331_HS-M9_R3/
- Supplementary Data 5/Purity_Assessment/NT331_HS-M9_R4/
- Supplementary Data 5/Purity_Assessment/NT644_LS-M9_R1/
- Supplementary Data 5/Purity_Assessment/NT331_LS-M9_R2/
- Supplementary Data 5/Purity_Assessment/NT331_LS-M9_R3/
- Supplementary Data 5/Purity_Assessment/NT331_LS-M9_R4/
- Supplementary Data 5/Purity_Assessment/20220316_161909_CT002899_3CqPCR_Pur_A.zpcr
- Supplementary Data 5/Purity_Assessment/20220316_161909_CT002899_3CqPCR_Pur_A.pcrd
- Supplementary Data 5/LC_100bp/20220311_170630_CT002899_3CqPCR_Pur_A -  Standard Curve Results.xlsx
- Supplementary Data 5/LC_100bp/20220311_170630_CT002899_3CqPCR_Pur_A -  Gene Expression Results - Bar Chart.xlsx
- Supplementary Data 5/LC_100bp/20220311_170630_CT002899_3CqPCR_Pur_A -  Melt Curve Plate View Results.xlsx
- Supplementary Data 5/LC_100bp/20220311_170630_CT002899_3CqPCR_Pur_A -  End Point Results.xlsx
- Supplementary Data 5/LC_100bp/20220311_170630_CT002899_3CqPCR_Pur_A -  Quantification Amplification Results.xlsx
- Supplementary Data 5/LC_100bp/20220311_170630_CT002899_3CqPCR_Pur_A -  Quantification Summary.xlsx
- Supplementary Data 5/LC_100bp/20220311_170630_CT002899_3CqPCR_Pur_A -  Quantification Plate View Results.xlsx
- Supplementary Data 5/LC_100bp/20220311_170630_CT002899_3CqPCR_Pur_A.pcrd
- Supplementary Data 5/LC_100bp/20220311_170630_CT002899_3CqPCR_Pur_A -  Quantification Cq Results.xlsx
- Supplementary Data 5/proU3-proU4/20220222_102923_CT002899_3CqPCR_Pur_A.pcrd
- Supplementary Data 5/proU3-proU4/20220222_102923_CT002899_3CqPCR_Pur_A.zpcr
- Supplementary Data 5/proU3-proU4/NT644_Ctrl/
- Supplementary Data 5/proU3-proU4/NT331_Ctrl/
- Supplementary Data 5/hcaT2-hcaT3/20220311_135315_CT002899_3CqPCR_Pur_A -  Standard Curve Results.xlsx
- Supplementary Data 5/hcaT2-hcaT3/20220311_135315_CT002899_3CqPCR_Pur_A -  Melt Curve Plate View Results.xlsx
- Supplementary Data 5/hcaT2-hcaT3/20220311_135315_CT002899_3CqPCR_Pur_A -  Quantification Amplification Results.xlsx
- Supplementary Data 5/hcaT2-hcaT3/20220311_135315_CT002899_3CqPCR_Pur_A -  Gene Expression Results - Bar Chart.xlsx
- Supplementary Data 5/hcaT2-hcaT3/20220311_135315_CT002899_3CqPCR_Pur_A -  Quantification Cq Results.xlsx
- Supplementary Data 5/hcaT2-hcaT3/20220311_135315_CT002899_3CqPCR_Pur_A -  Quantification Summary.xlsx
- Supplementary Data 5/hcaT2-hcaT3/20220311_135315_CT002899_3CqPCR_Pur_A -  Quantification Plate View Results.xlsx
- Supplementary Data 5/hcaT2-hcaT3/20220311_135315_CT002899_3CqPCR_Pur_A.zpcr
- Supplementary Data 5/hcaT2-hcaT3/20220311_135315_CT002899_3CqPCR_Pur_A.pcrd
- Supplementary Data 5/hcaT2-hcaT3/20220311_135315_CT002899_3CqPCR_Pur_A -  End Point Results.xlsx
- Supplementary Data 5/proU3-proU5/NT644_Ctrl/
- Supplementary Data 5/proU3-proU5/20220222_120242_CT002899_3CqPCR_Pur_A.zpcr
- Supplementary Data 5/proU3-proU5/20220222_120242_CT002899_3CqPCR_Pur_A.pcrd
- Supplementary Data 5/proU3-proU5/NT331_Ctrl/
- Supplementary Data 5/proU3-proU2/20220221_203924_CT002899_3CqPCR_Pur_A.pcrd
- Supplementary Data 5/proU3-proU2/20220221_203924_CT002899_3CqPCR_Pur_A.zpcr
- Supplementary Data 5/proU3-proU2/NT644_Ctrl/
- Supplementary Data 5/proU3-proU2/NT331_Ctrl/
- Supplementary Data 5/rpoD1-rpoD2/20220311_183909_CT002899_3CqPCR_Pur_A -  Quantification Cq Results_0.csv
- Supplementary Data 5/rpoD1-rpoD2/20220311_183909_CT002899_3CqPCR_Pur_A -  Quantification Amplification Results_SYBR.csv
- Supplementary Data 5/rpoD1-rpoD2/20220311_183909_CT002899_3CqPCR_Pur_A -  End Point Results_SYBR.csv
- Supplementary Data 5/rpoD1-rpoD2/20220311_183909_CT002899_3CqPCR_Pur_A -  Quantification Plate View Results_SYBR.csv
- Supplementary Data 5/rpoD1-rpoD2/20220311_183909_CT002899_3CqPCR_Pur_A.zpcr
- Supplementary Data 5/rpoD1-rpoD2/20220311_183909_CT002899_3CqPCR_Pur_A_Run Information.csv
- Supplementary Data 5/rpoD1-rpoD2/20220311_183909_CT002899_3CqPCR_Pur_A.pcrd
- Supplementary Data 5/rpoD1-rpoD2/20220311_183909_CT002899_3CqPCR_Pur_A -  Melt Curve Plate View Results_SYBR.csv
- Supplementary Data 5/rpoD1-rpoD2/20220311_183909_CT002899_3CqPCR_Pur_A -  Quantification Summary_0.csv
- Supplementary Data 5/rpoD1-rpoD2/20220311_183909_CT002899_3CqPCR_Pur_A -  Gene Expression Results - Bar Chart_0.csv
- Supplementary Data 5/rpoD1-rpoD2/20220311_183909_CT002899_3CqPCR_Pur_A -  Standard Curve Results_Standard Curve Results.csv
- Supplementary Data 5/rpoD1-rpoD3/20220314_201110_CT002899_3CqPCR_Pur_A -  Quantification Amplification Results.xlsx
- Supplementary Data 5/rpoD1-rpoD3/20220314_201110_CT002899_3CqPCR_Pur_A -  Standard Curve Results.xlsx
- Supplementary Data 5/rpoD1-rpoD3/20220314_201110_CT002899_3CqPCR_Pur_A -  Gene Expression Results - Bar Chart.xlsx
- Supplementary Data 5/rpoD1-rpoD3/20220314_201110_CT002899_3CqPCR_Pur_A -  End Point Results.xlsx
- Supplementary Data 5/rpoD1-rpoD3/20220314_201110_CT002899_3CqPCR_Pur_A -  Quantification Cq Results.xlsx
- Supplementary Data 5/rpoD1-rpoD3/20220314_201110_CT002899_3CqPCR_Pur_A.pcrd
- Supplementary Data 5/rpoD1-rpoD3/20220314_201110_CT002899_3CqPCR_Pur_A -  Quantification Plate View Results.xlsx
- Supplementary Data 5/rpoD1-rpoD3/20220314_201110_CT002899_3CqPCR_Pur_A.zpcr
- Supplementary Data 5/rpoD1-rpoD3/20220314_201110_CT002899_3CqPCR_Pur_A -  Quantification Summary.xlsx
- Supplementary Data 5/rpoD1-rpoD3/20220314_201110_CT002899_3CqPCR_Pur_A -  Melt Curve Plate View Results.xlsx
- Supplementary Data 5/proU3-proU17/NT644_Ctrl/
- Supplementary Data 5/proU3-proU17/NT331_Ctrl/
- Supplementary Data 5/proU3-proU17/20220224_215620_CT002899_3CqPCR_Pur_A.pcrd
- Supplementary Data 5/proU3-proU17/20220224_215620_CT002899_3CqPCR_Pur_A.zpcr
- Supplementary Data 5/proU3-proU10/NT644_Ctrl/
- Supplementary Data 5/proU3-proU10/NT331_Ctrl/
- Supplementary Data 5/proU3-proU10/20220223_180418_CT002899_3CqPCR_Pur_A.zpcr
- Supplementary Data 5/proU3-proU10/20220223_180418_CT002899_3CqPCR_Pur_A.pcrd
- Supplementary Data 5/proU3-proU11/20220223_193714_CT002899_3CqPCR_Pur_A.zpcr
- Supplementary Data 5/proU3-proU11/20220223_193714_CT002899_3CqPCR_Pur_A.pcrd
- Supplementary Data 5/proU3-proU11/NT644_Ctrl/
- Supplementary Data 5/proU3-proU11/NT331_Ctrl/
- Supplementary Data 5/proU3-proU16/NT644_Ctrl/
- Supplementary Data 5/proU3-proU16/NT331_Ctrl/
- Supplementary Data 5/proU3-proU16/20220224_202315_CT002899_3CqPCR_Pur_A.pcrd
- Supplementary Data 5/proU3-proU16/20220224_202315_CT002899_3CqPCR_Pur_A.zpcr
- Supplementary Data 5/hcaT2-hcaT1 (Evap)/20220311_121903_CT002899_3CqPCR_Pur_A.pcrd
- Supplementary Data 5/hcaT2-hcaT1 (Evap)/20220311_121903_CT002899_3CqPCR_Pur_A.zpcr
- Supplementary Data 5/rpoB3-rpoB2/20220315_103448_CT002899_3CqPCR_Pur_A.pcrd
- Supplementary Data 5/rpoB3-rpoB2/20220315_103448_CT002899_3CqPCR_Pur_A -  Quantification Amplification Results.xlsx
- Supplementary Data 5/rpoB3-rpoB2/20220315_103448_CT002899_3CqPCR_Pur_A.zpcr
- Supplementary Data 5/rpoB3-rpoB2/20220315_103448_CT002899_3CqPCR_Pur_A -  Standard Curve Results.xlsx
- Supplementary Data 5/rpoB3-rpoB2/20220315_103448_CT002899_3CqPCR_Pur_A -  Quantification Cq Results.xlsx
- Supplementary Data 5/rpoB3-rpoB2/20220315_103448_CT002899_3CqPCR_Pur_A -  Gene Expression Results - Bar Chart.xlsx
- Supplementary Data 5/rpoB3-rpoB2/20220315_103448_CT002899_3CqPCR_Pur_A -  Quantification Summary.xlsx
- Supplementary Data 5/rpoB3-rpoB2/20220315_103448_CT002899_3CqPCR_Pur_A -  End Point Results.xlsx
- Supplementary Data 5/rpoB3-rpoB2/20220315_103448_CT002899_3CqPCR_Pur_A -  Quantification Plate View Results.xlsx
- Supplementary Data 5/rpoB3-rpoB2/20220315_103448_CT002899_3CqPCR_Pur_A -  Melt Curve Plate View Results.xlsx
- Supplementary Data 5/proU3-proU7/NT644_Ctrl/
- Supplementary Data 5/proU3-proU7/NT331_Ctrl/
- Supplementary Data 5/proU3-proU7/20220222_150824_CT002899_3CqPCR_Pur_A.zpcr
- Supplementary Data 5/proU3-proU7/20220222_150824_CT002899_3CqPCR_Pur_A.pcrd
- Supplementary Data 5/proU3-proU9/20220222_183511_CT002899_3CqPCR_Pur_A.zpcr
- Supplementary Data 5/proU3-proU9/20220222_183511_CT002899_3CqPCR_Pur_A.pcrd
- Supplementary Data 5/proU3-proU9/NT644_Ctrl/
- Supplementary Data 5/proU3-proU9/NT331_Ctrl/
- Supplementary Data 5/proU3-proU8/20220222_164122_CT002899_3CqPCR_Pur_A.pcrd
- Supplementary Data 5/proU3-proU8/20220222_164122_CT002899_3CqPCR_Pur_A.zpcr
- Supplementary Data 5/proU3-proU8/NT644_Ctrl/
- Supplementary Data 5/proU3-proU8/NT331_Ctrl/
- Supplementary Data 5/proU3-proU1/20220221_190235_CT002899_3CqPCR_Pur_A.pcrd
- Supplementary Data 5/proU3-proU1/20220221_190235_CT002899_3CqPCR_Pur_A.zpcr
- Supplementary Data 5/proU3-proU1/NT644_Ctrl/
- Supplementary Data 5/proU3-proU1/NT331_Ctrl/
- Supplementary Data 5/proU3-proU6/NT644_Ctrl/
- Supplementary Data 5/proU3-proU6/20220222_133627_CT002899_3CqPCR_Pur_A.zpcr
- Supplementary Data 5/proU3-proU6/20220222_133627_CT002899_3CqPCR_Pur_A.pcrd
- Supplementary Data 5/proU3-proU6/NT331_Ctrl/
- Supplementary Data 5/hcaT2-hcaT1/20220311_152858_CT002899_3CqPCR_Pur_A -  Melt Curve Plate View Results.xlsx
- Supplementary Data 5/hcaT2-hcaT1/20220311_152858_CT002899_3CqPCR_Pur_A -  Gene Expression Results - Bar Chart.xlsx
- Supplementary Data 5/hcaT2-hcaT1/20220311_152858_CT002899_3CqPCR_Pur_A -  Standard Curve Results.xlsx
- Supplementary Data 5/hcaT2-hcaT1/20220311_152858_CT002899_3CqPCR_Pur_A -  Quantification Plate View Results.xlsx
- Supplementary Data 5/hcaT2-hcaT1/20220311_152858_CT002899_3CqPCR_Pur_A -  Quantification Cq Results.xlsx
- Supplementary Data 5/hcaT2-hcaT1/20220311_152858_CT002899_3CqPCR_Pur_A -  End Point Results.xlsx
- Supplementary Data 5/hcaT2-hcaT1/20220311_152858_CT002899_3CqPCR_Pur_A -  Quantification Summary.xlsx
- Supplementary Data 5/hcaT2-hcaT1/20220311_152858_CT002899_3CqPCR_Pur_A -  Quantification Amplification Results.xlsx
- Supplementary Data 5/hcaT2-hcaT1/20220311_152858_CT002899_3CqPCR_Pur_A.pcrd
- Supplementary Data 5/hcaT2-hcaT1/20220311_152858_CT002899_3CqPCR_Pur_A.zpcr
- Supplementary Data 5/proU3_IC/NT331_IC/
- Supplementary Data 5/proU3_IC/20220316_130823_CT002899_3CqPCR_Pur_A.pcrd
- Supplementary Data 5/proU3_IC/20220316_130823_CT002899_3CqPCR_Pur_A.zpcr
- Supplementary Data 5/proU3_IC/NT331_IC and NT644_IC/
- Supplementary Data 5/proU3_IC/NT644_IC/
- Supplementary Data 5/proU3-proU13/NT644_Ctrl/20220223_224034_CT002899_3CqPCR_Pur_A -  Gene Expression Results - Bar Chart.xlsx
- Supplementary Data 5/proU3-proU13/NT644_Ctrl/20220223_224034_CT002899_3CqPCR_Pur_A -  Standard Curve Results.xlsx
- Supplementary Data 5/proU3-proU13/NT644_Ctrl/20220223_224034_CT002899_3CqPCR_Pur_A -  Quantification Amplification Results.xlsx
- Supplementary Data 5/proU3-proU13/NT644_Ctrl/20220223_224034_CT002899_3CqPCR_Pur_A -  Quantification Cq Results.xlsx
- Supplementary Data 5/proU3-proU13/NT644_Ctrl/20220223_224034_CT002899_3CqPCR_Pur_A -  Quantification Plate View Results.xlsx
- Supplementary Data 5/proU3-proU13/NT644_Ctrl/20220223_224034_CT002899_3CqPCR_Pur_A -  Quantification Summary.xlsx
- Supplementary Data 5/proU3-proU13/NT644_Ctrl/20220223_224034_CT002899_3CqPCR_Pur_A -  Melt Curve Plate View Results.xlsx
- Supplementary Data 5/proU3-proU13/NT644_Ctrl/20220223_224034_CT002899_3CqPCR_Pur_A -  End Point Results.xlsx
- Supplementary Data 5/proU3-proU13/NT331_Ctrl/20220223_224034_CT002899_3CqPCR_Pur_A -  Gene Expression Results - Bar Chart.xlsx
- Supplementary Data 5/proU3-proU13/NT331_Ctrl/20220223_224034_CT002899_3CqPCR_Pur_A -  Standard Curve Results.xlsx
- Supplementary Data 5/proU3-proU13/NT331_Ctrl/20220223_224034_CT002899_3CqPCR_Pur_A -  Quantification Amplification Results.xlsx
- Supplementary Data 5/proU3-proU13/NT331_Ctrl/20220223_224034_CT002899_3CqPCR_Pur_A -  Quantification Cq Results.xlsx
- Supplementary Data 5/proU3-proU13/NT331_Ctrl/20220223_224034_CT002899_3CqPCR_Pur_A -  Quantification Plate View Results.xlsx
- Supplementary Data 5/proU3-proU13/NT331_Ctrl/20220223_224034_CT002899_3CqPCR_Pur_A -  Quantification Summary.xlsx
- Supplementary Data 5/proU3-proU13/NT331_Ctrl/20220223_224034_CT002899_3CqPCR_Pur_A -  Melt Curve Plate View Results.xlsx
- Supplementary Data 5/proU3-proU13/NT331_Ctrl/20220223_224034_CT002899_3CqPCR_Pur_A -  End Point Results.xlsx
- Supplementary Data 5/proU3-proU14/NT644_Ctrl/20220224_165742_CT002899_3CqPCR_Pur_A -  Standard Curve Results.xlsx
- Supplementary Data 5/proU3-proU14/NT644_Ctrl/20220224_165742_CT002899_3CqPCR_Pur_A -  End Point Results.xlsx
- Supplementary Data 5/proU3-proU14/NT644_Ctrl/20220224_165742_CT002899_3CqPCR_Pur_A -  Melt Curve Plate View Results.xlsx
- Supplementary Data 5/proU3-proU14/NT644_Ctrl/20220224_165742_CT002899_3CqPCR_Pur_A -  Quantification Amplification Results.xlsx
- Supplementary Data 5/proU3-proU14/NT644_Ctrl/20220224_165742_CT002899_3CqPCR_Pur_A -  Quantification Cq Results.xlsx
- Supplementary Data 5/proU3-proU14/NT644_Ctrl/20220224_165742_CT002899_3CqPCR_Pur_A -  Gene Expression Results - Bar Chart.xlsx
- Supplementary Data 5/proU3-proU14/NT644_Ctrl/20220224_165742_CT002899_3CqPCR_Pur_A -  Quantification Plate View Results.xlsx
- Supplementary Data 5/proU3-proU14/NT644_Ctrl/20220224_165742_CT002899_3CqPCR_Pur_A -  Quantification Summary.xlsx
- Supplementary Data 5/proU3-proU14/NT331_Ctrl/20220224_165742_CT002899_3CqPCR_Pur_A -  Standard Curve Results.xlsx
- Supplementary Data 5/proU3-proU14/NT331_Ctrl/20220224_165742_CT002899_3CqPCR_Pur_A -  End Point Results.xlsx
- Supplementary Data 5/proU3-proU14/NT331_Ctrl/20220224_165742_CT002899_3CqPCR_Pur_A -  Melt Curve Plate View Results.xlsx
- Supplementary Data 5/proU3-proU14/NT331_Ctrl/20220224_165742_CT002899_3CqPCR_Pur_A -  Quantification Amplification Results.xlsx
- Supplementary Data 5/proU3-proU14/NT331_Ctrl/20220224_165742_CT002899_3CqPCR_Pur_A -  Quantification Cq Results.xlsx
- Supplementary Data 5/proU3-proU14/NT331_Ctrl/20220224_165742_CT002899_3CqPCR_Pur_A -  Gene Expression Results - Bar Chart.xlsx
- Supplementary Data 5/proU3-proU14/NT331_Ctrl/20220224_165742_CT002899_3CqPCR_Pur_A -  Quantification Plate View Results.xlsx
- Supplementary Data 5/proU3-proU14/NT331_Ctrl/20220224_165742_CT002899_3CqPCR_Pur_A -  Quantification Summary.xlsx
- Supplementary Data 5/proU3-proU15/NT644_Ctrl/20220224_232842_CT002899_3CqPCR_Pur_A -  Quantification Amplification Results.xlsx
- Supplementary Data 5/proU3-proU15/NT644_Ctrl/20220224_232842_CT002899_3CqPCR_Pur_A -  Quantification Summary.xlsx
- Supplementary Data 5/proU3-proU15/NT644_Ctrl/20220224_232842_CT002899_3CqPCR_Pur_A -  Melt Curve Plate View Results.xlsx
- Supplementary Data 5/proU3-proU15/NT644_Ctrl/20220224_232842_CT002899_3CqPCR_Pur_A -  End Point Results.xlsx
- Supplementary Data 5/proU3-proU15/NT644_Ctrl/20220224_232842_CT002899_3CqPCR_Pur_A -  Gene Expression Results - Bar Chart.xlsx
- Supplementary Data 5/proU3-proU15/NT644_Ctrl/20220224_232842_CT002899_3CqPCR_Pur_A -  Quantification Cq Results.xlsx
- Supplementary Data 5/proU3-proU15/NT644_Ctrl/20220224_232842_CT002899_3CqPCR_Pur_A -  Standard Curve Results.xlsx
- Supplementary Data 5/proU3-proU15/NT644_Ctrl/20220224_232842_CT002899_3CqPCR_Pur_A -  Quantification Plate View Results.xlsx
- Supplementary Data 5/proU3-proU15/NT331_Ctrl/20220224_232842_CT002899_3CqPCR_Pur_A -  Quantification Amplification Results.xlsx
- Supplementary Data 5/proU3-proU15/NT331_Ctrl/20220224_232842_CT002899_3CqPCR_Pur_A -  Quantification Summary.xlsx
- Supplementary Data 5/proU3-proU15/NT331_Ctrl/20220224_232842_CT002899_3CqPCR_Pur_A -  Melt Curve Plate View Results.xlsx
- Supplementary Data 5/proU3-proU15/NT331_Ctrl/20220224_232842_CT002899_3CqPCR_Pur_A -  End Point Results.xlsx
- Supplementary Data 5/proU3-proU15/NT331_Ctrl/20220224_232842_CT002899_3CqPCR_Pur_A -  Gene Expression Results - Bar Chart.xlsx
- Supplementary Data 5/proU3-proU15/NT331_Ctrl/20220224_232842_CT002899_3CqPCR_Pur_A -  Quantification Cq Results.xlsx
- Supplementary Data 5/proU3-proU15/NT331_Ctrl/20220224_232842_CT002899_3CqPCR_Pur_A -  Standard Curve Results.xlsx
- Supplementary Data 5/proU3-proU15/NT331_Ctrl/20220224_232842_CT002899_3CqPCR_Pur_A -  Quantification Plate View Results.xlsx
- Supplementary Data 5/proU3-proU12/NT644_Ctrl/20220223_210911_CT002899_3CqPCR_Pur_A -  Gene Expression Results - Bar Chart.xlsx
- Supplementary Data 5/proU3-proU12/NT644_Ctrl/20220223_210911_CT002899_3CqPCR_Pur_A -  Melt Curve Plate View Results.xlsx
- Supplementary Data 5/proU3-proU12/NT644_Ctrl/20220223_210911_CT002899_3CqPCR_Pur_A -  Quantification Plate View Results.xlsx
- Supplementary Data 5/proU3-proU12/NT644_Ctrl/20220223_210911_CT002899_3CqPCR_Pur_A -  Quantification Summary.xlsx
- Supplementary Data 5/proU3-proU12/NT644_Ctrl/20220223_210911_CT002899_3CqPCR_Pur_A -  End Point Results.xlsx
- Supplementary Data 5/proU3-proU12/NT644_Ctrl/20220223_210911_CT002899_3CqPCR_Pur_A -  Quantification Cq Results.xlsx
- Supplementary Data 5/proU3-proU12/NT644_Ctrl/20220223_210911_CT002899_3CqPCR_Pur_A -  Quantification Amplification Results.xlsx
- Supplementary Data 5/proU3-proU12/NT644_Ctrl/20220223_210911_CT002899_3CqPCR_Pur_A -  Standard Curve Results.xlsx
- Supplementary Data 5/proU3-proU12/NT331_Ctrl/20220223_210911_CT002899_3CqPCR_Pur_A -  Gene Expression Results - Bar Chart.xlsx
- Supplementary Data 5/proU3-proU12/NT331_Ctrl/20220223_210911_CT002899_3CqPCR_Pur_A -  Melt Curve Plate View Results.xlsx
- Supplementary Data 5/proU3-proU12/NT331_Ctrl/20220223_210911_CT002899_3CqPCR_Pur_A -  Quantification Plate View Results.xlsx
- Supplementary Data 5/proU3-proU12/NT331_Ctrl/20220223_210911_CT002899_3CqPCR_Pur_A -  Quantification Summary.xlsx
- Supplementary Data 5/proU3-proU12/NT331_Ctrl/20220223_210911_CT002899_3CqPCR_Pur_A -  End Point Results.xlsx
- Supplementary Data 5/proU3-proU12/NT331_Ctrl/20220223_210911_CT002899_3CqPCR_Pur_A -  Quantification Cq Results.xlsx
- Supplementary Data 5/proU3-proU12/NT331_Ctrl/20220223_210911_CT002899_3CqPCR_Pur_A -  Quantification Amplification Results.xlsx
- Supplementary Data 5/proU3-proU12/NT331_Ctrl/20220223_210911_CT002899_3CqPCR_Pur_A -  Standard Curve Results.xlsx
- Supplementary Data 5/Purity_Assessment/NT644_SS-M9_R1/20220316_161909_CT002899_3CqPCR_Pur_A -  Gene Expression Results - Bar Chart.xlsx
- Supplementary Data 5/Purity_Assessment/NT644_SS-M9_R1/20220316_161909_CT002899_3CqPCR_Pur_A -  Quantification Summary.xlsx
- Supplementary Data 5/Purity_Assessment/NT644_SS-M9_R1/20220316_161909_CT002899_3CqPCR_Pur_A -  Quantification Plate View Results.xlsx
- Supplementary Data 5/Purity_Assessment/NT644_SS-M9_R1/20220316_161909_CT002899_3CqPCR_Pur_A -  Melt Curve Plate View Results.xlsx
- Supplementary Data 5/Purity_Assessment/NT644_SS-M9_R1/20220316_161909_CT002899_3CqPCR_Pur_A -  Standard Curve Results.xlsx
- Supplementary Data 5/Purity_Assessment/NT644_SS-M9_R1/20220316_161909_CT002899_3CqPCR_Pur_A -  Quantification Cq Results.xlsx
- Supplementary Data 5/Purity_Assessment/NT644_SS-M9_R1/20220316_161909_CT002899_3CqPCR_Pur_A -  Quantification Amplification Results.xlsx
- Supplementary Data 5/Purity_Assessment/NT644_SS-M9_R1/20220316_161909_CT002899_3CqPCR_Pur_A -  End Point Results.xlsx
- Supplementary Data 5/Purity_Assessment/NT331_SS-M9_R2/20220316_161909_CT002899_3CqPCR_Pur_A -  Gene Expression Results - Bar Chart.xlsx
- Supplementary Data 5/Purity_Assessment/NT331_SS-M9_R2/20220316_161909_CT002899_3CqPCR_Pur_A -  Quantification Summary.xlsx
- Supplementary Data 5/Purity_Assessment/NT331_SS-M9_R2/20220316_161909_CT002899_3CqPCR_Pur_A -  Quantification Plate View Results.xlsx
- Supplementary Data 5/Purity_Assessment/NT331_SS-M9_R2/20220316_161909_CT002899_3CqPCR_Pur_A -  Melt Curve Plate View Results.xlsx
- Supplementary Data 5/Purity_Assessment/NT331_SS-M9_R2/20220316_161909_CT002899_3CqPCR_Pur_A -  Standard Curve Results.xlsx
- Supplementary Data 5/Purity_Assessment/NT331_SS-M9_R2/20220316_161909_CT002899_3CqPCR_Pur_A -  Quantification Cq Results.xlsx
- Supplementary Data 5/Purity_Assessment/NT331_SS-M9_R2/20220316_161909_CT002899_3CqPCR_Pur_A -  Quantification Amplification Results.xlsx
- Supplementary Data 5/Purity_Assessment/NT331_SS-M9_R2/20220316_161909_CT002899_3CqPCR_Pur_A -  End Point Results.xlsx
- Supplementary Data 5/Purity_Assessment/NT331_SS-M9_R3/20220316_161909_CT002899_3CqPCR_Pur_A -  Gene Expression Results - Bar Chart.xlsx
- Supplementary Data 5/Purity_Assessment/NT331_SS-M9_R3/20220316_161909_CT002899_3CqPCR_Pur_A -  Quantification Summary.xlsx
- Supplementary Data 5/Purity_Assessment/NT331_SS-M9_R3/20220316_161909_CT002899_3CqPCR_Pur_A -  Quantification Plate View Results.xlsx
- Supplementary Data 5/Purity_Assessment/NT331_SS-M9_R3/20220316_161909_CT002899_3CqPCR_Pur_A -  Melt Curve Plate View Results.xlsx
- Supplementary Data 5/Purity_Assessment/NT331_SS-M9_R3/20220316_161909_CT002899_3CqPCR_Pur_A -  Standard Curve Results.xlsx
- Supplementary Data 5/Purity_Assessment/NT331_SS-M9_R3/20220316_161909_CT002899_3CqPCR_Pur_A -  Quantification Cq Results.xlsx
- Supplementary Data 5/Purity_Assessment/NT331_SS-M9_R3/20220316_161909_CT002899_3CqPCR_Pur_A -  Quantification Amplification Results.xlsx
- Supplementary Data 5/Purity_Assessment/NT331_SS-M9_R3/20220316_161909_CT002899_3CqPCR_Pur_A -  End Point Results.xlsx
- Supplementary Data 5/Purity_Assessment/NT331_SS-M9_R4/20220316_161909_CT002899_3CqPCR_Pur_A -  Gene Expression Results - Bar Chart.xlsx
- Supplementary Data 5/Purity_Assessment/NT331_SS-M9_R4/20220316_161909_CT002899_3CqPCR_Pur_A -  Quantification Summary.xlsx
- Supplementary Data 5/Purity_Assessment/NT331_SS-M9_R4/20220316_161909_CT002899_3CqPCR_Pur_A -  Quantification Plate View Results.xlsx
- Supplementary Data 5/Purity_Assessment/NT331_SS-M9_R4/20220316_161909_CT002899_3CqPCR_Pur_A -  Melt Curve Plate View Results.xlsx
- Supplementary Data 5/Purity_Assessment/NT331_SS-M9_R4/20220316_161909_CT002899_3CqPCR_Pur_A -  Standard Curve Results.xlsx
- Supplementary Data 5/Purity_Assessment/NT331_SS-M9_R4/20220316_161909_CT002899_3CqPCR_Pur_A -  Quantification Cq Results.xlsx
- Supplementary Data 5/Purity_Assessment/NT331_SS-M9_R4/20220316_161909_CT002899_3CqPCR_Pur_A -  Quantification Amplification Results.xlsx
- Supplementary Data 5/Purity_Assessment/NT331_SS-M9_R4/20220316_161909_CT002899_3CqPCR_Pur_A -  End Point Results.xlsx
- Supplementary Data 5/Purity_Assessment/NT331_HS-M9_R1/20220316_161909_CT002899_3CqPCR_Pur_A -  Gene Expression Results - Bar Chart.xlsx
- Supplementary Data 5/Purity_Assessment/NT331_HS-M9_R1/20220316_161909_CT002899_3CqPCR_Pur_A -  Quantification Summary.xlsx
- Supplementary Data 5/Purity_Assessment/NT331_HS-M9_R1/20220316_161909_CT002899_3CqPCR_Pur_A -  Quantification Plate View Results.xlsx
- Supplementary Data 5/Purity_Assessment/NT331_HS-M9_R1/20220316_161909_CT002899_3CqPCR_Pur_A -  Melt Curve Plate View Results.xlsx
[truncated: 372 more entries]
