# Supplementary material for: The environmentally-regulated interplay between local three-dimensional chromatin organisation and transcription of proVWX in E. coli
Source: Nat Commun. 2023 Nov 17;14:7478. doi: 10.1038/s41467-023-43322-y (PMC10656529; doi:10.1038/s41467-023-43322-y)
Supplement: Supplementary file 8 — Supplementary Data 5 [file 41467_2023_43322_MOESM8_ESM.zip › Supplementary Data 5/rpoD1-rpoD2/20220311_183909_CT002899_3CqPCR_Pur_A - Quantification Cq Results_0.csv]

	Well	Fluor	Target	Content	Sample	Biological Set Name	Cq	Cq Mean	Cq Std. Dev	Starting Quantity (SQ)	Log Starting Quantity	SQ Mean	SQ Std. Dev	Set Point	Well Note
	A01	SYBR	rpoD1-rpoD2	Unkn	NT331 HS-M9 R1		24.7502035118013	24.7502035118013	0	8.88877374826278E-06	-5.0511581480394	8.88877374826278E-06	0	60
	A02	SYBR	rpoD1-rpoD2	Unkn	NT331 HS-M9 R2		25.378413522259	25.378413522259	0	6.02285602858177E-06	-5.22019751815763	6.02285602858177E-06	0	60
	A03	SYBR	rpoD1-rpoD2	Unkn	NT331 HS-M9 R3		24.6158069049553	24.6158069049553	0	9.66062943574082E-06	-5.01499457632122	9.66062943574082E-06	0	60
	A04	SYBR	rpoD1-rpoD2	Unkn	NT331 HS-M9 R4		25.0715016303666	25.0715016303666	0	7.28428009387477E-06	-5.13761336313995	7.28428009387477E-06	0	60
	A05	SYBR	rpoD1-rpoD2	Unkn	NT331 LS-M9 R1		24.7471035380135	24.7471035380135	0	8.90586271145096E-06	-5.05032400403063	8.90586271145096E-06	0	60
	A06	SYBR	rpoD1-rpoD2	Unkn	NT331 LS-M9 R2		25.297414800909	25.297414800909	0	6.33282807387002E-06	-5.1984023022116	6.33282807387002E-06	0	60
	A07	SYBR	rpoD1-rpoD2	Unkn	NT331 LS-M9 R3		25.8032756106357	25.8032756106357	0	4.62892529047697E-06	-5.33451982854867	4.62892529047697E-06	0	60
	A08	SYBR	rpoD1-rpoD2	Unkn	NT331 LS-M9 R4		25.4235000586523	25.4235000586523	0	5.85693699354122E-06	-5.23232944790384	5.85693699354122E-06	0	60
	A09	SYBR	rpoD1-rpoD2	Unkn	NT331 SS-M9 R1		26.1212083130106	26.1212083130106	0	3.80128582244882E-06	-5.42006947413659	3.80128582244882E-06	0	60
	A10	SYBR	rpoD1-rpoD2	Unkn	NT331 SS-M9 R2		25.1471851980956	25.1471851980956	0	6.95058930397743E-06	-5.15797837229971	6.95058930397743E-06	0	60
	A11	SYBR	rpoD1-rpoD2	Unkn	NT331 SS-M9 R3		25.5104760163632	25.5104760163632	0	5.54966764933383E-06	-5.25573302451376	5.54966764933383E-06	0	60
	A12	SYBR	rpoD1-rpoD2	Unkn	NT331 SS-M9 R4		25.7874965275461	25.7874965275461	0	4.67440160815632E-06	-5.33027397728539	4.67440160815632E-06	0	60
	B01	SYBR	rpoD1-rpoD2	Unkn	NT331 HS-M9 R1		24.7081593911512	24.7081593911512	0	9.12336658331587E-06	-5.03984487452646	9.12336658331587E-06	0	60
	B02	SYBR	rpoD1-rpoD2	Unkn	NT331 HS-M9 R2		25.5155321689377	25.5155321689377	0	5.53230940614784E-06	-5.25709353904265	5.53230940614784E-06	0	60
	B03	SYBR	rpoD1-rpoD2	Unkn	NT331 HS-M9 R3		24.5804355030586	24.5804355030586	0	9.87468374502341E-06	-5.00547680456131	9.87468374502341E-06	0	60
	B04	SYBR	rpoD1-rpoD2	Unkn	NT331 HS-M9 R4		25.1644344799073	25.1644344799073	0	6.8767015122353E-06	-5.1626198260873	6.8767015122353E-06	0	60
	B05	SYBR	rpoD1-rpoD2	Unkn	NT331 LS-M9 R1		24.7404963340543	24.7404963340543	0	8.94239540139233E-06	-5.04854613106312	8.94239540139233E-06	0	60
	B06	SYBR	rpoD1-rpoD2	Unkn	NT331 LS-M9 R2		25.4002593117098	25.4002593117098	0	5.94188435806776E-06	-5.22607580476086	5.94188435806776E-06	0	60
	B07	SYBR	rpoD1-rpoD2	Unkn	NT331 LS-M9 R3		25.8883395866273	25.8883395866273	0	4.391279423474E-06	-5.35740892722905	4.391279423474E-06	0	60
	B08	SYBR	rpoD1-rpoD2	Unkn	NT331 LS-M9 R4		25.3003192152064	25.3003192152064	0	6.32144225520163E-06	-5.19918382487951	6.32144225520163E-06	0	60
	B09	SYBR	rpoD1-rpoD2	Unkn	NT331 SS-M9 R1		26.0929698153522	26.0929698153522	0	3.86837856982999E-06	-5.41247103129455	3.86837856982999E-06	0	60
	B10	SYBR	rpoD1-rpoD2	Unkn	NT331 SS-M9 R2		25.1341803725769	25.1341803725769	0	7.00682029140676E-06	-5.15447902100382	7.00682029140676E-06	0	60
	B11	SYBR	rpoD1-rpoD2	Unkn	NT331 SS-M9 R3		25.4964114668033	25.4964114668033	0	5.59823955363586E-06	-5.25194852162616	5.59823955363586E-06	0	60
	B12	SYBR	rpoD1-rpoD2	Unkn	NT331 SS-M9 R4		25.6654331959867	25.6654331959867	0	5.04162970338013E-06	-5.2974290554633	5.04162970338013E-06	0	60
	C01	SYBR	rpoD1-rpoD2	Unkn	NT331 HS-M9 R1		24.7369306629134	24.7369306629134	0	8.96217300518467E-06	-5.0475866767506	8.96217300518467E-06	0	60
	C02	SYBR	rpoD1-rpoD2	Unkn	NT331 HS-M9 R2		25.2599768680774	25.2599768680774	0	6.4814404283166E-06	-5.18832846626655	6.4814404283166E-06	0	60
	C03	SYBR	rpoD1-rpoD2	Unkn	NT331 HS-M9 R3		24.5334372006848	24.5334372006848	0	1.01664550561576E-05	-4.99283045493676	1.01664550561576E-05	0	60
	C04	SYBR	rpoD1-rpoD2	Unkn	NT331 HS-M9 R4		25.0866645523523	25.0866645523523	0	7.21616712517843E-06	-5.1416934171648	7.21616712517843E-06	0	60
	C05	SYBR	rpoD1-rpoD2	Unkn	NT331 LS-M9 R1		24.7673649141719	24.7673649141719	0	8.79476106025678E-06	-5.05577595514019	8.79476106025678E-06	0	60
	C06	SYBR	rpoD1-rpoD2	Unkn	NT331 LS-M9 R2		25.3674220331385	25.3674220331385	0	6.06401242651987E-06	-5.21723991740841	6.06401242651987E-06	0	60
	C07	SYBR	rpoD1-rpoD2	Unkn	NT331 LS-M9 R3		25.8392608046199	25.8392608046199	0	4.5268618389293E-06	-5.34420276008974	4.5268618389293E-06	0	60
	C08	SYBR	rpoD1-rpoD2	Unkn	NT331 LS-M9 R4		25.3980198657035	25.3980198657035	0	5.95013456466553E-06	-5.22547321241752	5.95013456466553E-06	0	60
	C09	SYBR	rpoD1-rpoD2	Unkn	NT331 SS-M9 R1		26.0570654567554	26.0570654567554	0	3.95539763000365E-06	-5.40280985101938	3.95539763000365E-06	0	60
	C10	SYBR	rpoD1-rpoD2	Unkn	NT331 SS-M9 R2		25.0737558044925	25.0737558044925	0	7.27411363854175E-06	-5.1382199185403	7.27411363854175E-06	0	60
	C11	SYBR	rpoD1-rpoD2	Unkn	NT331 SS-M9 R3		25.3811160153703	25.3811160153703	0	6.01277970198977E-06	-5.22092470767335	6.01277970198977E-06	0	60
	C12	SYBR	rpoD1-rpoD2	Unkn	NT331 SS-M9 R4		25.6426374694457	25.6426374694457	0	5.11334200194795E-06	-5.29129515884954	5.11334200194795E-06	0	60
	D01	SYBR	rpoD1-rpoD2	Unkn	NT644 HS-M9 R1		25.4958019581285	25.4958019581285	0	5.60035407500059E-06	-5.25178451442991	5.60035407500059E-06	0	60
	D02	SYBR	rpoD1-rpoD2	Unkn	NT644 HS-M9 R2		25.5699523972079	25.5699523972079	0	5.34888193859985E-06	-5.27173698781829	5.34888193859985E-06	0	60
	D03	SYBR	rpoD1-rpoD2	Unkn	NT644 HS-M9 R3		24.9919376432475	24.9919376432475	0	7.65236705129024E-06	-5.1162042068979	7.65236705129024E-06	0	60
	D04	SYBR	rpoD1-rpoD2	Unkn	NT644 HS-M9 R4		25.4740807961885	25.4740807961885	0	5.67623330134622E-06	-5.24593976272037	5.67623330134622E-06	0	60
	D05	SYBR	rpoD1-rpoD2	Unkn	NT644 LS-M9 R1		25.5601646633498	25.5601646633498	0	5.38141773021869E-06	-5.26910329472409	5.38141773021869E-06	0	60
	D06	SYBR	rpoD1-rpoD2	Unkn	NT644 LS-M9 R2		25.3016675142272	25.3016675142272	0	6.31616364359981E-06	-5.19954662651179	6.31616364359981E-06	0	60
	D07	SYBR	rpoD1-rpoD2	Unkn	NT644 LS-M9 R3		27.8972446658306	27.8972446658306	0	1.26483218979314E-06	-5.89796709020453	1.26483218979314E-06	0	60
	D08	SYBR	rpoD1-rpoD2	Unkn	NT644 LS-M9 R4		24.6872854579866	24.6872854579866	0	9.24212640367774E-06	-5.03422809597266	9.24212640367774E-06	0	60
	D09	SYBR	rpoD1-rpoD2	Unkn	NT644 SS-M9 R1		26.2213546699191	26.2213546699191	0	3.57258890562599E-06	-5.44701695477147	3.57258890562599E-06	0	60
	D10	SYBR	rpoD1-rpoD2	Unkn	NT644 SS-M9 R2		24.7768556857071	24.7768556857071	0	8.74319689418728E-06	-5.05832974131924	8.74319689418728E-06	0	60
	D11	SYBR	rpoD1-rpoD2	Unkn	NT644 SS-M9 R3		25.54142438196	25.54142438196	0	5.44426628293489E-06	-5.26406064129731	5.44426628293489E-06	0	60
	D12	SYBR	rpoD1-rpoD2	Unkn	NT644 SS-M9 R4		26.1403914029208	26.1403914029208	0	3.7563730935128E-06	-5.42523127891742	3.7563730935128E-06	0	60
	E01	SYBR	rpoD1-rpoD2	Unkn	NT644 HS-M9 R1		25.4213077283848	25.4213077283848	0	5.8648980412107E-06	-5.23173953351	5.8648980412107E-06	0	60
	E02	SYBR	rpoD1-rpoD2	Unkn	NT644 HS-M9 R2		25.5391464281174	25.5391464281174	0	5.45195563053064E-06	-5.26344768722733	5.45195563053064E-06	0	60
	E03	SYBR	rpoD1-rpoD2	Unkn	NT644 HS-M9 R3		25.1744469004346	25.1744469004346	0	6.83417384332887E-06	-5.16531397809239	6.83417384332887E-06	0	60
	E04	SYBR	rpoD1-rpoD2	Unkn	NT644 HS-M9 R4		25.537586235291	25.537586235291	0	5.45722840526271E-06	-5.26302786900055	5.45722840526271E-06	0	60
	E05	SYBR	rpoD1-rpoD2	Unkn	NT644 LS-M9 R1		25.5586602410439	25.5586602410439	0	5.38643615700567E-06	-5.26869848328403	5.38643615700567E-06	0	60
	E06	SYBR	rpoD1-rpoD2	Unkn	NT644 LS-M9 R2		25.3624572271894	25.3624572271894	0	6.08269467748481E-06	-5.21590398251972	6.08269467748481E-06	0	60
	E07	SYBR	rpoD1-rpoD2	Unkn	NT644 LS-M9 R3		27.9433734538912	27.9433734538912	0	1.22919427808055E-06	-5.91037947005886	1.22919427808055E-06	0	60
	E08	SYBR	rpoD1-rpoD2	Unkn	NT644 LS-M9 R4		24.7303624195528	24.7303624195528	0	8.99871946003304E-06	-5.04581928733946	8.99871946003304E-06	0	60
	E09	SYBR	rpoD1-rpoD2	Unkn	NT644 SS-M9 R1		26.35114232751	26.35114232751	0	3.29654990050776E-06	-5.4819403458717	3.29654990050776E-06	0	60
	E10	SYBR	rpoD1-rpoD2	Unkn	NT644 SS-M9 R2		24.8644146008738	24.8644146008738	0	8.28151550503702E-06	-5.08189018069717	8.28151550503702E-06	0	60
	E11	SYBR	rpoD1-rpoD2	Unkn	NT644 SS-M9 R3		25.5812141630295	25.5812141630295	0	5.31168956258615E-06	-5.27476731488919	5.31168956258615E-06	0	60
	E12	SYBR	rpoD1-rpoD2	Unkn	NT644 SS-M9 R4		26.194110833982	26.194110833982	0	3.63340528459074E-06	-5.43968615648785	3.63340528459074E-06	0	60
	F01	SYBR	rpoD1-rpoD2	Unkn	NT644 HS-M9 R1		25.3989255290505	25.3989255290505	0	5.94679668682325E-06	-5.22571690920547	5.94679668682325E-06	0	60
	F02	SYBR	rpoD1-rpoD2	Unkn	NT644 HS-M9 R2		25.6555465024606	25.6555465024606	0	5.07260757373744E-06	-5.29476873420389	5.07260757373744E-06	0	60
	F03	SYBR	rpoD1-rpoD2	Unkn	NT644 HS-M9 R3		25.1185622907005	25.1185622907005	0	7.07495216547843E-06	-5.150276492106	7.07495216547843E-06	0	60
	F04	SYBR	rpoD1-rpoD2	Unkn	NT644 HS-M9 R4		25.4643757306264	25.4643757306264	0	5.7104677857433E-06	-5.24332831409289	5.7104677857433E-06	0	60
	F05	SYBR	rpoD1-rpoD2	Unkn	NT644 LS-M9 R1		25.5155701707065	25.5155701707065	0	5.53217914831101E-06	-5.25710376459614	5.53217914831101E-06	0	60
	F06	SYBR	rpoD1-rpoD2	Unkn	NT644 LS-M9 R2		25.3525125069949	25.3525125069949	0	6.12028931850531E-06	-5.21322804738704	6.12028931850531E-06	0	60
	F07	SYBR	rpoD1-rpoD2	Unkn	NT644 LS-M9 R3		27.837871981249	27.837871981249	0	1.31222700295291E-06	-5.88199102959291	1.31222700295291E-06	0	60
	F08	SYBR	rpoD1-rpoD2	Unkn	NT644 LS-M9 R4		24.7008164496452	24.7008164496452	0	9.16496839018632E-06	-5.03786902857316	9.16496839018632E-06	0	60
	F09	SYBR	rpoD1-rpoD2	Unkn	NT644 SS-M9 R1		26.217259418771	26.217259418771	0	3.58166530049211E-06	-5.44591500054753	3.58166530049211E-06	0	60
	F10	SYBR	rpoD1-rpoD2	Unkn	NT644 SS-M9 R2		24.8060804402413	24.8060804402413	0	8.58630740364914E-06	-5.06619356713556	8.58630740364914E-06	0	60
	F11	SYBR	rpoD1-rpoD2	Unkn	NT644 SS-M9 R3		25.6192444067594	25.6192444067594	0	5.18799405280707E-06	-5.28500053043579	5.18799405280707E-06	0	60
	F12	SYBR	rpoD1-rpoD2	Unkn	NT644 SS-M9 R4		26.0249661625521	26.0249661625521	0	4.0348506019249E-06	-5.3941725412296	4.0348506019249E-06	0	60
	G01	SYBR	rpoD1-rpoD2	Std	IC_CT 0.1V R1		9.26694872907811	9.26694872907811	0	0.1	-1	0.1	0	60
	G02	SYBR	rpoD1-rpoD2	Std	IC_CT 0.1V R2		9.392897595525	9.392897595525	0	0.1	-1	0.1	0	60
	G03	SYBR	rpoD1-rpoD2	Std	IC_CT 0.1V R3		9.43108372138666	9.43108372138666	0	0.1	-1	0.1	0	60
	G04	SYBR	rpoD1-rpoD2	Std	IC_CT 0.01V R1		14.0512925247543	14.0512925247543	0	0.01	-2	0.01	0	60
	G05	SYBR	rpoD1-rpoD2	Std	IC_CT 0.01V R2		13.8020973277425	13.8020973277425	0	0.01	-2	0.01	0	60
	G06	SYBR	rpoD1-rpoD2	Std	IC_CT 0.01V R3		13.6691779057054	13.6691779057054	0	0.01	-2	0.01	0	60
	G07	SYBR	rpoD1-rpoD2	Std	IC_CT 0.001V R1		16.859100463407	16.859100463407	0	0.001	-3	0.001	0	60
	G08	SYBR	rpoD1-rpoD2	Std	IC_CT 0.001V R2		17.2254224023113	17.2254224023113	0	0.001	-3	0.001	0	60
	G09	SYBR	rpoD1-rpoD2	Std	IC_CT 0.001V R3		17.6978289392799	17.6978289392799	0	0.001	-3	0.001	0	60
	G10	SYBR	rpoD1-rpoD2	Std	IC_CT 0.0001V R1		20.2705210848651	20.2705210848651	0	0.0001	-4	0.0001	0	60
	G11	SYBR	rpoD1-rpoD2	Std	IC_CT 0.0001V R2		20.4804241484621	20.4804241484621	0	0.0001	-4	0.0001	0	60
	G12	SYBR	rpoD1-rpoD2	Std	IC_CT 0.0001V R3		21.0835891752514	21.0835891752514	0	0.0001	-4	0.0001	0	60
