# Supplementary material for: The environmentally-regulated interplay between local three-dimensional chromatin organisation and transcription of proVWX in E. coli
Source: Nat Commun. 2023 Nov 17;14:7478. doi: 10.1038/s41467-023-43322-y (PMC10656529; doi:10.1038/s41467-023-43322-y)
Supplement: Supplementary file 8 — Supplementary Data 5 [file 41467_2023_43322_MOESM8_ESM.zip › Supplementary Data 5/rpoD1-rpoD2/20220311_183909_CT002899_3CqPCR_Pur_A - Quantification Amplification Results_SYBR.csv]

	Cycle	A1	A2	A3	A4	A5	A6	A7	A8	A9	A10	A11	A12	B1	B2	B3	B4	B5	B6	B7	B8	B9	B10	B11	B12	C1	C2	C3	C4	C5	C6	C7	C8	C9	C10	C11	C12	D1	D2	D3	D4	D5	D6	D7	D8	D9	D10	D11	D12
	1	11.5874061212307	32.2168897790789	45.449643298979	47.5855178610755	39.5550231090874	18.0747821831792	23.434784145792	4.46860580297198	25.1042790216079	18.0018865532902	14.3729590717412	-6.41485199543877	36.9130494603269	51.414579488518	85.5756300616058	58.9069343886131	40.3200876437295	73.8231764985021	50.6635562293886	61.2562046610055	43.7278264421784	65.6667841791095	37.3933973888188	-8.30293433203951	36.6365901111558	73.0056947065405	47.5657778969953	65.2689797858657	50.5962462950847	39.5185695282726	58.898129737503	48.3085419045774	55.909512711859	78.08151423457	79.1296896854428	9.39591669884521	43.5072700509209	54.1734652522155	91.1704755458031	60.9403905592935	66.8285800307813	52.686767965205	56.8153090751439	69.6150152834425	42.7535500613176	80.5143070881604	98.8651929734124	44.4813505473021
	2	2.76719573122045	13.3301369614055	28.3563568484306	36.6130863646176	28.9277894999286	3.53078370314233	4.49647113143055	4.01486719101194	11.1100108259479	14.572485144492	16.4299895995109	-6.68575617274746	18.712532017651	9.59978968813539	33.2742575714519	23.4597532947	17.8161721875913	24.0442791891828	18.3337803709783	23.8720062584007	14.4132100324168	22.3605450183431	7.81152180675053	3.42942647239852	19.9109841625086	33.6453412875353	18.1629002421887	29.2379189883368	11.7074792259136	6.56735359749746	23.6135657579407	19.1383837549783	9.26813600706373	25.4714898903812	34.4061230549387	12.9144669439411	32.205449778603	15.7596599525214	41.8751258573193	34.0768758360218	25.7584291425055	15.7271642872502	19.4332892275797	28.2330075524433	13.3218700542066	41.9036024879542	47.9505121707762	24.9054573565727
	3	6.67134117451496	1.52970132390055	16.888415994802	13.0211717794282	11.8859351519595	3.27601277901158	0.215675433220895	2.16747488365672	-1.75353249054933	2.18944812665268	12.7685001448217	-2.48691445987515	9.46466899826009	0.950265683001817	12.6518090287573	6.65104842093115	8.48392265569146	6.98332811242653	8.25808138748471	8.63700573086771	3.4224387422264	5.44836873334134	-4.94455316708809	-10.4854582059443	8.79901737803175	15.6190648641868	6.83460023382941	8.07314849642989	1.002528678001	0.772641701850262	3.05139018810223	5.70427219798512	-1.2250582336128	11.1135432023384	10.4771207076501	-1.35376364047352	11.1348699609307	2.32187394363064	13.6762893058549	15.0343070576228	9.85941823023495	3.15285103571568	3.79315123950164	9.60556045648173	1.60867074427915	18.4367471124715	21.4591634949529	8.52320714927464
	4	3.46061189035663	-2.07295386326041	5.8641457640415	2.21581709553993	5.68671891925715	-5.14584544924946	-1.29419584129755	2.53932024391634	-3.19791144255578	9.73245610462072	-1.35850226976436	1.65608050599712	3.31555466146528	-0.367879860255016	3.55539047610182	1.88055412130234	7.65334593930129	-1.53697831550562	3.67326699254227	4.26951977754197	-6.15258800840274	3.66366664481484	-3.15318898054738	-3.75143936524728	-0.384922096995069	5.21347891036476	0.878673025801618	-0.698806431982121	1.5723403153288	-2.34289774947501	0.770311050659075	1.75671226447867	-1.42931393165145	2.68014786526055	8.03754975297397	-5.01693712541328	1.00010212698271	1.61840158434552	-0.405760595915126	3.08706917390373	2.66108346270266	2.60307854302209	-0.203454488480929	-1.0710035946322	-0.839063067909592	7.20562054029233	1.5635901990363	4.8098791506518
	5	6.1940287390089	-3.37195535370574	5.82007381756284	-1.55371499866851	-4.1912536605987	-0.669898895495862	2.02157299046121	-3.37001158202929	1.52776526682101	-0.348634108544502	-6.22877146514475	-2.51919982542131	4.25400432483912	3.48304970115441	-0.464178332972551	4.50106348008376	-1.95500017284849	-3.41455805997339	-5.86292227159538	-8.87524313584072	-3.33949650288378	2.67095873686321	4.95214292741093	-4.52099276604986	5.14355172277919	4.53934788793322	2.77326265482134	2.06123374954768	2.31711501651353	0.419927490971531	0.622225384257035	2.95182807044603	0.301360727983592	5.46361609318865	-1.03685952631895	1.40550663678914	-4.12369450260667	-3.90623541013429	0.0909311193472604	0.805427641298593	-4.22088020186766	3.80287414780014	-4.5772825416143	-1.09850377233124	-1.86595054887766	-1.13201030413256	-2.84489663836848	-2.06752002650046
	6	5.60077546840057	-0.912270351337611	0.397654550571133	-3.87820127981195	0.38893649563397	0.677900682604559	1.14236309063108	-2.22214439017534	-0.375208343571103	4.06600699176579	0.636258895694482	4.29345826477038	-0.933723258838654	1.11508939928444	-2.7114166808442	1.24318178428075	2.53920862694849	-3.74372783281524	-5.14780548736326	-1.26625243484887	-0.622410054952525	3.96325361125764	2.86882629030606	-4.54213871059346	2.49415075118486	-4.82631377504276	1.77481723015535	-4.00249167951279	5.12296236337716	-0.261525717826771	-8.13742881017151	-4.0953137768438	1.08533139942301	0.278932602347595	-7.66722274591302	-1.37432607059509	-7.50099539565508	-0.414665425064413	-2.25171936552579	-2.97800556537732	-7.96173304988952	2.2823096195807	-3.03931973330236	1.55459259220606	-3.02397417629891	-1.78175201942031	-11.6454361740907	-2.90188897101234
	7	7.4674402643268	2.0995276188969	-2.19803048791709	-1.7993719882852	-2.07629672346411	2.78758100214327	-0.852518659859015	1.37100804111833	4.33393831808826	5.28789237801266	-0.357818038834921	2.99630123202132	3.17210713536952	1.96803711360826	-2.9738531514613	0.406204467677526	-1.52224581813698	-5.89929459752693	-0.580563435491058	-0.833416312144436	3.75267415403505	1.43256722740443	2.87520867709918	-1.32969418911034	3.25051846666065	-5.48963765316967	-5.71781885987548	0.229306809866102	6.27315328737313	3.35403072172085	-3.75181272215741	-7.65912978680535	2.05314272717806	-0.724846343691752	-5.76744275285273	3.56184828141886	-7.0535092889495	1.71001128024454	-8.59102417418217	-5.08981395428873	-6.57438065566657	1.03680642004201	3.57467507855745	-0.195283171595293	-1.33034042006784	-3.6642265197579	-7.06315322023147	-4.7202180901204
	8	0.999007792062002	-0.449145749318632	-6.55468592133548	-6.85710692884277	-1.30641757159992	6.80213372949311	0.241858733996196	3.65099362943511	2.538226194044	-0.273616781972123	-6.96407347576496	4.95962234877607	2.07161148384785	-0.255103623710966	-6.61286498875597	0.842394112506554	-0.248106307614762	-2.37634159288064	-2.42939994442713	-3.1220355449268	1.3965587841758	-5.98981198757338	2.5006165823288	4.69591273335936	-0.448710379439945	-3.27248225648873	-8.04315317885539	-3.63740730369955	5.96481194520857	-0.179659960088429	-5.1237405597285	-5.32198766173315	1.61510455958978	-2.00423422965832	-1.80376643266027	2.12194395417282	-8.99723561325391	-3.71065552380333	-7.10888873012209	-7.84747408915246	-8.89579776633218	0.909348690082879	-4.3771406338501	-0.459309676960402	0.114025781646887	-10.0447364803867	-14.6788829244379	-5.99903661177996
	9	0.603240263421867	-0.184656716548488	-6.00940465152598	-5.79046976182417	-5.00725688775128	2.07671233884957	2.14989225492809	2.35489224677258	2.62104509240271	-3.06050001221774	0.153045081920936	6.73757816080069	-1.49912075491011	-0.71581055579918	-2.02360850979585	-0.402386874501644	0.184572280121756	-2.24508586135107	-6.52359565775532	-2.87310131665072	0.080440334535524	1.85020262475336	5.71479434780758	7.71128466770824	-2.68940695937999	-6.77482211757797	0.909527884652562	-6.44022212880463	-0.90302216721102	3.06858049403399	-3.7473838529686	-3.67996542939727	1.82047912078633	-7.43873176216584	-9.48542148037905	0.223016596004527	-12.6892494432168	-0.311348446762167	-8.49211065443342	-7.93538603247907	0.115922293472977	2.92481144348221	-6.01775552365234	-2.56479414378282	-0.505016540338147	-6.70917765258946	-16.168777110769	-10.6305281318746
	10	2.37673460354836	4.74762337137145	-7.72362888568205	-5.70919553047406	-4.00176867750815	2.37322729607422	4.19012050633773	2.17586072682207	0.404358605249399	-7.24152545540164	-4.14102208022632	4.77066701385866	1.16232367270914	0.386892516476109	-6.33383787158436	-5.14471847969435	-1.47103563094879	-5.85918489222331	-5.34805087899986	1.5167962585947	-2.84006360788135	-7.97704751737274	1.96167567262637	7.70422652809975	1.01085447725836	-7.35814623261194	-0.416785002522374	-0.499160408447096	4.41544909602999	2.53146630420815	-1.00566533584606	-6.48183247623365	-4.12632322130048	-6.37861438107302	-7.16369151734216	6.1840659617983	-9.28372331577702	-0.0656905672904031	-7.10168225587131	-5.88135309931295	0.34522933657172	-1.11970785747053	-3.05935964242963	-4.7346686638266	1.465689566121	-8.63311544477529	-17.0811120318376	-7.69033475720425
	11	0.235047174202919	-2.42745425436806	-9.17550204729287	-5.00898219045757	-5.13830058885105	2.61650854203708	2.26200629259529	2.51041780634114	2.63004750660002	-3.27143468256327	-4.4630088496906	4.2626976363963	-6.5357839955841	-1.86166878913536	-3.86025131275073	-2.53737694510983	-4.03452141372418	-5.00359918900176	-8.18084490978799	-2.46603784715171	-0.896233775274595	-4.5800097757392	-0.659298054154533	8.20930928408234	-5.32990232705015	-16.7620090298769	-1.67632905845403	-2.2761771468513	-1.71633701265273	0.904552218104072	-4.53129970644477	-1.38233625984867	-3.76198419168759	-5.42343137118405	-7.83958684209938	-0.852959051821927	-8.64997589989071	-1.94887174778705	-4.38304240923571	-13.1854186023456	-5.70746507635704	-2.25843812794028	-1.84685877205538	-4.20997235573032	-4.06947435194888	-13.6049023397918	-16.2974208197556	-6.6945864591753
	12	-0.633889120362255	4.00189651255278	-7.99851467056124	-7.46477356879677	-6.23573264743027	5.46228555580274	3.90760253571716	1.16163400710047	3.63432805521097	1.17141828800504	-7.02147143814818	4.4245612671657	-1.52263742519153	-0.995549481881426	-2.42610639228496	-6.67434461179255	-2.9301366802647	0.622276079338008	-3.40384626028208	0.844839774218599	0.548128289666238	-3.24680422259462	6.69584541550648	5.41445449000548	-0.788666077253765	-4.05512556003941	-1.09630530705363	1.06147894085007	1.69579995874938	-0.985728467040644	0.274804467318972	-1.51543031450001	1.71508362018358	-1.68185704858661	-6.00419592731214	4.29297248908279	-4.28542716500851	-5.77832406330253	-3.38627044649002	-8.35675825843373	-3.74304020295494	3.38433293581238	0.0476387795442861	-3.42180609042043	5.09096897390464	-7.96983652044673	-14.1985445490473	-6.71292074638131
	13	-1.17453363766526	1.86200262689817	-9.42444694238475	-7.72544905161521	-5.46731619481943	1.56515434206358	5.90880755391481	2.56015970198678	-3.43356424930334	-4.55984701539455	0.753208198903849	4.65227837479961	-7.26214411811725	1.5276384247245	-4.33048884713753	-1.21572899386047	1.40692206199583	-2.72889705793386	-6.80194700922129	-3.76913879076801	5.26516425305999	-0.70482151631677	1.79882756344341	10.0737254735814	-4.82935737187381	-9.20087576669448	-1.05725567301397	-4.71157154491993	-2.39887162899231	1.26349162323368	-0.636636561446721	-2.47681476706111	1.77704441957394	-6.37879603189867	-4.20929270570923	-7.16300138959377	-3.1920889179828	-6.69071125543815	-6.32070715085229	-3.76565823477085	-1.46300644412895	-6.62846256728062	3.51871734765973	-3.89705097386377	0.882668692510379	-10.1162126489517	-10.1289420076937	-4.90247959085173
	14	-4.88151088337145	-0.2403303867668	-10.9289155829138	-6.15930030583058	-8.64132789056112	1.66264625463918	-2.06703307479074	4.44551332214451	3.09021326770926	1.3015386272109	-4.06622376193809	-0.245844035370283	-4.45728413861616	5.57423676282087	-5.21048388408235	-4.4585527857671	-8.12329801303895	0.729179312695123	-3.29957898971406	-2.48215802506729	-3.1382513928329	0.839602966330858	4.61934939649473	8.83057371587165	-6.95249298087583	-7.56225444559823	-1.84405741922365	-6.93487572586855	-1.24867963704037	4.34100211141686	2.46117964207224	0.768618443257765	1.92924887244772	-8.39476680148255	-4.09682386713848	3.4790125501595	-2.71728554996025	-0.97726306783261	-2.18345604691513	-1.28967432732588	3.14531357454416	1.02649806736554	4.41565667562736	-4.91034315347679	-0.169542734659444	-8.39820919427802	-12.4881022190193	-5.31447132865287
	15	-5.10515242778092	0.143110190182597	-8.55543129721536	-5.38005979334503	-3.49397161080651	2.43373482791685	2.53752067263486	2.13715420268909	-0.835296606945121	-4.96833861973664	2.88055390685804	4.4383703307858	-1.41541787787173	0.382272778580955	-0.803238998352754	-6.28192717595175	-4.92777281563212	1.04623413719855	1.67590052324431	-3.40207168891357	2.40801176385594	-9.26331874904099	1.61691778685326	15.5273511776104	-2.85668991740022	-4.0320033784501	2.14029074185237	-3.8601959214102	-2.68681720769109	1.08482720963184	3.4170001934508	-0.638693094486371	-2.97761444882781	-0.432281085040813	-1.23467574658116	3.30197158756891	-2.80743619294208	4.23710055133779	-3.38138613481806	-3.17814174579598	-0.607871873903605	-7.06635617518896	2.36719512135278	-4.46417992226179	4.81185338040632	-8.32171473573453	-6.03759406659265	-2.96506622991819
	16	-5.19889958633485	0.171088412414974	-11.3485917143225	-5.62845905221639	-7.68254217115646	1.0459250019785	2.26269313180273	-0.132536893498582	0.258787717075393	-7.66490130461534	2.91193964545982	4.12665254456988	-5.51388725254219	1.24697989863125	-6.36315856020974	-6.739333920832	-5.24526209975284	2.92485727152416	-2.44750890407158	-0.907218127890701	0.94607919480768	-4.48762241179702	-1.3351847046024	18.1861887514806	-3.79634559565238	-10.6762136840935	0.116963483676955	-5.63662188742364	-2.79804113034515	3.25409184669752	0.086103985934642	0.751697938979305	2.74877830834248	-2.8174665571305	-4.14700738223564	2.59871133083925	3.93620788970748	3.12721448346019	-1.04503171361102	-2.61085993829511	0.396620767179229	-2.46206538903971	3.9319806390813	-1.29986989300687	3.04699534174233	-11.5212085807434	0.0949930432834663	-0.604323729884527
	17	-9.95897562441132	1.80149983230876	-6.25543352931436	-4.74661854018905	-4.98137624221908	1.73371808579031	-1.36236933984765	-3.1114943078619	-0.0524914024244936	-6.06196445244041	0.404307750271073	-3.13919177842581	-7.96748312749241	-0.319526880986814	-10.3069844011925	-3.77919084580117	-9.67639859026258	3.96201788983581	3.30173693540291	-5.52210155331159	3.8338894668168	-5.4948388437715	-0.737054129823264	-9.74268990488235	-3.97551667882999	-5.84435844188738	2.9565482796761	-4.6672026246797	-4.38292063590598	1.70434121761537	3.27470112539686	4.29915453034391	1.88835832359473	-3.67729093252092	1.34161189652241	-1.93087990222557	7.84180872450452	2.38610754269939	-4.34817499243582	-5.07917992485091	3.346472064929	-0.513379819478359	3.95872036155106	-14.9725854541257	2.08554937597273	-7.54364992760748	11.1441483411418	-0.885037899945928
	18	-2.91385644427737	-1.65358418063988	-7.16779273225438	-1.71957833716442	-6.14522146240142	0.519935206331866	-0.5300000372672	2.08597950692001	7.69513871861818	-1.96113780491942	3.19743858918537	-3.29203785915615	-7.2656104000489	2.70409732090229	-0.470974622317044	-5.78646544002913	-7.94038154342616	4.2273669626411	4.03137492708538	-3.10348733921819	3.17626855603248	-0.0738990526733687	0.452698859564407	-11.9180873543019	-6.63579142639355	-3.19410459314986	-1.86639497590477	-2.02617930569977	-6.63520119031273	0.37889383242964	4.11247408466534	6.87378488916875	3.7248926781167	0.682278442994175	0.626698233953903	-3.11962532220696	1.12631280202459	3.91999385371128	-5.45439695358255	-8.26813114821471	0.330847387671383	-2.96673463813568	-4.24094247770427	-5.37766810571338	3.37280968551022	-7.74373919875961	10.810776383797	3.40972822823824
	19	-1.67798616214168	7.55129953259438	-3.08504207194801	-0.927164044222081	-0.195425481527309	-0.801163279658795	3.6140699383277	5.94443592559128	5.3862140552701	-0.383716246567928	3.93935744446662	2.74680881850327	-3.05301289642739	5.60772471796645	-2.92712283117271	-3.70448136419964	-5.04826779091218	2.96589203388066	9.19075850813988	-1.6190147495945	3.27962244310856	-7.88755583085913	6.02195528135326	-5.5496038038591	-4.80046723036958	3.33467813879452	-0.549354262353518	-1.4622213330349	-9.76894193430053	1.86709869413698	2.71562026697939	6.38696177914244	2.8141188082991	-6.51128998388867	-3.80820479449994	3.29014748983354	10.1854085362929	5.4675404276386	1.94375081748149	5.7892149302279	13.1937189362161	0.693066539333813	0.374969723483446	-1.35492632501519	-0.0584526768107025	-5.8672473509987	22.6368859601844	5.07572287196126
	20	-2.28539409803852	4.02855178545178	-1.18553530526424	-0.177032557482562	-2.03034688877233	2.58223095327048	0.973880306493811	-0.861343500118892	0.0925068181904862	-1.94906592053758	12.829741016033	-5.38732831448124	0.893858622481275	3.9490202066072	-3.1246207674476	-0.863364009530414	-1.23747813308	9.77474299216283	8.74928800650287	-3.39488375676592	2.21134478044496	-0.456260023493087	1.5844866727366	-12.8926877230078	-3.05915739629563	-1.78514947981057	-4.11267953941751	-2.10889726730329	-6.05725147909197	0.961735058901468	8.42762387453968	4.99101587369842	1.17857774088134	-2.36332435378699	4.00723696178829	8.84247705432608	11.9739410127313	5.0288699129178	-3.71207184724426	2.83406360239132	9.05822048208302	-2.49823584021851	-1.33243275037512	-2.35743711937266	2.17423799072276	-2.32334751986218	21.0143660153553	10.0388949232238
	21	1.14565774495168	10.4193660733181	6.18314230742908	3.28276950083728	3.10342337472866	1.36606795325952	5.06483565722647	11.2108112858486	12.046025453652	3.40110162017754	11.534201772798	0.848664900955555	0.241654968304829	8.2195203660458	5.3036511996761	2.79525657407521	6.37371791823171	13.9820855884627	11.1604395241729	0.49452885395749	1.4337617555866	7.88180425402061	0.86745728927508	-10.4695081316677	2.57427096240554	9.67198134017872	11.8873016727111	0.939003522189523	-0.712924716100133	12.859709018815	7.81813323229107	12.2325356209285	2.88248523012044	2.33727171338614	6.03872489657533	7.14013480474114	15.9711736877634	8.19159342993134	6.36662628056547	1.82615468188214	16.9377509886135	2.67087799363435	4.43912727624411	7.64436226473299	5.82689163294981	5.61268756152003	26.7273786571541	13.5185997664112
	22	7.04597106863639	15.8238416187969	17.9025396250427	12.4996288478078	12.7971810585232	5.82940148025682	4.69921793652065	16.6585941026688	12.8771357482838	8.59175740581941	17.2044969713461	14.5763447660365	10.3811288600355	12.5300204151363	13.9275323832662	14.8392198785659	10.7639472455166	20.5021047315759	17.6725553382039	10.0117308172594	7.13713646136785	9.29403397940496	7.4733345332661	-0.973177321431649	11.6501288488134	11.0867008399318	14.3721982178904	11.1776161818716	13.1357688296675	10.7050388191446	11.2057047340168	22.3389255135771	9.71320784423006	15.1632112187081	11.1867895994674	11.3928980779356	28.1444813683083	12.1567537576393	15.6702045954908	14.0021118298628	23.3592367369856	7.5916998295279	5.51850512530746	11.0476432669057	11.5439298240308	23.2355251880645	40.4847593507329	21.1246346896451
	23	29.4711168537933	30.1936582851122	39.1116668607538	32.5091413477485	33.9538339487208	28.6029283970811	21.8828200951966	31.9385449172878	18.4687207149973	24.6940904063222	28.8830682776952	24.0576948821163	35.7820240644824	34.3365697585832	33.4240664991321	29.8275653042465	31.3868147184039	36.1972205144302	33.8344006289399	24.9435519895114	18.8731774515682	27.1369500845176	20.4938282274989	13.5441152471567	33.7147313907753	32.9413639516988	43.2789730921404	29.6049867389065	31.4273769479651	32.1337181938707	21.860573260511	36.0472566890076	18.7000220712707	29.5510976345759	20.8816710272795	25.8597795147489	39.9899850751208	29.0960246349323	28.3391394800128	25.2970957984426	35.4187557121177	23.0666388910786	4.5354496396476	31.1445367527385	19.0999873320252	44.1846951016187	50.9831246447648	30.479445276309
	24	70.415283504637	50.371809101599	87.2944403617157	61.323570522587	79.822664597833	53.1496644778754	37.5533018116994	60.7833848099572	30.381298819635	56.5432683069639	60.2255714510929	46.8415097031675	71.0936684213839	52.6982848699181	83.5722622221483	57.4744521221483	69.5979793934594	66.6406251189364	53.7406692907616	47.9193093371041	40.3877540570393	55.7184154196257	46.1191912699824	34.2916750099967	70.159341275119	57.5955874280507	91.6130436438652	62.8060064198571	74.0101587459967	58.8970443147791	42.4403301332904	60.8107378205468	39.1878252724891	62.1457968107479	55.5916578935849	47.2520533359284	72.3408590124345	51.620693942371	53.3763889953907	55.2706217870855	63.7914471220793	53.0410841041839	12.2641136265356	78.2282158289527	28.418503772401	85.6265185173561	80.3678238893763	47.1162345231369
	25	143.107072322574	112.510704788517	164.910179114656	126.460700489949	157.818622068862	110.929880765459	78.910937507294	113.526110653773	72.6210404014555	119.613217542324	105.422991003513	83.8758921616873	149.19388565245	105.488129060069	162.83932430617	121.810426561649	146.852832716421	123.125835450911	91.9068006648567	103.600718263156	71.4349352793952	125.564560427551	103.38636609579	80.8185948913488	146.959843364564	110.065232140365	179.542550321786	124.585908962803	152.743530162216	124.441184426993	84.3043431778724	116.294992806167	73.3350128017228	124.725711681052	100.844925314468	96.0812333654367	124.515946613645	97.6515438963415	101.524682128997	100.481064985185	115.445444307134	112.8817204755	22.4678203594449	164.314652595032	62.5027560094695	169.225244587427	124.307515753755	88.4548117851582
	26	273.702163600079	209.469561907859	321.251128682085	239.681175359572	300.265672060696	225.798275569977	151.48804538764	223.647263243147	138.877336060282	236.95868587598	187.585758107933	157.243407497436	297.566148930969	211.803713559825	316.769146095447	240.237511019536	282.495382882743	236.711900692694	174.476267633917	205.184495509277	133.832299924059	247.358897077359	195.52761712813	159.706929390751	287.145583458566	212.51186804377	361.404512992308	244.783242667917	312.199626896653	235.95254211852	159.607326041548	216.563085187855	140.211911228938	255.159131618861	195.706888863714	181.530358006837	220.173414229058	184.916962227227	206.327021380267	193.210458445751	204.443775420227	220.30664977564	48.0490818342987	320.566780223428	119.353311674316	323.74136310096	224.349048657821	152.6767880821
	27	522.681806337086	403.123762028374	583.264469656295	449.096994609718	562.948975720785	427.751308181548	299.963968275004	415.386727256197	262.576400080128	447.225849084643	358.752182115622	320.916039560733	557.0010326486	401.341019694053	589.804980768551	452.466287924767	521.117161153809	431.837253185915	315.843621176831	395.234857969563	264.556793146794	472.274900463352	385.098355477809	323.288200978154	545.190022804207	402.058751467263	647.80960189225	471.835403542198	589.816373269247	453.687997011903	304.21109333384	401.919235518738	263.96718933026	483.561549580773	375.94617785683	352.080711292803	405.494049123459	349.697288667765	388.52719589343	359.524526955923	375.874074248936	427.055695312718	84.5820204136644	602.09270859853	237.196382005005	590.594732683605	388.368453845636	282.886875019555
	28	894.315744852143	713.08495836416	967.119425723682	785.112952410997	946.302678192908	762.731778686331	563.708841460827	739.311192462113	488.385426310094	791.479471931096	643.202196045156	581.993280961218	939.380943049556	710.25994770788	970.277104421369	792.453248966899	881.014214617009	761.75150212762	565.132140410603	700.658072880698	499.390755258701	820.689587541875	688.045854224009	605.42573086844	923.431691535517	705.439467197079	1075.18161897773	828.259890441886	1005.39078783639	812.732818170526	566.502340837922	711.996505194187	486.862681736829	852.379677736686	665.538335908215	636.676603618127	703.703153078513	623.438290126572	677.240735103122	644.617292179725	663.309418906402	762.008289611723	161.192409406362	1002.12074908443	442.796771213841	1001.33307118223	679.84067815911	511.960591659421
	29	1368.3484605388	1153.75910040723	1427.67422069777	1238.77309314728	1440.38926404931	1234.37926359624	965.788639091868	1204.31829642549	867.214228095919	1252.88067760803	1042.8009119494	979.895238579876	1418.54644926208	1153.69127662299	1436.39727965501	1259.0760172437	1326.0754880434	1224.79618835367	968.16188819014	1137.67374637092	883.628874207001	1292.15179044328	1145.48275458561	1025.0181518403	1407.39601324354	1126.07366633967	1578.90993832202	1306.49772583496	1531.89212949391	1305.44753124649	977.710903615549	1132.75167080875	857.677019290853	1346.20479149238	1087.84150224817	1068.71955106062	1122.67258053795	1033.726887415	1074.40048194714	1046.21284455978	1082.3372321261	1222.08547625761	314.528860340519	1505.32113806878	788.388692108831	1508.88182012194	1095.95124533028	891.411680339815
	30	1836.22063487489	1637.64455940888	1876.37528883688	1723.56559644923	1931.98264978588	1755.79865760688	1473.04729051816	1726.85381990207	1375.23593662415	1754.15425395674	1507.45897007464	1466.81944618108	1893.680240966	1659.95835164138	1888.57750299203	1764.74538901865	1777.99075957677	1740.07034089903	1456.94077699093	1622.92413138973	1387.12142860541	1802.2781761293	1659.26520974415	1517.62275766061	1890.34078995677	1597.23962451112	2046.24630786288	1817.98371017847	2061.93606833676	1851.49572218299	1494.26908942916	1607.79906459847	1339.58376345785	1875.27661051014	1569.53785349928	1582.39564222018	1607.46539116271	1515.85787804494	1503.6237120899	1501.82593325129	1562.37579922356	1750.67991589704	577.379779014955	1997.40507196487	1247.96621888166	2033.09160709609	1591.89787739424	1391.53808184578
	31	2226.57452174694	2140.12815145944	2230.02252336073	2156.64470111507	2329.07436313923	2235.59872859561	2006.44946857672	2229.4324263984	1928.76405877041	2209.41830226434	1954.59097423526	1977.3374628601	2277.86063420482	2150.67433910447	2240.81311917548	2230.25346719838	2157.06580891382	2227.47537488069	1976.85830573386	2066.2655024093	1942.73304236845	2265.08035252335	2164.37019957587	2019.74163190449	2282.05608005478	2032.3346110251	2406.80143610641	2272.35329272918	2500.63188253318	2369.87278671613	2026.32154395837	2061.73544960269	1866.15549127886	2343.1037338211	2022.67980426578	2097.92504380715	2064.36088661547	1984.93346258245	1866.48924185731	1937.23145453669	2036.65355526526	2241.5184216146	983.470722479223	2395.06726531893	1771.95158341551	2451.53236337033	2069.48958825703	1954.2328293397
	32	2471.4790537748	2475.02488876127	2439.44381429948	2449.60955816988	2580.95184295097	2585.98647366928	2433.38950130965	2588.4948434492	2416.7240691175	2531.10223127659	2282.74964807285	2394.86646777666	2531.72285036902	2530.72185138259	2456.23545425124	2565.52092906515	2396.7256331017	2594.05098609876	2419.5365353629	2378.40577196072	2426.55997611621	2597.25947463508	2530.92532772477	2406.27545916097	2533.30395278436	2331.66753304358	2631.08328175255	2590.69739687693	2778.14375114632	2750.13267129966	2467.49034677068	2404.58092156292	2319.47034802399	2671.04051134238	2351.12892829258	2499.57768637696	2410.93180837355	2334.84840024051	2116.37313208939	2272.63091024695	2397.05845471806	2597.43729953701	1500.46623803813	2643.08596905776	2238.29515574714	2732.39886502644	2429.26406316843	2449.86142038664
	33	2636.28966041753	2681.5088095858	2586.58235022936	2636.1927574819	2745.78419704178	2807.24920910844	2711.18653085152	2824.20296665304	2774.49712154018	2727.19918967438	2496.44034501208	2685.77045616193	2698.52433109926	2773.14145065401	2601.92334755814	2775.31849316521	2549.04960066338	2831.67475793631	2709.44201571677	2575.46196875244	2768.86730027628	2806.49405786701	2764.7296025833	2656.11551717517	2702.84180702619	2526.74805973791	2788.41750721007	2789.50134299706	2959.05198382237	2989.50611528047	2767.31173464223	2617.91065325924	2635.57729060378	2879.46396003034	2566.87348519043	2774.71019017493	2631.82161343542	2564.55342562107	2268.72021822702	2480.85218022025	2632.07052936226	2821.8658084966	2061.62894882548	2807.43661093002	2588.43807303356	2911.78467102914	2653.56622888254	2792.04799571203
	34	2757.13160786948	2811.2656250054	2701.03024463609	2771.57658584328	2860.48107968599	2952.33800834834	2882.95556021154	2974.0479120948	2995.52177072498	2866.56313385069	2638.1483137019	2871.72449017181	2811.94498348225	2927.18617177535	2720.21717009602	2916.82795296978	2663.66098933649	2982.737305157	2897.64533761356	2712.07784447693	2976.93694597942	2959.61367395295	2919.33555934208	2810.02218130572	2831.05245820483	2658.52193180899	2904.10745730839	2929.48057334907	3092.17888489888	3153.18903636258	2943.04224533298	2756.33864036864	2829.82993519854	3022.16124857465	2705.53435230121	2936.43959218563	2783.83209632061	2705.91088984935	2387.04886162648	2623.41314352677	2786.46477762761	2978.62474803971	2532.88020033588	2927.56786259588	2788.71457449046	3047.65986535792	2806.39834785972	2979.08475514916
	35	2853.61411032708	2930.67612750411	2796.04941215335	2880.7346328956	2970.03846431349	3067.86249890385	3007.59837811595	3087.61393322954	3143.68369408803	2981.71251068177	2738.66127408579	3008.16061200704	2920.99979425082	3051.93194933389	2813.58715895264	3032.86187329802	2762.64217722644	3100.9379918147	3027.49808877564	2821.03623552493	3123.4633468287	3067.42073211651	3040.30258451085	2933.98551340726	2927.96465914162	2766.09587064079	2994.37552631893	3036.72818668121	3201.64390003229	3273.19207794504	3083.84699871543	2862.8120814852	2969.12273141188	3138.62153632865	2815.31578688701	3064.40030686673	2897.23585644247	2822.04208220632	2487.52731036711	2739.18491244437	2908.33911560613	3090.95356625044	2854.88113187812	3029.38745746131	2941.81315731732	3162.56975167036	2923.10763966023	3114.80263177024
	36	2942.18292067983	3014.63446968968	2873.96519246242	2966.55904129447	3058.46949417335	3160.59182305087	3111.4465226927	3181.70868492726	3255.60265074752	3068.06043288087	2838.42204427273	3108.47285415664	2996.00877593511	3142.52404993301	2896.92639127716	3126.49575251624	2844.65313946162	3191.12449469348	3125.14351880586	2905.02977537368	3244.31406627997	3171.96720208447	3148.3075691239	3028.89664563578	3019.30168148216	2853.25325209363	3081.94643526246	3130.34353271122	3293.79661437211	3375.19841963098	3189.97416788565	2951.91869653753	3083.54379974699	3236.45345261872	2912.95037981741	3168.82975985653	2994.56156671061	2909.0820865401	2574.92386813504	2822.52699276052	3003.34272746989	3177.38331019593	3056.2901012866	3112.78992641353	3060.39075131728	3258.05028983208	3022.24081663702	3214.77805947674
	37	3021.90691588959	3091.94165740235	2941.26247117904	3052.08298933056	3133.3898854479	3240.83590613448	3186.78263145131	3263.75233674754	3346.04520206029	3140.31771766348	2920.18869786557	3193.89300130036	3075.84316255937	3218.25043445847	2965.49253146976	3211.15364397177	2916.08268097447	3270.98039238229	3222.9080458448	2983.00579649905	3345.84398473201	3247.73921064924	3230.96980429986	3115.73811079626	3095.53685006974	2928.47653275802	3151.89259424034	3210.40876516886	3370.74072718625	3456.43618522942	3277.23953853881	3018.57613599342	3176.46255828923	3325.15038364843	2995.85089554978	3253.39789351346	3085.63122347895	2994.11285919596	2645.5882377316	2906.90907457555	3090.68494727403	3267.65460915506	3193.61687974561	3186.32129113127	3165.56212742157	3338.12513360414	3111.51601951833	3304.82970220216
	38	3089.05046054944	3160.20545726139	3008.80804184331	3118.75674928598	3200.1068863813	3312.33903949323	3264.18409994735	3340.95746631094	3435.47458564168	3211.14232376191	2974.82518789752	3275.27852624563	3136.49858158877	3296.31778766128	3026.69723004743	3280.18133781114	2980.75565712994	3347.94459131731	3297.43410511531	3050.20087394068	3431.17931699532	3323.72341370759	3305.12767441621	3187.27864565819	3170.48226637915	3000.89982171411	3225.80849756002	3291.65594534586	3448.67166634636	3534.22957078393	3363.41418071466	3091.6872148745	3300.90122349041	3396.81273097694	3070.16704645944	3332.85287158045	3157.81166789193	3060.84514945443	2714.50431982251	2978.77655930417	3168.71987756702	3345.58253003294	3308.33640807913	3250.32341577561	3249.24283545964	3418.16144090496	3194.69319167749	3385.72039644647
	39	3153.99888975853	3219.96489206082	3059.20000476861	3185.70709378818	3263.9317007575	3376.57146267568	3338.41630953595	3402.78410482986	3500.53282188205	3272.50207984016	3045.91870236541	3345.14896333972	3199.1130192071	3357.34860594916	3089.29509523118	3350.7612221759	3043.98327171195	3414.72150334716	3372.01040813947	3116.54327098055	3502.59371487345	3397.90615868602	3381.48114778673	3250.70798502791	3238.00331443071	3063.53045674273	3284.39615358887	3355.72268859504	3507.66071038029	3600.7717701448	3436.71910490452	3151.91589288032	3373.77223652273	3469.27702715013	3146.29685053484	3402.88348731225	3226.01017287725	3129.29987363657	2771.70872927854	3044.51820851491	3234.83240414187	3412.113899294	3396.1726013891	3310.24945492964	3330.38501442979	3488.15436331347	3255.89091673006	3446.012127301
	40	3212.97891188485	3277.61882949649	3115.5582027608	3239.32613761049	3320.61834156106	3440.11931123018	3404.53714577101	3466.09445817388	3569.66496590411	3335.79387893537	3106.54778606966	3405.10561285075	3261.51609269843	3419.29825474323	3148.59186929339	3414.25313912775	3103.88201370715	3472.29581025838	3433.69096420063	3172.10558286074	3585.62638088623	3462.85947216267	3448.1973674469	3320.11811701869	3297.21252928833	3123.70245896798	3348.87191433346	3419.91948490459	3577.78119440416	3667.61469815867	3510.54869980964	3206.7532505988	3445.13038747587	3539.37282345448	3203.49731642316	3478.28901704997	3288.76417925741	3189.48425219565	2834.45843894048	3106.34220840242	3297.95942394339	3483.12504895401	3478.09250747154	3374.2753036012	3412.13040463513	3553.92659532678	3326.4596864462	3518.30363243278
	41	3259.3827734107	3330.76879575996	3160.41913119105	3296.02552757551	3371.60494111134	3482.73167334071	3458.47659262696	3520.95659800543	3627.01147527322	3390.45345249344	3153.49662886714	3451.39642736795	3314.2742570858	3468.88362682366	3191.59344842645	3463.75100524311	3150.86596949373	3530.53166361432	3494.77204139884	3223.93800554008	3644.4905447845	3505.56219342955	3509.00300576957	3369.82733113998	3348.48855267816	3173.86162273189	3394.4238431013	3468.42615825316	3621.80147290278	3723.64424182762	3564.54676744013	3258.19144860539	3495.38231372611	3600.81025695362	3256.44353117563	3528.46006693399	3340.42882772008	3241.14268533311	2885.09369113826	3163.13578487345	3356.00446238102	3538.27539346358	3547.63404231595	3421.70514190387	3464.42428326099	3609.72632335516	3393.72060934823	3570.71136802111
	42	3319.95366762113	3383.83753005722	3216.16133389154	3347.35934390452	3427.08296273328	3536.59389498048	3515.04350077245	3568.08621705344	3687.98193185563	3444.57080257255	3208.9072746511	3511.82788082963	3352.3078003672	3524.01252326462	3242.62404189029	3527.44165533739	3201.30290105956	3582.40277715887	3555.2454717636	3277.22728187064	3708.59717300648	3561.01378627084	3561.24729369554	3428.36742909145	3401.57550866267	3226.48790827058	3440.76081379304	3524.43488854856	3676.89932094656	3778.65770660026	3629.78099759282	3304.72359166829	3567.37334438636	3655.1077893677	3375.82006124251	3581.2570865313	3396.38835607032	3296.7681909495	2935.4488635206	3216.25748272233	3411.35069120873	3598.58874541408	3617.12006071885	3477.60876587742	3541.07088187517	3669.68953198155	3450.69884641752	3632.8177403983
	43	3356.5859467348	3416.97543864202	3257.23176938036	3395.05108393339	3462.30332196611	3582.42228227698	3559.47464086115	3611.87613792527	3735.21511080032	3486.88265954232	3254.09152247987	3564.48991420349	3391.7465506735	3562.05102022935	3287.98768467368	3565.55022790825	3244.64022624362	3624.70200356607	3600.33729088012	3316.09402966148	3759.47773305764	3604.46179588322	3609.15332026872	3474.47128486936	3443.60477076278	3269.43947043628	3490.08149673819	3575.0785513858	3716.07648026752	3825.92703050657	3675.28189035075	3343.1688007494	3618.59252440008	3706.19583202586	3423.29273370819	3633.81633980888	3443.23704029843	3343.91309203457	2975.68156262774	3262.32103666398	3451.11972623822	3646.91215203552	3672.42101164877	3520.15613881048	3589.75636240612	3716.70376620183	3497.54085063206	3675.36250034607
	44	3399.8620656895	3465.60351842285	3289.4342450685	3442.65445966381	3508.62266937731	3629.59566069583	3601.64929890824	3657.23494293724	3791.53632140787	3520.56185687874	3295.92677467624	3609.13835301628	3440.65355565295	3610.88620413993	3322.30055764932	3612.5905966155	3283.02620782417	3665.7838124629	3650.73065252942	3358.00214201117	3813.04441639276	3657.02405572257	3658.47027172369	3509.85376385028	3487.99257552265	3311.42309967567	3530.6773930715	3613.72628341313	3762.06851219489	3862.79082950913	3730.68733369813	3382.05342275909	3666.16354634886	3756.08018992215	3466.94491149947	3678.65038888045	3496.40027741101	3381.89991069728	3018.77103556449	3309.72884360476	3495.97949201355	3683.79089999884	3727.4255880082	3556.35874269302	3646.05859067153	3771.5708747767	3547.85846772371	3722.18347723101
	45	3440.93887640285	3502.53035415441	3329.16528090142	3477.89808416705	3543.80563272226	3664.26623572607	3643.9269873854	3696.41190956511	3828.55660842343	3562.9416875646	3340.02038792211	3643.04403342934	3467.30323407549	3641.97273490769	3363.76143057748	3657.97008762576	3325.58999959852	3703.69448492082	3692.2090219046	3400.5387742695	3856.43403798191	3700.36837434599	3699.67362371642	3556.08951540694	3531.55029910451	3356.38600129848	3568.19390859798	3651.93751019114	3796.30496214842	3911.24529841846	3777.21625958209	3420.57925468824	3714.94001722574	3798.77093444941	3507.74215502061	3721.56305486897	3534.37839982202	3426.86496749541	3061.69940860039	3350.98131476806	3542.97892474415	3723.86138992108	3776.19460085172	3597.10680758373	3695.83746917372	3812.18487718488	3590.53431404542	3762.77089297445
	46	3485.12850387753	3536.31196932856	3367.69753481019	3516.80674191194	3581.41602816264	3697.02612454868	3680.9827887923	3735.07331109294	3872.97437979178	3599.65140724422	3374.18697598231	3688.31562586728	3511.55152842754	3678.18269777663	3398.21272944371	3693.71207972405	3352.06038676788	3744.23102771715	3735.82646126016	3437.43267035523	3905.48551900395	3728.73666330246	3736.35160300398	3593.43658735981	3563.9432803635	3383.98183663724	3607.5085400161	3697.13752543059	3837.37304552126	3952.17726051544	3821.09980917534	3454.89601458689	3757.14043474316	3844.83578302766	3554.0560935746	3762.10550242031	3576.42691305201	3462.80825235218	3092.20324682339	3388.31448791957	3581.11555712619	3768.83088008554	3827.15625515658	3633.65835497684	3738.29098520152	3856.10762047222	3641.62097206952	3797.43981824948
[truncated: 36 more columns]
