# Supplementary material for: The environmentally-regulated interplay between local three-dimensional chromatin organisation and transcription of proVWX in E. coli
Source: Nat Commun. 2023 Nov 17;14:7478. doi: 10.1038/s41467-023-43322-y (PMC10656529; doi:10.1038/s41467-023-43322-y)
Supplement: Supplementary file 8 — Supplementary Data 5 [file 41467_2023_43322_MOESM8_ESM.zip › Supplementary Data 5/rpoD1-rpoD2/20220311_183909_CT002899_3CqPCR_Pur_A - End Point Results_SYBR.csv]

	Well	Fluor	Target	Content	Sample	End RFU	Call	Sample Type	CallType	Is Control
	A01	SYBR	rpoD1-rpoD2	Unkn	NT331 HS-M9 R1	3400.49381206516		Unknown	Unassigned	False
	A02	SYBR	rpoD1-rpoD2	Unkn	NT331 HS-M9 R2	3461.05176212101		Unknown	Unassigned	False
	A03	SYBR	rpoD1-rpoD2	Unkn	NT331 HS-M9 R3	3291.9380328104		Unknown	Unassigned	False
	A04	SYBR	rpoD1-rpoD2	Unkn	NT331 HS-M9 R4	3435.95394271614		Unknown	Unassigned	False
	A05	SYBR	rpoD1-rpoD2	Unkn	NT331 LS-M9 R1	3504.64612299232		Unknown	Unassigned	False
	A06	SYBR	rpoD1-rpoD2	Unkn	NT331 LS-M9 R2	3621.98083964561		Unknown	Unassigned	False
	A07	SYBR	rpoD1-rpoD2	Unkn	NT331 LS-M9 R3	3600.21544334391		Unknown	Unassigned	False
	A08	SYBR	rpoD1-rpoD2	Unkn	NT331 LS-M9 R4	3653.7365037148		Unknown	Unassigned	False
	A09	SYBR	rpoD1-rpoD2	Unkn	NT331 SS-M9 R1	3783.25287045581		Unknown	Unassigned	False
	A10	SYBR	rpoD1-rpoD2	Unkn	NT331 SS-M9 R2	3522.92168276049		Unknown	Unassigned	False
	A11	SYBR	rpoD1-rpoD2	Unkn	NT331 SS-M9 R3	3294.62658714233		Unknown	Unassigned	False
	A12	SYBR	rpoD1-rpoD2	Unkn	NT331 SS-M9 R4	3603.3631614692		Unknown	Unassigned	False
	B01	SYBR	rpoD1-rpoD2	Unkn	NT331 HS-M9 R1	3432.71253383934		Unknown	Unassigned	False
	B02	SYBR	rpoD1-rpoD2	Unkn	NT331 HS-M9 R2	3603.42103606365		Unknown	Unassigned	False
	B03	SYBR	rpoD1-rpoD2	Unkn	NT331 HS-M9 R3	3322.9772888469		Unknown	Unassigned	False
	B04	SYBR	rpoD1-rpoD2	Unkn	NT331 HS-M9 R4	3611.45292944219		Unknown	Unassigned	False
	B05	SYBR	rpoD1-rpoD2	Unkn	NT331 LS-M9 R1	3281.32394429875		Unknown	Unassigned	False
	B06	SYBR	rpoD1-rpoD2	Unkn	NT331 LS-M9 R2	3664.16282116516		Unknown	Unassigned	False
	B07	SYBR	rpoD1-rpoD2	Unkn	NT331 LS-M9 R3	3646.86977966758		Unknown	Unassigned	False
	B08	SYBR	rpoD1-rpoD2	Unkn	NT331 LS-M9 R4	3357.85897963361		Unknown	Unassigned	False
	B09	SYBR	rpoD1-rpoD2	Unkn	NT331 SS-M9 R1	3808.60777588855		Unknown	Unassigned	False
	B10	SYBR	rpoD1-rpoD2	Unkn	NT331 SS-M9 R2	3650.32093510501		Unknown	Unassigned	False
	B11	SYBR	rpoD1-rpoD2	Unkn	NT331 SS-M9 R3	3652.97922248167		Unknown	Unassigned	False
	B12	SYBR	rpoD1-rpoD2	Unkn	NT331 SS-M9 R4	3512.44371611557		Unknown	Unassigned	False
	C01	SYBR	rpoD1-rpoD2	Unkn	NT331 HS-M9 R1	3485.73328688322		Unknown	Unassigned	False
	C02	SYBR	rpoD1-rpoD2	Unkn	NT331 HS-M9 R2	3309.54366326365		Unknown	Unassigned	False
	C03	SYBR	rpoD1-rpoD2	Unkn	NT331 HS-M9 R3	3527.44443044336		Unknown	Unassigned	False
	C04	SYBR	rpoD1-rpoD2	Unkn	NT331 HS-M9 R4	3612.46295179384		Unknown	Unassigned	False
	C05	SYBR	rpoD1-rpoD2	Unkn	NT331 LS-M9 R1	3757.74446421573		Unknown	Unassigned	False
	C06	SYBR	rpoD1-rpoD2	Unkn	NT331 LS-M9 R2	3866.15962510997		Unknown	Unassigned	False
	C07	SYBR	rpoD1-rpoD2	Unkn	NT331 LS-M9 R3	3726.81325807983		Unknown	Unassigned	False
	C08	SYBR	rpoD1-rpoD2	Unkn	NT331 LS-M9 R4	3381.08421689038		Unknown	Unassigned	False
	C09	SYBR	rpoD1-rpoD2	Unkn	NT331 SS-M9 R1	3664.84197342084		Unknown	Unassigned	False
	C10	SYBR	rpoD1-rpoD2	Unkn	NT331 SS-M9 R2	3752.19810575856		Unknown	Unassigned	False
	C11	SYBR	rpoD1-rpoD2	Unkn	NT331 SS-M9 R3	3465.57119100907		Unknown	Unassigned	False
	C12	SYBR	rpoD1-rpoD2	Unkn	NT331 SS-M9 R4	3675.47847450198		Unknown	Unassigned	False
	D01	SYBR	rpoD1-rpoD2	Unkn	NT644 HS-M9 R1	3489.36619733076		Unknown	Unassigned	False
	D02	SYBR	rpoD1-rpoD2	Unkn	NT644 HS-M9 R2	3382.45088270579		Unknown	Unassigned	False
	D03	SYBR	rpoD1-rpoD2	Unkn	NT644 HS-M9 R3	3016.76082342732		Unknown	Unassigned	False
	D04	SYBR	rpoD1-rpoD2	Unkn	NT644 HS-M9 R4	3305.52063313574		Unknown	Unassigned	False
	D05	SYBR	rpoD1-rpoD2	Unkn	NT644 LS-M9 R1	3496.50887826617		Unknown	Unassigned	False
	D06	SYBR	rpoD1-rpoD2	Unkn	NT644 LS-M9 R2	3684.39681349101		Unknown	Unassigned	False
	D07	SYBR	rpoD1-rpoD2	Unkn	NT644 LS-M9 R3	3724.06350327682		Unknown	Unassigned	False
	D08	SYBR	rpoD1-rpoD2	Unkn	NT644 LS-M9 R4	3556.9777619883		Unknown	Unassigned	False
	D09	SYBR	rpoD1-rpoD2	Unkn	NT644 SS-M9 R1	3642.20285786561		Unknown	Unassigned	False
	D10	SYBR	rpoD1-rpoD2	Unkn	NT644 SS-M9 R2	3765.25133412344		Unknown	Unassigned	False
	D11	SYBR	rpoD1-rpoD2	Unkn	NT644 SS-M9 R3	3545.65069017764		Unknown	Unassigned	False
	D12	SYBR	rpoD1-rpoD2	Unkn	NT644 SS-M9 R4	3718.11488583986		Unknown	Unassigned	False
	E01	SYBR	rpoD1-rpoD2	Unkn	NT644 HS-M9 R1	3602.64161960111		Unknown	Unassigned	False
	E02	SYBR	rpoD1-rpoD2	Unkn	NT644 HS-M9 R2	3354.29194033014		Unknown	Unassigned	False
	E03	SYBR	rpoD1-rpoD2	Unkn	NT644 HS-M9 R3	3541.82421705753		Unknown	Unassigned	False
	E04	SYBR	rpoD1-rpoD2	Unkn	NT644 HS-M9 R4	3819.34515473567		Unknown	Unassigned	False
	E05	SYBR	rpoD1-rpoD2	Unkn	NT644 LS-M9 R1	3414.25988138348		Unknown	Unassigned	False
	E06	SYBR	rpoD1-rpoD2	Unkn	NT644 LS-M9 R2	3697.02829558352		Unknown	Unassigned	False
	E07	SYBR	rpoD1-rpoD2	Unkn	NT644 LS-M9 R3	3579.50187948487		Unknown	Unassigned	False
	E08	SYBR	rpoD1-rpoD2	Unkn	NT644 LS-M9 R4	3967.5788660392		Unknown	Unassigned	False
	E09	SYBR	rpoD1-rpoD2	Unkn	NT644 SS-M9 R1	3845.64928564946		Unknown	Unassigned	False
	E10	SYBR	rpoD1-rpoD2	Unkn	NT644 SS-M9 R2	3889.49423622002		Unknown	Unassigned	False
	E11	SYBR	rpoD1-rpoD2	Unkn	NT644 SS-M9 R3	3633.95774815251		Unknown	Unassigned	False
	E12	SYBR	rpoD1-rpoD2	Unkn	NT644 SS-M9 R4	3592.97663887054		Unknown	Unassigned	False
	F01	SYBR	rpoD1-rpoD2	Unkn	NT644 HS-M9 R1	3559.83307585899		Unknown	Unassigned	False
	F02	SYBR	rpoD1-rpoD2	Unkn	NT644 HS-M9 R2	3599.05947354069		Unknown	Unassigned	False
	F03	SYBR	rpoD1-rpoD2	Unkn	NT644 HS-M9 R3	3535.34872678496		Unknown	Unassigned	False
	F04	SYBR	rpoD1-rpoD2	Unkn	NT644 HS-M9 R4	3713.39194366233		Unknown	Unassigned	False
	F05	SYBR	rpoD1-rpoD2	Unkn	NT644 LS-M9 R1	3874.63578645855		Unknown	Unassigned	False
	F06	SYBR	rpoD1-rpoD2	Unkn	NT644 LS-M9 R2	3566.92118685696		Unknown	Unassigned	False
	F07	SYBR	rpoD1-rpoD2	Unkn	NT644 LS-M9 R3	3901.67187856284		Unknown	Unassigned	False
	F08	SYBR	rpoD1-rpoD2	Unkn	NT644 LS-M9 R4	3667.65399393116		Unknown	Unassigned	False
	F09	SYBR	rpoD1-rpoD2	Unkn	NT644 SS-M9 R1	3752.77933310515		Unknown	Unassigned	False
	F10	SYBR	rpoD1-rpoD2	Unkn	NT644 SS-M9 R2	3890.427795478		Unknown	Unassigned	False
	F11	SYBR	rpoD1-rpoD2	Unkn	NT644 SS-M9 R3	3802.18106893332		Unknown	Unassigned	False
	F12	SYBR	rpoD1-rpoD2	Unkn	NT644 SS-M9 R4	3610.58411168231		Unknown	Unassigned	False
	G01	SYBR	rpoD1-rpoD2	Std	IC_CT 0.1V R1	3765.99297826795		Standard	Unassigned	False
	G02	SYBR	rpoD1-rpoD2	Std	IC_CT 0.1V R2	3838.66488446543		Standard	Unassigned	False
	G03	SYBR	rpoD1-rpoD2	Std	IC_CT 0.1V R3	4008.01148633371		Standard	Unassigned	False
	G04	SYBR	rpoD1-rpoD2	Std	IC_CT 0.01V R1	4324.03128264274		Standard	Unassigned	False
	G05	SYBR	rpoD1-rpoD2	Std	IC_CT 0.01V R2	4397.57615903425		Standard	Unassigned	False
	G06	SYBR	rpoD1-rpoD2	Std	IC_CT 0.01V R3	4044.19428766886		Standard	Unassigned	False
	G07	SYBR	rpoD1-rpoD2	Std	IC_CT 0.001V R1	4374.55475904848		Standard	Unassigned	False
	G08	SYBR	rpoD1-rpoD2	Std	IC_CT 0.001V R2	4472.82481482059		Standard	Unassigned	False
	G09	SYBR	rpoD1-rpoD2	Std	IC_CT 0.001V R3	4655.69684820461		Standard	Unassigned	False
	G10	SYBR	rpoD1-rpoD2	Std	IC_CT 0.0001V R1	4585.61172266427		Standard	Unassigned	False
	G11	SYBR	rpoD1-rpoD2	Std	IC_CT 0.0001V R2	4331.41669065924		Standard	Unassigned	False
	G12	SYBR	rpoD1-rpoD2	Std	IC_CT 0.0001V R3	4166.17987379493		Standard	Unassigned	False
