# Supplementary material for: The environmentally-regulated interplay between local three-dimensional chromatin organisation and transcription of proVWX in E. coli
Source: Nat Commun. 2023 Nov 17;14:7478. doi: 10.1038/s41467-023-43322-y (PMC10656529; doi:10.1038/s41467-023-43322-y)
Supplement: Supplementary file 8 — Supplementary Data 5 [file 41467_2023_43322_MOESM8_ESM.zip › Supplementary Data 5/rpoD1-rpoD2/20220311_183909_CT002899_3CqPCR_Pur_A - Quantification Plate View Results_SYBR.csv]

		1	2	3	4	5	6	7	8	9	10	11	12
A	Content	Unkn	Unkn	Unkn	Unkn	Unkn	Unkn	Unkn	Unkn	Unkn	Unkn	Unkn	Unkn
A	Sample	NT331 HS-M9 R1	NT331 HS-M9 R2	NT331 HS-M9 R3	NT331 HS-M9 R4	NT331 LS-M9 R1	NT331 LS-M9 R2	NT331 LS-M9 R3	NT331 LS-M9 R4	NT331 SS-M9 R1	NT331 SS-M9 R2	NT331 SS-M9 R3	NT331 SS-M9 R4
A	Cq	24.7502035118013	25.378413522259	24.6158069049553	25.0715016303666	24.7471035380135	25.297414800909	25.8032756106357	25.4235000586523	26.1212083130106	25.1471851980956	25.5104760163632	25.7874965275461
A		8.88877374826278E-06	6.02285602858177E-06	9.66062943574082E-06	7.28428009387477E-06	8.90586271145096E-06	6.33282807387002E-06	4.62892529047697E-06	5.85693699354122E-06	3.80128582244882E-06	6.95058930397743E-06	5.54966764933383E-06	4.67440160815632E-06
B	Content	Unkn	Unkn	Unkn	Unkn	Unkn	Unkn	Unkn	Unkn	Unkn	Unkn	Unkn	Unkn
B	Sample	NT331 HS-M9 R1	NT331 HS-M9 R2	NT331 HS-M9 R3	NT331 HS-M9 R4	NT331 LS-M9 R1	NT331 LS-M9 R2	NT331 LS-M9 R3	NT331 LS-M9 R4	NT331 SS-M9 R1	NT331 SS-M9 R2	NT331 SS-M9 R3	NT331 SS-M9 R4
B	Cq	24.7081593911512	25.5155321689377	24.5804355030586	25.1644344799073	24.7404963340543	25.4002593117098	25.8883395866273	25.3003192152064	26.0929698153522	25.1341803725769	25.4964114668033	25.6654331959867
B		9.12336658331587E-06	5.53230940614784E-06	9.87468374502341E-06	6.8767015122353E-06	8.94239540139233E-06	5.94188435806776E-06	4.391279423474E-06	6.32144225520163E-06	3.86837856982999E-06	7.00682029140676E-06	5.59823955363586E-06	5.04162970338013E-06
C	Content	Unkn	Unkn	Unkn	Unkn	Unkn	Unkn	Unkn	Unkn	Unkn	Unkn	Unkn	Unkn
C	Sample	NT331 HS-M9 R1	NT331 HS-M9 R2	NT331 HS-M9 R3	NT331 HS-M9 R4	NT331 LS-M9 R1	NT331 LS-M9 R2	NT331 LS-M9 R3	NT331 LS-M9 R4	NT331 SS-M9 R1	NT331 SS-M9 R2	NT331 SS-M9 R3	NT331 SS-M9 R4
C	Cq	24.7369306629134	25.2599768680774	24.5334372006848	25.0866645523523	24.7673649141719	25.3674220331385	25.8392608046199	25.3980198657035	26.0570654567554	25.0737558044925	25.3811160153703	25.6426374694457
C		8.96217300518467E-06	6.4814404283166E-06	1.01664550561576E-05	7.21616712517843E-06	8.79476106025678E-06	6.06401242651987E-06	4.5268618389293E-06	5.95013456466553E-06	3.95539763000365E-06	7.27411363854175E-06	6.01277970198977E-06	5.11334200194795E-06
D	Content	Unkn	Unkn	Unkn	Unkn	Unkn	Unkn	Unkn	Unkn	Unkn	Unkn	Unkn	Unkn
D	Sample	NT644 HS-M9 R1	NT644 HS-M9 R2	NT644 HS-M9 R3	NT644 HS-M9 R4	NT644 LS-M9 R1	NT644 LS-M9 R2	NT644 LS-M9 R3	NT644 LS-M9 R4	NT644 SS-M9 R1	NT644 SS-M9 R2	NT644 SS-M9 R3	NT644 SS-M9 R4
D	Cq	25.4958019581285	25.5699523972079	24.9919376432475	25.4740807961885	25.5601646633498	25.3016675142272	27.8972446658306	24.6872854579866	26.2213546699191	24.7768556857071	25.54142438196	26.1403914029208
D		5.60035407500059E-06	5.34888193859985E-06	7.65236705129024E-06	5.67623330134622E-06	5.38141773021869E-06	6.31616364359981E-06	1.26483218979314E-06	9.24212640367774E-06	3.57258890562599E-06	8.74319689418728E-06	5.44426628293489E-06	3.7563730935128E-06
E	Content	Unkn	Unkn	Unkn	Unkn	Unkn	Unkn	Unkn	Unkn	Unkn	Unkn	Unkn	Unkn
E	Sample	NT644 HS-M9 R1	NT644 HS-M9 R2	NT644 HS-M9 R3	NT644 HS-M9 R4	NT644 LS-M9 R1	NT644 LS-M9 R2	NT644 LS-M9 R3	NT644 LS-M9 R4	NT644 SS-M9 R1	NT644 SS-M9 R2	NT644 SS-M9 R3	NT644 SS-M9 R4
E	Cq	25.4213077283848	25.5391464281174	25.1744469004346	25.537586235291	25.5586602410439	25.3624572271894	27.9433734538912	24.7303624195528	26.35114232751	24.8644146008738	25.5812141630295	26.194110833982
E		5.8648980412107E-06	5.45195563053064E-06	6.83417384332887E-06	5.45722840526271E-06	5.38643615700567E-06	6.08269467748481E-06	1.22919427808055E-06	8.99871946003304E-06	3.29654990050776E-06	8.28151550503702E-06	5.31168956258615E-06	3.63340528459074E-06
F	Content	Unkn	Unkn	Unkn	Unkn	Unkn	Unkn	Unkn	Unkn	Unkn	Unkn	Unkn	Unkn
F	Sample	NT644 HS-M9 R1	NT644 HS-M9 R2	NT644 HS-M9 R3	NT644 HS-M9 R4	NT644 LS-M9 R1	NT644 LS-M9 R2	NT644 LS-M9 R3	NT644 LS-M9 R4	NT644 SS-M9 R1	NT644 SS-M9 R2	NT644 SS-M9 R3	NT644 SS-M9 R4
F	Cq	25.3989255290505	25.6555465024606	25.1185622907005	25.4643757306264	25.5155701707065	25.3525125069949	27.837871981249	24.7008164496452	26.217259418771	24.8060804402413	25.6192444067594	26.0249661625521
F		5.94679668682325E-06	5.07260757373744E-06	7.07495216547843E-06	5.7104677857433E-06	5.53217914831101E-06	6.12028931850531E-06	1.31222700295291E-06	9.16496839018632E-06	3.58166530049211E-06	8.58630740364914E-06	5.18799405280707E-06	4.0348506019249E-06
G	Content	Std	Std	Std	Std	Std	Std	Std	Std	Std	Std	Std	Std
G	Sample	IC_CT 0.1V R1	IC_CT 0.1V R2	IC_CT 0.1V R3	IC_CT 0.01V R1	IC_CT 0.01V R2	IC_CT 0.01V R3	IC_CT 0.001V R1	IC_CT 0.001V R2	IC_CT 0.001V R3	IC_CT 0.0001V R1	IC_CT 0.0001V R2	IC_CT 0.0001V R3
G	Cq	9.26694872907811	9.392897595525	9.43108372138666	14.0512925247543	13.8020973277425	13.6691779057054	16.859100463407	17.2254224023113	17.6978289392799	20.2705210848651	20.4804241484621	21.0835891752514
G		0.1	0.1	0.1	0.01	0.01	0.01	0.001	0.001	0.001	0.0001	0.0001	0.0001
H	Content
H	Sample
H	Cq
H
