# Supplementary material for: The environmentally-regulated interplay between local three-dimensional chromatin organisation and transcription of proVWX in E. coli
Source: Nat Commun. 2023 Nov 17;14:7478. doi: 10.1038/s41467-023-43322-y (PMC10656529; doi:10.1038/s41467-023-43322-y)
Supplement: Supplementary file 8 — Supplementary Data 5 [file 41467_2023_43322_MOESM8_ESM.zip › Supplementary Data 5/rpoD1-rpoD2/20220311_183909_CT002899_3CqPCR_Pur_A_Run Information.csv]

File Name	20220311_183909_CT002899_3CqPCR_Pur_A.pcrd
Created By User
Notes
ID
Run Started	03/12/2022 02:39:17 UTC
Run Ended	03/12/2022 04:10:11 UTC
Sample Vol	10
Lid Temp	105
Protocol File Name	Unknown.prcl
Plate Setup File Name	DefaultPlate.pltd
Base Serial Number	CT002899
Optical Head Serial Number	785BR8052
CFX Manager Version	3.1.1517.0823.
