# Supplementary material for: The environmentally-regulated interplay between local three-dimensional chromatin organisation and transcription of proVWX in E. coli
Source: Nat Commun. 2023 Nov 17;14:7478. doi: 10.1038/s41467-023-43322-y (PMC10656529; doi:10.1038/s41467-023-43322-y)
Supplement: Supplementary file 8 — Supplementary Data 5 [file 41467_2023_43322_MOESM8_ESM.zip › Supplementary Data 5/rpoD1-rpoD2/20220311_183909_CT002899_3CqPCR_Pur_A - Melt Curve Plate View Results_SYBR.csv]

		1	2	3	4	5	6	7	8	9	10	11	12
A	Content	Unkn	Unkn	Unkn	Unkn	Unkn	Unkn	Unkn	Unkn	Unkn	Unkn	Unkn	Unkn
A	Sample	NT331 HS-M9 R1	NT331 HS-M9 R2	NT331 HS-M9 R3	NT331 HS-M9 R4	NT331 LS-M9 R1	NT331 LS-M9 R2	NT331 LS-M9 R3	NT331 LS-M9 R4	NT331 SS-M9 R1	NT331 SS-M9 R2	NT331 SS-M9 R3	NT331 SS-M9 R4
A	Peak 1
A	Peak 2
B	Content	Unkn	Unkn	Unkn	Unkn	Unkn	Unkn	Unkn	Unkn	Unkn	Unkn	Unkn	Unkn
B	Sample	NT331 HS-M9 R1	NT331 HS-M9 R2	NT331 HS-M9 R3	NT331 HS-M9 R4	NT331 LS-M9 R1	NT331 LS-M9 R2	NT331 LS-M9 R3	NT331 LS-M9 R4	NT331 SS-M9 R1	NT331 SS-M9 R2	NT331 SS-M9 R3	NT331 SS-M9 R4
B	Peak 1
B	Peak 2
C	Content	Unkn	Unkn	Unkn	Unkn	Unkn	Unkn	Unkn	Unkn	Unkn	Unkn	Unkn	Unkn
C	Sample	NT331 HS-M9 R1	NT331 HS-M9 R2	NT331 HS-M9 R3	NT331 HS-M9 R4	NT331 LS-M9 R1	NT331 LS-M9 R2	NT331 LS-M9 R3	NT331 LS-M9 R4	NT331 SS-M9 R1	NT331 SS-M9 R2	NT331 SS-M9 R3	NT331 SS-M9 R4
C	Peak 1
C	Peak 2
D	Content	Unkn	Unkn	Unkn	Unkn	Unkn	Unkn	Unkn	Unkn	Unkn	Unkn	Unkn	Unkn
D	Sample	NT644 HS-M9 R1	NT644 HS-M9 R2	NT644 HS-M9 R3	NT644 HS-M9 R4	NT644 LS-M9 R1	NT644 LS-M9 R2	NT644 LS-M9 R3	NT644 LS-M9 R4	NT644 SS-M9 R1	NT644 SS-M9 R2	NT644 SS-M9 R3	NT644 SS-M9 R4
D	Peak 1
D	Peak 2
E	Content	Unkn	Unkn	Unkn	Unkn	Unkn	Unkn	Unkn	Unkn	Unkn	Unkn	Unkn	Unkn
E	Sample	NT644 HS-M9 R1	NT644 HS-M9 R2	NT644 HS-M9 R3	NT644 HS-M9 R4	NT644 LS-M9 R1	NT644 LS-M9 R2	NT644 LS-M9 R3	NT644 LS-M9 R4	NT644 SS-M9 R1	NT644 SS-M9 R2	NT644 SS-M9 R3	NT644 SS-M9 R4
E	Peak 1
E	Peak 2
F	Content	Unkn	Unkn	Unkn	Unkn	Unkn	Unkn	Unkn	Unkn	Unkn	Unkn	Unkn	Unkn
F	Sample	NT644 HS-M9 R1	NT644 HS-M9 R2	NT644 HS-M9 R3	NT644 HS-M9 R4	NT644 LS-M9 R1	NT644 LS-M9 R2	NT644 LS-M9 R3	NT644 LS-M9 R4	NT644 SS-M9 R1	NT644 SS-M9 R2	NT644 SS-M9 R3	NT644 SS-M9 R4
F	Peak 1
F	Peak 2
G	Content	Std	Std	Std	Std	Std	Std	Std	Std	Std	Std	Std	Std
G	Sample	IC_CT 0.1V R1	IC_CT 0.1V R2	IC_CT 0.1V R3	IC_CT 0.01V R1	IC_CT 0.01V R2	IC_CT 0.01V R3	IC_CT 0.001V R1	IC_CT 0.001V R2	IC_CT 0.001V R3	IC_CT 0.0001V R1	IC_CT 0.0001V R2	IC_CT 0.0001V R3
G	Peak 1
G	Peak 2
H	Content
H	Sample
H	Peak 1
H	Peak 2
