# Supplementary material for: The environmentally-regulated interplay between local three-dimensional chromatin organisation and transcription of proVWX in E. coli
Source: Nat Commun. 2023 Nov 17;14:7478. doi: 10.1038/s41467-023-43322-y (PMC10656529; doi:10.1038/s41467-023-43322-y)
Supplement: Supplementary file 8 — Supplementary Data 5 [file 41467_2023_43322_MOESM8_ESM.zip › Supplementary Data 5/rpoD1-rpoD2/20220311_183909_CT002899_3CqPCR_Pur_A - Quantification Summary_0.csv]

	Well	Fluor	Target	Content	Sample	Cq	SQ
	A01	SYBR	rpoD1-rpoD2	Unkn	NT331 HS-M9 R1	24.7502035118013	8.88877374826278E-06
	A02	SYBR	rpoD1-rpoD2	Unkn	NT331 HS-M9 R2	25.378413522259	6.02285602858177E-06
	A03	SYBR	rpoD1-rpoD2	Unkn	NT331 HS-M9 R3	24.6158069049553	9.66062943574082E-06
	A04	SYBR	rpoD1-rpoD2	Unkn	NT331 HS-M9 R4	25.0715016303666	7.28428009387477E-06
	A05	SYBR	rpoD1-rpoD2	Unkn	NT331 LS-M9 R1	24.7471035380135	8.90586271145096E-06
	A06	SYBR	rpoD1-rpoD2	Unkn	NT331 LS-M9 R2	25.297414800909	6.33282807387002E-06
	A07	SYBR	rpoD1-rpoD2	Unkn	NT331 LS-M9 R3	25.8032756106357	4.62892529047697E-06
	A08	SYBR	rpoD1-rpoD2	Unkn	NT331 LS-M9 R4	25.4235000586523	5.85693699354122E-06
	A09	SYBR	rpoD1-rpoD2	Unkn	NT331 SS-M9 R1	26.1212083130106	3.80128582244882E-06
	A10	SYBR	rpoD1-rpoD2	Unkn	NT331 SS-M9 R2	25.1471851980956	6.95058930397743E-06
	A11	SYBR	rpoD1-rpoD2	Unkn	NT331 SS-M9 R3	25.5104760163632	5.54966764933383E-06
	A12	SYBR	rpoD1-rpoD2	Unkn	NT331 SS-M9 R4	25.7874965275461	4.67440160815632E-06
	B01	SYBR	rpoD1-rpoD2	Unkn	NT331 HS-M9 R1	24.7081593911512	9.12336658331587E-06
	B02	SYBR	rpoD1-rpoD2	Unkn	NT331 HS-M9 R2	25.5155321689377	5.53230940614784E-06
	B03	SYBR	rpoD1-rpoD2	Unkn	NT331 HS-M9 R3	24.5804355030586	9.87468374502341E-06
	B04	SYBR	rpoD1-rpoD2	Unkn	NT331 HS-M9 R4	25.1644344799073	6.8767015122353E-06
	B05	SYBR	rpoD1-rpoD2	Unkn	NT331 LS-M9 R1	24.7404963340543	8.94239540139233E-06
	B06	SYBR	rpoD1-rpoD2	Unkn	NT331 LS-M9 R2	25.4002593117098	5.94188435806776E-06
	B07	SYBR	rpoD1-rpoD2	Unkn	NT331 LS-M9 R3	25.8883395866273	4.391279423474E-06
	B08	SYBR	rpoD1-rpoD2	Unkn	NT331 LS-M9 R4	25.3003192152064	6.32144225520163E-06
	B09	SYBR	rpoD1-rpoD2	Unkn	NT331 SS-M9 R1	26.0929698153522	3.86837856982999E-06
	B10	SYBR	rpoD1-rpoD2	Unkn	NT331 SS-M9 R2	25.1341803725769	7.00682029140676E-06
	B11	SYBR	rpoD1-rpoD2	Unkn	NT331 SS-M9 R3	25.4964114668033	5.59823955363586E-06
	B12	SYBR	rpoD1-rpoD2	Unkn	NT331 SS-M9 R4	25.6654331959867	5.04162970338013E-06
	C01	SYBR	rpoD1-rpoD2	Unkn	NT331 HS-M9 R1	24.7369306629134	8.96217300518467E-06
	C02	SYBR	rpoD1-rpoD2	Unkn	NT331 HS-M9 R2	25.2599768680774	6.4814404283166E-06
	C03	SYBR	rpoD1-rpoD2	Unkn	NT331 HS-M9 R3	24.5334372006848	1.01664550561576E-05
	C04	SYBR	rpoD1-rpoD2	Unkn	NT331 HS-M9 R4	25.0866645523523	7.21616712517843E-06
	C05	SYBR	rpoD1-rpoD2	Unkn	NT331 LS-M9 R1	24.7673649141719	8.79476106025678E-06
	C06	SYBR	rpoD1-rpoD2	Unkn	NT331 LS-M9 R2	25.3674220331385	6.06401242651987E-06
	C07	SYBR	rpoD1-rpoD2	Unkn	NT331 LS-M9 R3	25.8392608046199	4.5268618389293E-06
	C08	SYBR	rpoD1-rpoD2	Unkn	NT331 LS-M9 R4	25.3980198657035	5.95013456466553E-06
	C09	SYBR	rpoD1-rpoD2	Unkn	NT331 SS-M9 R1	26.0570654567554	3.95539763000365E-06
	C10	SYBR	rpoD1-rpoD2	Unkn	NT331 SS-M9 R2	25.0737558044925	7.27411363854175E-06
	C11	SYBR	rpoD1-rpoD2	Unkn	NT331 SS-M9 R3	25.3811160153703	6.01277970198977E-06
	C12	SYBR	rpoD1-rpoD2	Unkn	NT331 SS-M9 R4	25.6426374694457	5.11334200194795E-06
	D01	SYBR	rpoD1-rpoD2	Unkn	NT644 HS-M9 R1	25.4958019581285	5.60035407500059E-06
	D02	SYBR	rpoD1-rpoD2	Unkn	NT644 HS-M9 R2	25.5699523972079	5.34888193859985E-06
	D03	SYBR	rpoD1-rpoD2	Unkn	NT644 HS-M9 R3	24.9919376432475	7.65236705129024E-06
	D04	SYBR	rpoD1-rpoD2	Unkn	NT644 HS-M9 R4	25.4740807961885	5.67623330134622E-06
	D05	SYBR	rpoD1-rpoD2	Unkn	NT644 LS-M9 R1	25.5601646633498	5.38141773021869E-06
	D06	SYBR	rpoD1-rpoD2	Unkn	NT644 LS-M9 R2	25.3016675142272	6.31616364359981E-06
	D07	SYBR	rpoD1-rpoD2	Unkn	NT644 LS-M9 R3	27.8972446658306	1.26483218979314E-06
	D08	SYBR	rpoD1-rpoD2	Unkn	NT644 LS-M9 R4	24.6872854579866	9.24212640367774E-06
	D09	SYBR	rpoD1-rpoD2	Unkn	NT644 SS-M9 R1	26.2213546699191	3.57258890562599E-06
	D10	SYBR	rpoD1-rpoD2	Unkn	NT644 SS-M9 R2	24.7768556857071	8.74319689418728E-06
	D11	SYBR	rpoD1-rpoD2	Unkn	NT644 SS-M9 R3	25.54142438196	5.44426628293489E-06
	D12	SYBR	rpoD1-rpoD2	Unkn	NT644 SS-M9 R4	26.1403914029208	3.7563730935128E-06
	E01	SYBR	rpoD1-rpoD2	Unkn	NT644 HS-M9 R1	25.4213077283848	5.8648980412107E-06
	E02	SYBR	rpoD1-rpoD2	Unkn	NT644 HS-M9 R2	25.5391464281174	5.45195563053064E-06
	E03	SYBR	rpoD1-rpoD2	Unkn	NT644 HS-M9 R3	25.1744469004346	6.83417384332887E-06
	E04	SYBR	rpoD1-rpoD2	Unkn	NT644 HS-M9 R4	25.537586235291	5.45722840526271E-06
	E05	SYBR	rpoD1-rpoD2	Unkn	NT644 LS-M9 R1	25.5586602410439	5.38643615700567E-06
	E06	SYBR	rpoD1-rpoD2	Unkn	NT644 LS-M9 R2	25.3624572271894	6.08269467748481E-06
	E07	SYBR	rpoD1-rpoD2	Unkn	NT644 LS-M9 R3	27.9433734538912	1.22919427808055E-06
	E08	SYBR	rpoD1-rpoD2	Unkn	NT644 LS-M9 R4	24.7303624195528	8.99871946003304E-06
	E09	SYBR	rpoD1-rpoD2	Unkn	NT644 SS-M9 R1	26.35114232751	3.29654990050776E-06
	E10	SYBR	rpoD1-rpoD2	Unkn	NT644 SS-M9 R2	24.8644146008738	8.28151550503702E-06
	E11	SYBR	rpoD1-rpoD2	Unkn	NT644 SS-M9 R3	25.5812141630295	5.31168956258615E-06
	E12	SYBR	rpoD1-rpoD2	Unkn	NT644 SS-M9 R4	26.194110833982	3.63340528459074E-06
	F01	SYBR	rpoD1-rpoD2	Unkn	NT644 HS-M9 R1	25.3989255290505	5.94679668682325E-06
	F02	SYBR	rpoD1-rpoD2	Unkn	NT644 HS-M9 R2	25.6555465024606	5.07260757373744E-06
	F03	SYBR	rpoD1-rpoD2	Unkn	NT644 HS-M9 R3	25.1185622907005	7.07495216547843E-06
	F04	SYBR	rpoD1-rpoD2	Unkn	NT644 HS-M9 R4	25.4643757306264	5.7104677857433E-06
	F05	SYBR	rpoD1-rpoD2	Unkn	NT644 LS-M9 R1	25.5155701707065	5.53217914831101E-06
	F06	SYBR	rpoD1-rpoD2	Unkn	NT644 LS-M9 R2	25.3525125069949	6.12028931850531E-06
	F07	SYBR	rpoD1-rpoD2	Unkn	NT644 LS-M9 R3	27.837871981249	1.31222700295291E-06
	F08	SYBR	rpoD1-rpoD2	Unkn	NT644 LS-M9 R4	24.7008164496452	9.16496839018632E-06
	F09	SYBR	rpoD1-rpoD2	Unkn	NT644 SS-M9 R1	26.217259418771	3.58166530049211E-06
	F10	SYBR	rpoD1-rpoD2	Unkn	NT644 SS-M9 R2	24.8060804402413	8.58630740364914E-06
	F11	SYBR	rpoD1-rpoD2	Unkn	NT644 SS-M9 R3	25.6192444067594	5.18799405280707E-06
	F12	SYBR	rpoD1-rpoD2	Unkn	NT644 SS-M9 R4	26.0249661625521	4.0348506019249E-06
	G01	SYBR	rpoD1-rpoD2	Std	IC_CT 0.1V R1	9.26694872907811	0.1
	G02	SYBR	rpoD1-rpoD2	Std	IC_CT 0.1V R2	9.392897595525	0.1
	G03	SYBR	rpoD1-rpoD2	Std	IC_CT 0.1V R3	9.43108372138666	0.1
	G04	SYBR	rpoD1-rpoD2	Std	IC_CT 0.01V R1	14.0512925247543	0.01
	G05	SYBR	rpoD1-rpoD2	Std	IC_CT 0.01V R2	13.8020973277425	0.01
	G06	SYBR	rpoD1-rpoD2	Std	IC_CT 0.01V R3	13.6691779057054	0.01
	G07	SYBR	rpoD1-rpoD2	Std	IC_CT 0.001V R1	16.859100463407	0.001
	G08	SYBR	rpoD1-rpoD2	Std	IC_CT 0.001V R2	17.2254224023113	0.001
	G09	SYBR	rpoD1-rpoD2	Std	IC_CT 0.001V R3	17.6978289392799	0.001
	G10	SYBR	rpoD1-rpoD2	Std	IC_CT 0.0001V R1	20.2705210848651	0.0001
	G11	SYBR	rpoD1-rpoD2	Std	IC_CT 0.0001V R2	20.4804241484621	0.0001
	G12	SYBR	rpoD1-rpoD2	Std	IC_CT 0.0001V R3	21.0835891752514	0.0001
