# Supplementary material for: The environmentally-regulated interplay between local three-dimensional chromatin organisation and transcription of proVWX in E. coli
Source: Nat Commun. 2023 Nov 17;14:7478. doi: 10.1038/s41467-023-43322-y (PMC10656529; doi:10.1038/s41467-023-43322-y)
Supplement: Supplementary file 8 — Supplementary Data 5 [file 41467_2023_43322_MOESM8_ESM.zip › Supplementary Data 5/rpoD1-rpoD2/20220311_183909_CT002899_3CqPCR_Pur_A - Gene Expression Results - Bar Chart_0.csv]

	Data Set	Target	Sample	Ctrl	Relative Quantity	Relative Quantity SD	Corrected Relative Quantity SD	Relative Quantity SEM	Corrected Relative Quantity SEM	Unscaled Expression	Unscaled Expression SD	Corrected Unscaled Expression SD	Unscaled Expression SEM	Corrected Unscaled Expression SEM	Expression	Expression SD	Corrected Expression SD	Expression SEM	Corrected Expression SEM	Wells	Mean Cq	Cq SD	Cq SEM
	1-SYBR	rpoD1-rpoD2	IC_CT 0.0001V R1		0.00109432893351377	0	0.000225828296791057	0	0.000225828296791057	NaN	NaN	NaN	NaN	NaN	NaN	NaN	NaN	NaN	NaN	1	20.2705210848651	0	0
	1-SYBR	rpoD1-rpoD2	IC_CT 0.0001V R2		0.000960875141922968	0	0.000202070989075815	0	0.000202070989075815	NaN	NaN	NaN	NaN	NaN	NaN	NaN	NaN	NaN	NaN	1	20.4804241484621	0	0
	1-SYBR	rpoD1-rpoD2	IC_CT 0.0001V R3		0.00066125157131688	0	0.000146540446936158	0	0.000146540446936158	NaN	NaN	NaN	NaN	NaN	NaN	NaN	NaN	NaN	NaN	1	21.0835891752514	0	0
	1-SYBR	rpoD1-rpoD2	IC_CT 0.001V R1		0.00905933485018835	0	0.0012899057094982	0	0.0012899057094982	NaN	NaN	NaN	NaN	NaN	NaN	NaN	NaN	NaN	NaN	1	16.859100463407	0	0
	1-SYBR	rpoD1-rpoD2	IC_CT 0.001V R2		0.00721981456394692	0	0.00107758763839125	0	0.00107758763839125	NaN	NaN	NaN	NaN	NaN	NaN	NaN	NaN	NaN	NaN	1	17.2254224023113	0	0
	1-SYBR	rpoD1-rpoD2	IC_CT 0.001V R3		0.00538778709328028	0	0.000851883326042737	0	0.000851883326042737	NaN	NaN	NaN	NaN	NaN	NaN	NaN	NaN	NaN	NaN	1	17.6978289392799	0	0
	1-SYBR	rpoD1-rpoD2	IC_CT 0.01V R1		0.0515969518343699	0	0.0046295971205457	0	0.0046295971205457	NaN	NaN	NaN	NaN	NaN	NaN	NaN	NaN	NaN	NaN	1	14.0512925247543	0	0
	1-SYBR	rpoD1-rpoD2	IC_CT 0.01V R2		0.0602112627818321	0	0.00512113271586658	0	0.00512113271586658	NaN	NaN	NaN	NaN	NaN	NaN	NaN	NaN	NaN	NaN	1	13.8020973277425	0	0
	1-SYBR	rpoD1-rpoD2	IC_CT 0.01V R3		0.0653798357093312	0	0.00539775596925332	0	0.00539775596925332	NaN	NaN	NaN	NaN	NaN	NaN	NaN	NaN	NaN	NaN	1	13.6691779057054	0	0
	1-SYBR	rpoD1-rpoD2	IC_CT 0.1V R1		1	0	0	0	0	NaN	NaN	NaN	NaN	NaN	NaN	NaN	NaN	NaN	NaN	1	9.26694872907811	0	0
	1-SYBR	rpoD1-rpoD2	IC_CT 0.1V R2		0.924931466630096	0	0.00218474418136024	0	0.00218474418136024	NaN	NaN	NaN	NaN	NaN	NaN	NaN	NaN	NaN	NaN	1	9.392897595525	0	0
	1-SYBR	rpoD1-rpoD2	IC_CT 0.1V R3		0.903304958379353	0	0.00278056048656389	0	0.00278056048656389	NaN	NaN	NaN	NaN	NaN	NaN	NaN	NaN	NaN	NaN	1	9.43108372138666	0	0
	1-SYBR	rpoD1-rpoD2	NT331 HS-M9 R1		6.89782371902356E-05	9.18555400640828E-07	2.00267702437854E-05	5.30328207825567E-07	1.15624611912483E-05	NaN	NaN	NaN	NaN	NaN	NaN	NaN	NaN	NaN	NaN	3	24.7317645219553	0.0214928774157989	0.0124089185616711
	1-SYBR	rpoD1-rpoD2	NT331 HS-M9 R2		4.60294179586604E-05	3.64733420742141E-06	1.43835805065259E-05	2.10578938647928E-06	8.30436407735337E-06	NaN	NaN	NaN	NaN	NaN	NaN	NaN	NaN	NaN	NaN	3	25.3846408530914	0.127891409744452	0.0738381398430001
	1-SYBR	rpoD1-rpoD2	NT331 HS-M9 R3		7.59407203660112E-05	1.94423321772221E-06	2.18904843297291E-05	1.12250357161933E-06	1.26384770204604E-05	NaN	NaN	NaN	NaN	NaN	NaN	NaN	NaN	NaN	NaN	3	24.5765598695663	0.0413213921187128	0.0238569168630289
	1-SYBR	rpoD1-rpoD2	NT331 HS-M9 R4		5.46512108965027E-05	1.68821801567973E-06	1.63231154126886E-05	9.74693125803469E-07	9.4241550775291E-06	NaN	NaN	NaN	NaN	NaN	NaN	NaN	NaN	NaN	NaN	3	25.1075335542087	0.0498574473855707	0.0287852106691668
	1-SYBR	rpoD1-rpoD2	NT331 LS-M9 R1		6.81333842076816E-05	5.91023837689623E-07	1.97949026064021E-05	3.4122777178759E-07	1.14285923483887E-05	NaN	NaN	NaN	NaN	NaN	NaN	NaN	NaN	NaN	NaN	3	24.7516549287466	0.0140005899014574	0.00808324434841996
	1-SYBR	rpoD1-rpoD2	NT331 LS-M9 R2		4.68816242397888E-05	1.52583395756665E-06	1.42270837256161E-05	8.80940646139778E-07	8.21401061876778E-06	NaN	NaN	NaN	NaN	NaN	NaN	NaN	NaN	NaN	NaN	3	25.3550320485858	0.0525298214195745	0.0303281065370743
	1-SYBR	rpoD1-rpoD2	NT331 LS-M9 R3		3.46362994587912E-05	9.16334659151764E-07	1.08066884541696E-05	5.29046062129055E-07	6.23924448806323E-06	NaN	NaN	NaN	NaN	NaN	NaN	NaN	NaN	NaN	NaN	3	25.843625333961	0.0426996117095934	0.0246526323148263
	1-SYBR	rpoD1-rpoD2	NT331 LS-M9 R4		4.63354262665411E-05	1.86672727724888E-06	1.41205973266134E-05	1.07775549602326E-06	8.15253066763854E-06	NaN	NaN	NaN	NaN	NaN	NaN	NaN	NaN	NaN	NaN	3	25.3739463798541	0.0650233003524419	0.0375412199620802
	1-SYBR	rpoD1-rpoD2	NT331 SS-M9 R1		2.97252287643994E-05	5.92070748947395E-07	9.39725795196712E-06	3.41832206284082E-07	5.42550940821257E-06	NaN	NaN	NaN	NaN	NaN	NaN	NaN	NaN	NaN	NaN	3	26.0904145283727	0.0321476845325246	0.0185604743186762
	1-SYBR	rpoD1-rpoD2	NT331 SS-M9 R2		5.42853806125874E-05	1.31791070978769E-06	1.61916598168901E-05	7.60896103063813E-07	9.34825915390833E-06	NaN	NaN	NaN	NaN	NaN	NaN	NaN	NaN	NaN	NaN	3	25.1183737917217	0.039183605755193	0.0226226653305808
	1-SYBR	rpoD1-rpoD2	NT331 SS-M9 R3		4.3857099538322E-05	1.92861326876997E-06	1.34598908515577E-05	1.11348538988703E-06	7.77107160640983E-06	NaN	NaN	NaN	NaN	NaN	NaN	NaN	NaN	NaN	NaN	3	25.4626678328456	0.0709751864296437	0.0409775429909387
	1-SYBR	rpoD1-rpoD2	NT331 SS-M9 R4		3.78944778465691E-05	1.82881205474334E-06	1.18198902342065E-05	1.0558651321033E-06	6.82421680851097E-06	NaN	NaN	NaN	NaN	NaN	NaN	NaN	NaN	NaN	NaN	3	25.6985223976595	0.077892285426389	0.0449711319587209
	1-SYBR	rpoD1-rpoD2	NT644 HS-M9 R1		4.45138343568902E-05	1.39886873838268E-06	1.35727296495712E-05	8.07637242666194E-07	7.83621911681793E-06	NaN	NaN	NaN	NaN	NaN	NaN	NaN	NaN	NaN	NaN	3	25.4386784051879	0.0507204686214205	0.0292834762120011
	1-SYBR	rpoD1-rpoD2	NT644 HS-M9 R2		4.0574905905206E-05	1.51618123271029E-06	1.25118205206533E-05	8.75367642845545E-07	7.22370294565146E-06	NaN	NaN	NaN	NaN	NaN	NaN	NaN	NaN	NaN	NaN	3	25.588215109262	0.060310772797693	0.0348204409097824
	1-SYBR	rpoD1-rpoD2	NT644 HS-M9 R3		5.50778651922134E-05	3.19110654495668E-06	1.66578758860837E-05	1.84238622274351E-06	9.61742912695778E-06	NaN	NaN	NaN	NaN	NaN	NaN	NaN	NaN	NaN	NaN	3	25.0949822781275	0.0935116034749638	0.0539889494386239
	1-SYBR	rpoD1-rpoD2	NT644 HS-M9 R4		4.30668732826291E-05	1.06103263686842E-06	1.3147568244055E-05	6.12587478514962E-07	7.59075206489415E-06	NaN	NaN	NaN	NaN	NaN	NaN	NaN	NaN	NaN	NaN	3	25.4920142540353	0.039763691743483	0.0229575781320732
	1-SYBR	rpoD1-rpoD2	NT644 LS-M9 R1		4.16811932604067E-05	6.53977857861294E-07	1.27410962817781E-05	3.77574292280273E-07	7.3560753680555E-06	NaN	NaN	NaN	NaN	NaN	NaN	NaN	NaN	NaN	NaN	3	25.5447983583667	0.0253235273420684	0.0146205453277741
	1-SYBR	rpoD1-rpoD2	NT644 LS-M9 R2		4.73531752342758E-05	9.56677371395883E-07	1.43049816134678E-05	5.52337937903037E-07	8.25898498528828E-06	NaN	NaN	NaN	NaN	NaN	NaN	NaN	NaN	NaN	NaN	3	25.3388790828038	0.0326075143469644	0.0188259571858245
	1-SYBR	rpoD1-rpoD2	NT644 LS-M9 R3		9.73037238392915E-06	3.18855814624229E-07	3.41385986039518E-06	1.84091490405976E-07	1.97099290937482E-06	NaN	NaN	NaN	NaN	NaN	NaN	NaN	NaN	NaN	NaN	3	27.8928300336569	0.0528891001563108	0.0305355362124431
	1-SYBR	rpoD1-rpoD2	NT644 LS-M9 R4		7.00814674671904E-05	9.56528333214887E-07	2.03145352824296E-05	5.52251890669119E-07	1.17286024137729E-05	NaN	NaN	NaN	NaN	NaN	NaN	NaN	NaN	NaN	NaN	3	24.7061547757282	0.022029059182601	0.0127184832490689
	1-SYBR	rpoD1-rpoD2	NT644 SS-M9 R1		2.67065562724806E-05	1.25992506060929E-06	8.60546784619072E-06	7.27418072901528E-07	4.96836917750088E-06	NaN	NaN	NaN	NaN	NaN	NaN	NaN	NaN	NaN	NaN	3	26.2632521387334	0.0761426735338888	0.0439609930616085
	1-SYBR	rpoD1-rpoD2	NT644 SS-M9 R2		6.54793201134972E-05	1.808545989188E-06	1.91795414426214E-05	1.04416451369951E-06	1.1073313414831E-05	NaN	NaN	NaN	NaN	NaN	NaN	NaN	NaN	NaN	NaN	3	24.8157835756074	0.0445786275387495	0.0257374826096011
	1-SYBR	rpoD1-rpoD2	NT644 SS-M9 R3		4.07660996953487E-05	9.82870350127627E-07	1.25110044002255E-05	5.67460461224687E-07	7.22323175830281E-06	NaN	NaN	NaN	NaN	NaN	NaN	NaN	NaN	NaN	NaN	3	25.580627650583	0.0389133275701313	0.0224666201476794
	1-SYBR	rpoD1-rpoD2	NT644 SS-M9 R4		2.91885149048194E-05	1.56302031312368E-06	9.35681967756396E-06	9.02410198530807E-07	5.40216235960034E-06	NaN	NaN	NaN	NaN	NaN	NaN	NaN	NaN	NaN	NaN	3	26.1198227998183	0.086427892161439	0.0498991668048987
