# Supplementary material for: The environmentally-regulated interplay between local three-dimensional chromatin organisation and transcription of proVWX in E. coli
Source: Nat Commun. 2023 Nov 17;14:7478. doi: 10.1038/s41467-023-43322-y (PMC10656529; doi:10.1038/s41467-023-43322-y)
Supplement: Supplementary file 8 — Supplementary Data 5 [file 41467_2023_43322_MOESM8_ESM.zip › Supplementary Data 5/rpoD1-rpoD2/20220311_183909_CT002899_3CqPCR_Pur_A - Standard Curve Results_Standard Curve Results.csv]

	Fluor	Efficiency %	Slope	Y-Intercept	R^2
	SYBR	85.8150932905106	-3.71635323781874	5.97831557360054	0.990921058841221
