# Supplementary material for: The environmentally-regulated interplay between local three-dimensional chromatin organisation and transcription of proVWX in E. coli
Source: Nat Commun. 2023 Nov 17;14:7478. doi: 10.1038/s41467-023-43322-y (PMC10656529; doi:10.1038/s41467-023-43322-y)
Supplement: Supplementary file 9 — Supplementary Data 6 [file 41467_2023_43322_MOESM9_ESM.zip]

Archive with 576 entries (498 files):
- Supplementary Data 6/
- Supplementary Data 6/proU3-proU13/
- Supplementary Data 6/proU3-proU14/
- Supplementary Data 6/proU3-proU15/
- Supplementary Data 6/proU3-proU12/
- Supplementary Data 6/proU3-proU15 (Evap)/
- Supplementary Data 6/Purity_Assessment/
- Supplementary Data 6/LC_100bp/
- Supplementary Data 6/proU3-proU4/
- Supplementary Data 6/proU3-proU5/
- Supplementary Data 6/proU3-proU2/
- Supplementary Data 6/proU3-proU17/
- Supplementary Data 6/proU3-proU10/
- Supplementary Data 6/hcaT2-1_hcaT2-3/
- Supplementary Data 6/proU3-proU11/
- Supplementary Data 6/proU3-proU16/
- Supplementary Data 6/proU3_IC_Evap/
- Supplementary Data 6/rpoB3-1_rpoB3-2/
- Supplementary Data 6/proU3-proU7/
- Supplementary Data 6/proU3-proU9/
- Supplementary Data 6/proU3-proU8/
- Supplementary Data 6/proU3-proU1/
- Supplementary Data 6/proU3-proU6/
- Supplementary Data 6/rpoD1-2_rpoD1-3/
- Supplementary Data 6/proU3_IC/
- Supplementary Data 6/proU3-proU13/20220302_135229_CT002899_3CqPCR_Pur_A.pcrd
- Supplementary Data 6/proU3-proU13/NT644_Ctrl/
- Supplementary Data 6/proU3-proU13/20220302_135229_CT002899_3CqPCR_Pur_A.zpcr
- Supplementary Data 6/proU3-proU13/NT331_Ctrl/
- Supplementary Data 6/proU3-proU14/20220302_175649_CT002899_3CqPCR_Pur_A.zpcr
- Supplementary Data 6/proU3-proU14/20220302_175649_CT002899_3CqPCR_Pur_A.pcrd
- Supplementary Data 6/proU3-proU14/NT644_Ctrl/
- Supplementary Data 6/proU3-proU14/NT331_Ctrl/
- Supplementary Data 6/proU3-proU15/20220303_160408_CT002899_3CqPCR_Pur_A.zpcr
- Supplementary Data 6/proU3-proU15/20220303_160408_CT002899_3CqPCR_Pur_A.pcrd
- Supplementary Data 6/proU3-proU15/NT644_Ctrl/
- Supplementary Data 6/proU3-proU15/NT331_Ctrl/
- Supplementary Data 6/proU3-proU12/20220302_121315_CT002899_3CqPCR_Pur_A.zpcr
- Supplementary Data 6/proU3-proU12/20220302_121315_CT002899_3CqPCR_Pur_A.pcrd
- Supplementary Data 6/proU3-proU12/NT644_Ctrl/
- Supplementary Data 6/proU3-proU12/NT331_Ctrl/
- Supplementary Data 6/proU3-proU15 (Evap)/20220303_110226_CT002899_3CqPCR_Pur_A.zpcr
- Supplementary Data 6/Purity_Assessment/NT331-Rif_LS-M9_R1/
- Supplementary Data 6/Purity_Assessment/NT331-Rif_SS-M9_R4/
- Supplementary Data 6/Purity_Assessment/NT331-Rif_SS-M9_R3/
- Supplementary Data 6/Purity_Assessment/NT331-Rif_SS-M9_R2/
- Supplementary Data 6/Purity_Assessment/NT331-Rif_HS-M9_R1/
- Supplementary Data 6/Purity_Assessment/NT331-Rif_LS-M9_R4/
- Supplementary Data 6/Purity_Assessment/NT331-Rif_LS-M9_R3/
- Supplementary Data 6/Purity_Assessment/NT331-Rif_LS-M9_R2/
- Supplementary Data 6/Purity_Assessment/NT331-Rif_SS-M9_R1/
- Supplementary Data 6/Purity_Assessment/NT331-Rif_HS-M9_R4/
- Supplementary Data 6/Purity_Assessment/NT331-Rif_HS-M9_R3/
- Supplementary Data 6/Purity_Assessment/20220316_182218_CT002899_3CqPCR_Pur_A.zpcr
- Supplementary Data 6/Purity_Assessment/NT331-Rif_HS-M9_R2/
- Supplementary Data 6/Purity_Assessment/20220316_182218_CT002899_3CqPCR_Pur_A.pcrd
- Supplementary Data 6/LC_100bp/20220315_171319_CT002899_3CqPCR_Pur_A -  End Point Results.xlsx
- Supplementary Data 6/LC_100bp/20220315_171319_CT002899_3CqPCR_Pur_A.pcrd
- Supplementary Data 6/LC_100bp/20220315_171319_CT002899_3CqPCR_Pur_A -  Melt Curve Plate View Results.xlsx
- Supplementary Data 6/LC_100bp/20220315_171319_CT002899_3CqPCR_Pur_A.zpcr
- Supplementary Data 6/LC_100bp/20220315_171319_CT002899_3CqPCR_Pur_A -  Standard Curve Results.xlsx
- Supplementary Data 6/LC_100bp/20220315_171319_CT002899_3CqPCR_Pur_A -  Quantification Amplification Results.xlsx
- Supplementary Data 6/LC_100bp/20220315_171319_CT002899_3CqPCR_Pur_A -  Quantification Cq Results.xlsx
- Supplementary Data 6/LC_100bp/20220315_171319_CT002899_3CqPCR_Pur_A -  Quantification Plate View Results.xlsx
- Supplementary Data 6/LC_100bp/20220315_171319_CT002899_3CqPCR_Pur_A -  Quantification Summary.xlsx
- Supplementary Data 6/LC_100bp/20220311_170630_CT002899_3CqPCR_Pur_A.zpcr
- Supplementary Data 6/LC_100bp/20220315_171319_CT002899_3CqPCR_Pur_A -  Gene Expression Results - Bar Chart.xlsx
- Supplementary Data 6/proU3-proU4/20220228_203038_CT002899_3CqPCR_Pur_A.pcrd
- Supplementary Data 6/proU3-proU4/20220228_203038_CT002899_3CqPCR_Pur_A.zpcr
- Supplementary Data 6/proU3-proU4/NT644_Ctrl/
- Supplementary Data 6/proU3-proU4/NT331_Ctrl/
- Supplementary Data 6/proU3-proU5/NT644_Ctrl/
- Supplementary Data 6/proU3-proU5/NT331_Ctrl/
- Supplementary Data 6/proU3-proU5/20220301_100139_CT002899_3CqPCR_Pur_A.zpcr
- Supplementary Data 6/proU3-proU5/20220301_100139_CT002899_3CqPCR_Pur_A.pcrd
- Supplementary Data 6/proU3-proU2/NT644_Ctrl/
- Supplementary Data 6/proU3-proU2/20220228_185737_CT002899_3CqPCR_Pur_A.zpcr
- Supplementary Data 6/proU3-proU2/20220228_185737_CT002899_3CqPCR_Pur_A.pcrd
- Supplementary Data 6/proU3-proU2/NT331_Ctrl/
- Supplementary Data 6/proU3-proU17/NT644_Ctrl/
- Supplementary Data 6/proU3-proU17/NT331_Ctrl/
- Supplementary Data 6/proU3-proU17/20220303_142309_CT002899_3CqPCR_Pur_A.zpcr
- Supplementary Data 6/proU3-proU17/20220303_142309_CT002899_3CqPCR_Pur_A.pcrd
- Supplementary Data 6/proU3-proU10/20220301_180359_CT002899_3CqPCR_Pur_A.pcrd
- Supplementary Data 6/proU3-proU10/20220301_180359_CT002899_3CqPCR_Pur_A.zpcr
- Supplementary Data 6/proU3-proU10/NT644_Ctrl/
- Supplementary Data 6/proU3-proU10/NT331_Ctrl/
- Supplementary Data 6/hcaT2-1_hcaT2-3/hcaT2-hcaT1.zip
- Supplementary Data 6/hcaT2-1_hcaT2-3/hcaT2-hcaT3.zip
- Supplementary Data 6/hcaT2-1_hcaT2-3/hcaT2-hcaT3/
- Supplementary Data 6/hcaT2-1_hcaT2-3/20220315_121358_CT002899_3CqPCR_Pur_A.zpcr
- Supplementary Data 6/hcaT2-1_hcaT2-3/20220315_121358_CT002899_3CqPCR_Pur_A.pcrd
- Supplementary Data 6/hcaT2-1_hcaT2-3/hcaT2-hcaT1/
- Supplementary Data 6/proU3-proU11/20220302_104026_CT002899_3CqPCR_Pur_A.zpcr
- Supplementary Data 6/proU3-proU11/20220302_104026_CT002899_3CqPCR_Pur_A.pcrd
- Supplementary Data 6/proU3-proU11/NT644_Ctrl/
- Supplementary Data 6/proU3-proU11/NT331_Ctrl/
- Supplementary Data 6/proU3-proU16/NT644_Ctrl/
- Supplementary Data 6/proU3-proU16/NT331_Ctrl/
- Supplementary Data 6/proU3-proU16/20220303_125018_CT002899_3CqPCR_Pur_A.pcrd
- Supplementary Data 6/proU3-proU16/20220303_125018_CT002899_3CqPCR_Pur_A.zpcr
- Supplementary Data 6/proU3_IC_Evap/20220316_113514_CT002899_3CqPCR_Pur_A.pcrd
- Supplementary Data 6/proU3_IC_Evap/20220316_113514_CT002899_3CqPCR_Pur_A.zpcr
- Supplementary Data 6/rpoB3-1_rpoB3-2/rpoB3-rpoB1.zip
- Supplementary Data 6/rpoB3-1_rpoB3-2/rpoB3-rpoB2.zip
- Supplementary Data 6/rpoB3-1_rpoB3-2/rpoB3-rpoB1/
- Supplementary Data 6/rpoB3-1_rpoB3-2/20220315_152630_CT002899_3CqPCR_Pur_A.zpcr
- Supplementary Data 6/rpoB3-1_rpoB3-2/20220315_152630_CT002899_3CqPCR_Pur_A.pcrd
- Supplementary Data 6/rpoB3-1_rpoB3-2/rpoB3-rpoB2/
- Supplementary Data 6/proU3-proU7/20220301_131230_CT002899_3CqPCR_Pur_A.zpcr
- Supplementary Data 6/proU3-proU7/20220301_131230_CT002899_3CqPCR_Pur_A.pcrd
- Supplementary Data 6/proU3-proU7/NT644_Ctrl/
- Supplementary Data 6/proU3-proU7/NT331_Ctrl/
- Supplementary Data 6/proU3-proU9/20220301_163134_CT002899_3CqPCR_Pur_A.zpcr
- Supplementary Data 6/proU3-proU9/20220301_163134_CT002899_3CqPCR_Pur_A.pcrd
- Supplementary Data 6/proU3-proU9/NT644_Ctrl/
- Supplementary Data 6/proU3-proU9/NT331_Ctrl/
- Supplementary Data 6/proU3-proU8/20220301_144610_CT002899_3CqPCR_Pur_A.zpcr
- Supplementary Data 6/proU3-proU8/20220301_144610_CT002899_3CqPCR_Pur_A.pcrd
- Supplementary Data 6/proU3-proU8/NT644_Ctrl/
- Supplementary Data 6/proU3-proU8/NT331_Ctrl/
- Supplementary Data 6/proU3-proU1/NT644_Ctrl/
- Supplementary Data 6/proU3-proU1/NT331_Ctrl/
- Supplementary Data 6/proU3-proU1/20220228_172059_CT002899_3CqPCR_Pur_A.zpcr
- Supplementary Data 6/proU3-proU1/20220228_172059_CT002899_3CqPCR_Pur_A.pcrd
- Supplementary Data 6/proU3-proU6/20220301_113735_CT002899_3CqPCR_Pur_A.zpcr
- Supplementary Data 6/proU3-proU6/20220301_113735_CT002899_3CqPCR_Pur_A.pcrd
- Supplementary Data 6/proU3-proU6/NT644_Ctrl/
- Supplementary Data 6/proU3-proU6/NT331_Ctrl/
- Supplementary Data 6/rpoD1-2_rpoD1-3/rpoD1-rpoD3.zip
- Supplementary Data 6/rpoD1-2_rpoD1-3/rpoD1-rpoD2.zip
- Supplementary Data 6/rpoD1-2_rpoD1-3/rpoD1-rpoD2/
- Supplementary Data 6/rpoD1-2_rpoD1-3/rpoD1-rpoD3/
- Supplementary Data 6/rpoD1-2_rpoD1-3/20220315_135409_CT002899_3CqPCR_Pur_A.zpcr
- Supplementary Data 6/rpoD1-2_rpoD1-3/20220315_135409_CT002899_3CqPCR_Pur_A.pcrd
- Supplementary Data 6/proU3_IC/NT331_IC/
- Supplementary Data 6/proU3_IC/20220316_144106_CT002899_3CqPCR_Pur_A.zpcr
- Supplementary Data 6/proU3_IC/20220316_144106_CT002899_3CqPCR_Pur_A.pcrd
- Supplementary Data 6/proU3_IC/NT331_IC and NT644_IC/
- Supplementary Data 6/proU3_IC/NT644_IC/
- Supplementary Data 6/proU3-proU13/NT644_Ctrl/20220302_135229_CT002899_3CqPCR_Pur_A -  Quantification Amplification Results.xlsx
- Supplementary Data 6/proU3-proU13/NT644_Ctrl/20220302_135229_CT002899_3CqPCR_Pur_A -  Quantification Cq Results.xlsx
- Supplementary Data 6/proU3-proU13/NT644_Ctrl/20220302_135229_CT002899_3CqPCR_Pur_A -  Standard Curve Results.xlsx
- Supplementary Data 6/proU3-proU13/NT644_Ctrl/20220302_135229_CT002899_3CqPCR_Pur_A -  Quantification Summary.xlsx
- Supplementary Data 6/proU3-proU13/NT644_Ctrl/20220302_135229_CT002899_3CqPCR_Pur_A -  End Point Results.xlsx
- Supplementary Data 6/proU3-proU13/NT644_Ctrl/20220302_135229_CT002899_3CqPCR_Pur_A -  Gene Expression Results - Bar Chart.xlsx
- Supplementary Data 6/proU3-proU13/NT644_Ctrl/20220302_135229_CT002899_3CqPCR_Pur_A -  Quantification Plate View Results.xlsx
- Supplementary Data 6/proU3-proU13/NT644_Ctrl/20220302_135229_CT002899_3CqPCR_Pur_A -  Melt Curve Plate View Results.xlsx
- Supplementary Data 6/proU3-proU13/NT331_Ctrl/20220302_135229_CT002899_3CqPCR_Pur_A -  Quantification Amplification Results.xlsx
- Supplementary Data 6/proU3-proU13/NT331_Ctrl/20220302_135229_CT002899_3CqPCR_Pur_A -  Quantification Cq Results.xlsx
- Supplementary Data 6/proU3-proU13/NT331_Ctrl/20220302_135229_CT002899_3CqPCR_Pur_A -  Standard Curve Results.xlsx
- Supplementary Data 6/proU3-proU13/NT331_Ctrl/20220302_135229_CT002899_3CqPCR_Pur_A -  Quantification Summary.xlsx
- Supplementary Data 6/proU3-proU13/NT331_Ctrl/20220302_135229_CT002899_3CqPCR_Pur_A -  End Point Results.xlsx
- Supplementary Data 6/proU3-proU13/NT331_Ctrl/20220302_135229_CT002899_3CqPCR_Pur_A -  Gene Expression Results - Bar Chart.xlsx
- Supplementary Data 6/proU3-proU13/NT331_Ctrl/20220302_135229_CT002899_3CqPCR_Pur_A -  Quantification Plate View Results.xlsx
- Supplementary Data 6/proU3-proU13/NT331_Ctrl/20220302_135229_CT002899_3CqPCR_Pur_A -  Melt Curve Plate View Results.xlsx
- Supplementary Data 6/proU3-proU14/NT644_Ctrl/20220302_175649_CT002899_3CqPCR_Pur_A -  Gene Expression Results - Bar Chart.xlsx
- Supplementary Data 6/proU3-proU14/NT644_Ctrl/20220302_175649_CT002899_3CqPCR_Pur_A -  Quantification Plate View Results.xlsx
- Supplementary Data 6/proU3-proU14/NT644_Ctrl/20220302_175649_CT002899_3CqPCR_Pur_A -  Quantification Cq Results.xlsx
- Supplementary Data 6/proU3-proU14/NT644_Ctrl/20220302_175649_CT002899_3CqPCR_Pur_A -  Standard Curve Results.xlsx
- Supplementary Data 6/proU3-proU14/NT644_Ctrl/20220302_175649_CT002899_3CqPCR_Pur_A -  Quantification Amplification Results.xlsx
- Supplementary Data 6/proU3-proU14/NT644_Ctrl/20220302_175649_CT002899_3CqPCR_Pur_A -  End Point Results.xlsx
- Supplementary Data 6/proU3-proU14/NT644_Ctrl/20220302_175649_CT002899_3CqPCR_Pur_A -  Melt Curve Plate View Results.xlsx
- Supplementary Data 6/proU3-proU14/NT644_Ctrl/20220302_175649_CT002899_3CqPCR_Pur_A -  Quantification Summary.xlsx
- Supplementary Data 6/proU3-proU14/NT331_Ctrl/20220302_175649_CT002899_3CqPCR_Pur_A -  Gene Expression Results - Bar Chart.xlsx
- Supplementary Data 6/proU3-proU14/NT331_Ctrl/20220302_175649_CT002899_3CqPCR_Pur_A -  Quantification Plate View Results.xlsx
- Supplementary Data 6/proU3-proU14/NT331_Ctrl/20220302_175649_CT002899_3CqPCR_Pur_A -  Quantification Cq Results.xlsx
- Supplementary Data 6/proU3-proU14/NT331_Ctrl/20220302_175649_CT002899_3CqPCR_Pur_A -  Standard Curve Results.xlsx
- Supplementary Data 6/proU3-proU14/NT331_Ctrl/20220302_175649_CT002899_3CqPCR_Pur_A -  Quantification Amplification Results.xlsx
- Supplementary Data 6/proU3-proU14/NT331_Ctrl/20220302_175649_CT002899_3CqPCR_Pur_A -  End Point Results.xlsx
- Supplementary Data 6/proU3-proU14/NT331_Ctrl/20220302_175649_CT002899_3CqPCR_Pur_A -  Melt Curve Plate View Results.xlsx
- Supplementary Data 6/proU3-proU14/NT331_Ctrl/20220302_175649_CT002899_3CqPCR_Pur_A -  Quantification Summary.xlsx
- Supplementary Data 6/proU3-proU15/NT644_Ctrl/20220303_160408_CT002899_3CqPCR_Pur_A -  Quantification Amplification Results.xlsx
- Supplementary Data 6/proU3-proU15/NT644_Ctrl/20220303_160408_CT002899_3CqPCR_Pur_A -  Quantification Plate View Results.xlsx
- Supplementary Data 6/proU3-proU15/NT644_Ctrl/20220303_160408_CT002899_3CqPCR_Pur_A -  End Point Results.xlsx
- Supplementary Data 6/proU3-proU15/NT644_Ctrl/20220303_160408_CT002899_3CqPCR_Pur_A -  Gene Expression Results - Bar Chart.xlsx
- Supplementary Data 6/proU3-proU15/NT644_Ctrl/20220303_160408_CT002899_3CqPCR_Pur_A -  Quantification Summary.xlsx
- Supplementary Data 6/proU3-proU15/NT644_Ctrl/20220303_160408_CT002899_3CqPCR_Pur_A -  Melt Curve Plate View Results.xlsx
- Supplementary Data 6/proU3-proU15/NT644_Ctrl/20220303_160408_CT002899_3CqPCR_Pur_A -  Quantification Cq Results.xlsx
- Supplementary Data 6/proU3-proU15/NT644_Ctrl/20220303_160408_CT002899_3CqPCR_Pur_A -  Standard Curve Results.xlsx
- Supplementary Data 6/proU3-proU15/NT331_Ctrl/20220303_160408_CT002899_3CqPCR_Pur_A -  Quantification Amplification Results.xlsx
- Supplementary Data 6/proU3-proU15/NT331_Ctrl/20220303_160408_CT002899_3CqPCR_Pur_A -  Quantification Plate View Results.xlsx
- Supplementary Data 6/proU3-proU15/NT331_Ctrl/20220303_160408_CT002899_3CqPCR_Pur_A -  End Point Results.xlsx
- Supplementary Data 6/proU3-proU15/NT331_Ctrl/20220303_160408_CT002899_3CqPCR_Pur_A -  Gene Expression Results - Bar Chart.xlsx
- Supplementary Data 6/proU3-proU15/NT331_Ctrl/20220303_160408_CT002899_3CqPCR_Pur_A -  Quantification Summary.xlsx
- Supplementary Data 6/proU3-proU15/NT331_Ctrl/20220303_160408_CT002899_3CqPCR_Pur_A -  Melt Curve Plate View Results.xlsx
- Supplementary Data 6/proU3-proU15/NT331_Ctrl/20220303_160408_CT002899_3CqPCR_Pur_A -  Quantification Cq Results.xlsx
- Supplementary Data 6/proU3-proU15/NT331_Ctrl/20220303_160408_CT002899_3CqPCR_Pur_A -  Standard Curve Results.xlsx
- Supplementary Data 6/proU3-proU12/NT644_Ctrl/20220302_121315_CT002899_3CqPCR_Pur_A -  Quantification Amplification Results.xlsx
- Supplementary Data 6/proU3-proU12/NT644_Ctrl/20220302_121315_CT002899_3CqPCR_Pur_A -  Melt Curve Plate View Results.xlsx
- Supplementary Data 6/proU3-proU12/NT644_Ctrl/20220302_121315_CT002899_3CqPCR_Pur_A -  Quantification Summary.xlsx
- Supplementary Data 6/proU3-proU12/NT644_Ctrl/20220302_121315_CT002899_3CqPCR_Pur_A -  Quantification Plate View Results.xlsx
- Supplementary Data 6/proU3-proU12/NT644_Ctrl/20220302_121315_CT002899_3CqPCR_Pur_A -  Standard Curve Results.xlsx
- Supplementary Data 6/proU3-proU12/NT644_Ctrl/20220302_121315_CT002899_3CqPCR_Pur_A -  Gene Expression Results - Bar Chart.xlsx
- Supplementary Data 6/proU3-proU12/NT644_Ctrl/20220302_121315_CT002899_3CqPCR_Pur_A -  End Point Results.xlsx
- Supplementary Data 6/proU3-proU12/NT644_Ctrl/20220302_121315_CT002899_3CqPCR_Pur_A -  Quantification Cq Results.xlsx
- Supplementary Data 6/proU3-proU12/NT331_Ctrl/20220302_121315_CT002899_3CqPCR_Pur_A -  Quantification Amplification Results.xlsx
- Supplementary Data 6/proU3-proU12/NT331_Ctrl/20220302_121315_CT002899_3CqPCR_Pur_A -  Melt Curve Plate View Results.xlsx
- Supplementary Data 6/proU3-proU12/NT331_Ctrl/20220302_121315_CT002899_3CqPCR_Pur_A -  Quantification Summary.xlsx
- Supplementary Data 6/proU3-proU12/NT331_Ctrl/20220302_121315_CT002899_3CqPCR_Pur_A -  Quantification Plate View Results.xlsx
- Supplementary Data 6/proU3-proU12/NT331_Ctrl/20220302_121315_CT002899_3CqPCR_Pur_A -  Standard Curve Results.xlsx
- Supplementary Data 6/proU3-proU12/NT331_Ctrl/20220302_121315_CT002899_3CqPCR_Pur_A -  Gene Expression Results - Bar Chart.xlsx
- Supplementary Data 6/proU3-proU12/NT331_Ctrl/20220302_121315_CT002899_3CqPCR_Pur_A -  End Point Results.xlsx
- Supplementary Data 6/proU3-proU12/NT331_Ctrl/20220302_121315_CT002899_3CqPCR_Pur_A -  Quantification Cq Results.xlsx
- Supplementary Data 6/Purity_Assessment/NT331-Rif_LS-M9_R1/20220316_182218_CT002899_3CqPCR_Pur_A -  Quantification Plate View Results.xlsx
- Supplementary Data 6/Purity_Assessment/NT331-Rif_LS-M9_R1/20220316_182218_CT002899_3CqPCR_Pur_A -  End Point Results.xlsx
- Supplementary Data 6/Purity_Assessment/NT331-Rif_LS-M9_R1/20220316_182218_CT002899_3CqPCR_Pur_A -  Quantification Summary.xlsx
- Supplementary Data 6/Purity_Assessment/NT331-Rif_LS-M9_R1/20220316_182218_CT002899_3CqPCR_Pur_A -  Quantification Amplification Results.xlsx
- Supplementary Data 6/Purity_Assessment/NT331-Rif_LS-M9_R1/20220316_182218_CT002899_3CqPCR_Pur_A -  Melt Curve Plate View Results.xlsx
- Supplementary Data 6/Purity_Assessment/NT331-Rif_LS-M9_R1/20220316_182218_CT002899_3CqPCR_Pur_A -  Quantification Cq Results.xlsx
- Supplementary Data 6/Purity_Assessment/NT331-Rif_LS-M9_R1/20220316_182218_CT002899_3CqPCR_Pur_A -  Gene Expression Results - Bar Chart.xlsx
- Supplementary Data 6/Purity_Assessment/NT331-Rif_LS-M9_R1/20220316_182218_CT002899_3CqPCR_Pur_A -  Standard Curve Results.xlsx
- Supplementary Data 6/Purity_Assessment/NT331-Rif_SS-M9_R4/20220316_182218_CT002899_3CqPCR_Pur_A -  Quantification Plate View Results.xlsx
- Supplementary Data 6/Purity_Assessment/NT331-Rif_SS-M9_R4/20220316_182218_CT002899_3CqPCR_Pur_A -  End Point Results.xlsx
- Supplementary Data 6/Purity_Assessment/NT331-Rif_SS-M9_R4/20220316_182218_CT002899_3CqPCR_Pur_A -  Quantification Summary.xlsx
- Supplementary Data 6/Purity_Assessment/NT331-Rif_SS-M9_R4/20220316_182218_CT002899_3CqPCR_Pur_A -  Quantification Amplification Results.xlsx
- Supplementary Data 6/Purity_Assessment/NT331-Rif_SS-M9_R4/20220316_182218_CT002899_3CqPCR_Pur_A -  Melt Curve Plate View Results.xlsx
- Supplementary Data 6/Purity_Assessment/NT331-Rif_SS-M9_R4/20220316_182218_CT002899_3CqPCR_Pur_A -  Quantification Cq Results.xlsx
- Supplementary Data 6/Purity_Assessment/NT331-Rif_SS-M9_R4/20220316_182218_CT002899_3CqPCR_Pur_A -  Gene Expression Results - Bar Chart.xlsx
- Supplementary Data 6/Purity_Assessment/NT331-Rif_SS-M9_R4/20220316_182218_CT002899_3CqPCR_Pur_A -  Standard Curve Results.xlsx
- Supplementary Data 6/Purity_Assessment/NT331-Rif_SS-M9_R3/20220316_182218_CT002899_3CqPCR_Pur_A -  Quantification Plate View Results.xlsx
- Supplementary Data 6/Purity_Assessment/NT331-Rif_SS-M9_R3/20220316_182218_CT002899_3CqPCR_Pur_A -  End Point Results.xlsx
- Supplementary Data 6/Purity_Assessment/NT331-Rif_SS-M9_R3/20220316_182218_CT002899_3CqPCR_Pur_A -  Quantification Summary.xlsx
- Supplementary Data 6/Purity_Assessment/NT331-Rif_SS-M9_R3/20220316_182218_CT002899_3CqPCR_Pur_A -  Quantification Amplification Results.xlsx
- Supplementary Data 6/Purity_Assessment/NT331-Rif_SS-M9_R3/20220316_182218_CT002899_3CqPCR_Pur_A -  Melt Curve Plate View Results.xlsx
- Supplementary Data 6/Purity_Assessment/NT331-Rif_SS-M9_R3/20220316_182218_CT002899_3CqPCR_Pur_A -  Quantification Cq Results.xlsx
- Supplementary Data 6/Purity_Assessment/NT331-Rif_SS-M9_R3/20220316_182218_CT002899_3CqPCR_Pur_A -  Gene Expression Results - Bar Chart.xlsx
- Supplementary Data 6/Purity_Assessment/NT331-Rif_SS-M9_R3/20220316_182218_CT002899_3CqPCR_Pur_A -  Standard Curve Results.xlsx
- Supplementary Data 6/Purity_Assessment/NT331-Rif_SS-M9_R2/20220316_182218_CT002899_3CqPCR_Pur_A -  Quantification Plate View Results.xlsx
- Supplementary Data 6/Purity_Assessment/NT331-Rif_SS-M9_R2/20220316_182218_CT002899_3CqPCR_Pur_A -  End Point Results.xlsx
- Supplementary Data 6/Purity_Assessment/NT331-Rif_SS-M9_R2/20220316_182218_CT002899_3CqPCR_Pur_A -  Quantification Summary.xlsx
- Supplementary Data 6/Purity_Assessment/NT331-Rif_SS-M9_R2/20220316_182218_CT002899_3CqPCR_Pur_A -  Quantification Amplification Results.xlsx
- Supplementary Data 6/Purity_Assessment/NT331-Rif_SS-M9_R2/20220316_182218_CT002899_3CqPCR_Pur_A -  Melt Curve Plate View Results.xlsx
- Supplementary Data 6/Purity_Assessment/NT331-Rif_SS-M9_R2/20220316_182218_CT002899_3CqPCR_Pur_A -  Quantification Cq Results.xlsx
- Supplementary Data 6/Purity_Assessment/NT331-Rif_SS-M9_R2/20220316_182218_CT002899_3CqPCR_Pur_A -  Gene Expression Results - Bar Chart.xlsx
- Supplementary Data 6/Purity_Assessment/NT331-Rif_SS-M9_R2/20220316_182218_CT002899_3CqPCR_Pur_A -  Standard Curve Results.xlsx
- Supplementary Data 6/Purity_Assessment/NT331-Rif_HS-M9_R1/20220316_182218_CT002899_3CqPCR_Pur_A -  Quantification Plate View Results.xlsx
- Supplementary Data 6/Purity_Assessment/NT331-Rif_HS-M9_R1/20220316_182218_CT002899_3CqPCR_Pur_A -  End Point Results.xlsx
- Supplementary Data 6/Purity_Assessment/NT331-Rif_HS-M9_R1/20220316_182218_CT002899_3CqPCR_Pur_A -  Quantification Summary.xlsx
- Supplementary Data 6/Purity_Assessment/NT331-Rif_HS-M9_R1/20220316_182218_CT002899_3CqPCR_Pur_A -  Quantification Amplification Results.xlsx
- Supplementary Data 6/Purity_Assessment/NT331-Rif_HS-M9_R1/20220316_182218_CT002899_3CqPCR_Pur_A -  Melt Curve Plate View Results.xlsx
- Supplementary Data 6/Purity_Assessment/NT331-Rif_HS-M9_R1/20220316_182218_CT002899_3CqPCR_Pur_A -  Quantification Cq Results.xlsx
- Supplementary Data 6/Purity_Assessment/NT331-Rif_HS-M9_R1/20220316_182218_CT002899_3CqPCR_Pur_A -  Gene Expression Results - Bar Chart.xlsx
- Supplementary Data 6/Purity_Assessment/NT331-Rif_HS-M9_R1/20220316_182218_CT002899_3CqPCR_Pur_A -  Standard Curve Results.xlsx
- Supplementary Data 6/Purity_Assessment/NT331-Rif_LS-M9_R4/20220316_182218_CT002899_3CqPCR_Pur_A -  Quantification Plate View Results.xlsx
- Supplementary Data 6/Purity_Assessment/NT331-Rif_LS-M9_R4/20220316_182218_CT002899_3CqPCR_Pur_A -  End Point Results.xlsx
- Supplementary Data 6/Purity_Assessment/NT331-Rif_LS-M9_R4/20220316_182218_CT002899_3CqPCR_Pur_A -  Quantification Summary.xlsx
- Supplementary Data 6/Purity_Assessment/NT331-Rif_LS-M9_R4/20220316_182218_CT002899_3CqPCR_Pur_A -  Quantification Amplification Results.xlsx
- Supplementary Data 6/Purity_Assessment/NT331-Rif_LS-M9_R4/20220316_182218_CT002899_3CqPCR_Pur_A -  Melt Curve Plate View Results.xlsx
- Supplementary Data 6/Purity_Assessment/NT331-Rif_LS-M9_R4/20220316_182218_CT002899_3CqPCR_Pur_A -  Quantification Cq Results.xlsx
- Supplementary Data 6/Purity_Assessment/NT331-Rif_LS-M9_R4/20220316_182218_CT002899_3CqPCR_Pur_A -  Gene Expression Results - Bar Chart.xlsx
- Supplementary Data 6/Purity_Assessment/NT331-Rif_LS-M9_R4/20220316_182218_CT002899_3CqPCR_Pur_A -  Standard Curve Results.xlsx
- Supplementary Data 6/Purity_Assessment/NT331-Rif_LS-M9_R3/20220316_182218_CT002899_3CqPCR_Pur_A -  Quantification Plate View Results.xlsx
- Supplementary Data 6/Purity_Assessment/NT331-Rif_LS-M9_R3/20220316_182218_CT002899_3CqPCR_Pur_A -  End Point Results.xlsx
- Supplementary Data 6/Purity_Assessment/NT331-Rif_LS-M9_R3/20220316_182218_CT002899_3CqPCR_Pur_A -  Quantification Summary.xlsx
- Supplementary Data 6/Purity_Assessment/NT331-Rif_LS-M9_R3/20220316_182218_CT002899_3CqPCR_Pur_A -  Quantification Amplification Results.xlsx
- Supplementary Data 6/Purity_Assessment/NT331-Rif_LS-M9_R3/20220316_182218_CT002899_3CqPCR_Pur_A -  Melt Curve Plate View Results.xlsx
- Supplementary Data 6/Purity_Assessment/NT331-Rif_LS-M9_R3/20220316_182218_CT002899_3CqPCR_Pur_A -  Quantification Cq Results.xlsx
- Supplementary Data 6/Purity_Assessment/NT331-Rif_LS-M9_R3/20220316_182218_CT002899_3CqPCR_Pur_A -  Gene Expression Results - Bar Chart.xlsx
- Supplementary Data 6/Purity_Assessment/NT331-Rif_LS-M9_R3/20220316_182218_CT002899_3CqPCR_Pur_A -  Standard Curve Results.xlsx
- Supplementary Data 6/Purity_Assessment/NT331-Rif_LS-M9_R2/20220316_182218_CT002899_3CqPCR_Pur_A -  Quantification Plate View Results.xlsx
- Supplementary Data 6/Purity_Assessment/NT331-Rif_LS-M9_R2/20220316_182218_CT002899_3CqPCR_Pur_A -  End Point Results.xlsx
- Supplementary Data 6/Purity_Assessment/NT331-Rif_LS-M9_R2/20220316_182218_CT002899_3CqPCR_Pur_A -  Quantification Summary.xlsx
- Supplementary Data 6/Purity_Assessment/NT331-Rif_LS-M9_R2/20220316_182218_CT002899_3CqPCR_Pur_A -  Quantification Amplification Results.xlsx
- Supplementary Data 6/Purity_Assessment/NT331-Rif_LS-M9_R2/20220316_182218_CT002899_3CqPCR_Pur_A -  Melt Curve Plate View Results.xlsx
- Supplementary Data 6/Purity_Assessment/NT331-Rif_LS-M9_R2/20220316_182218_CT002899_3CqPCR_Pur_A -  Quantification Cq Results.xlsx
- Supplementary Data 6/Purity_Assessment/NT331-Rif_LS-M9_R2/20220316_182218_CT002899_3CqPCR_Pur_A -  Gene Expression Results - Bar Chart.xlsx
- Supplementary Data 6/Purity_Assessment/NT331-Rif_LS-M9_R2/20220316_182218_CT002899_3CqPCR_Pur_A -  Standard Curve Results.xlsx
- Supplementary Data 6/Purity_Assessment/NT331-Rif_SS-M9_R1/20220316_182218_CT002899_3CqPCR_Pur_A -  Quantification Plate View Results.xlsx
- Supplementary Data 6/Purity_Assessment/NT331-Rif_SS-M9_R1/20220316_182218_CT002899_3CqPCR_Pur_A -  End Point Results.xlsx
- Supplementary Data 6/Purity_Assessment/NT331-Rif_SS-M9_R1/20220316_182218_CT002899_3CqPCR_Pur_A -  Quantification Summary.xlsx
- Supplementary Data 6/Purity_Assessment/NT331-Rif_SS-M9_R1/20220316_182218_CT002899_3CqPCR_Pur_A -  Quantification Amplification Results.xlsx
- Supplementary Data 6/Purity_Assessment/NT331-Rif_SS-M9_R1/20220316_182218_CT002899_3CqPCR_Pur_A -  Melt Curve Plate View Results.xlsx
- Supplementary Data 6/Purity_Assessment/NT331-Rif_SS-M9_R1/20220316_182218_CT002899_3CqPCR_Pur_A -  Quantification Cq Results.xlsx
- Supplementary Data 6/Purity_Assessment/NT331-Rif_SS-M9_R1/20220316_182218_CT002899_3CqPCR_Pur_A -  Gene Expression Results - Bar Chart.xlsx
- Supplementary Data 6/Purity_Assessment/NT331-Rif_SS-M9_R1/20220316_182218_CT002899_3CqPCR_Pur_A -  Standard Curve Results.xlsx
- Supplementary Data 6/Purity_Assessment/NT331-Rif_HS-M9_R4/20220316_182218_CT002899_3CqPCR_Pur_A -  Quantification Plate View Results.xlsx
- Supplementary Data 6/Purity_Assessment/NT331-Rif_HS-M9_R4/20220316_182218_CT002899_3CqPCR_Pur_A -  End Point Results.xlsx
- Supplementary Data 6/Purity_Assessment/NT331-Rif_HS-M9_R4/20220316_182218_CT002899_3CqPCR_Pur_A -  Quantification Summary.xlsx
- Supplementary Data 6/Purity_Assessment/NT331-Rif_HS-M9_R4/20220316_182218_CT002899_3CqPCR_Pur_A -  Quantification Amplification Results.xlsx
- Supplementary Data 6/Purity_Assessment/NT331-Rif_HS-M9_R4/20220316_182218_CT002899_3CqPCR_Pur_A -  Melt Curve Plate View Results.xlsx
- Supplementary Data 6/Purity_Assessment/NT331-Rif_HS-M9_R4/20220316_182218_CT002899_3CqPCR_Pur_A -  Quantification Cq Results.xlsx
- Supplementary Data 6/Purity_Assessment/NT331-Rif_HS-M9_R4/20220316_182218_CT002899_3CqPCR_Pur_A -  Gene Expression Results - Bar Chart.xlsx
- Supplementary Data 6/Purity_Assessment/NT331-Rif_HS-M9_R4/20220316_182218_CT002899_3CqPCR_Pur_A -  Standard Curve Results.xlsx
- Supplementary Data 6/Purity_Assessment/NT331-Rif_HS-M9_R3/20220316_182218_CT002899_3CqPCR_Pur_A -  Quantification Plate View Results.xlsx
- Supplementary Data 6/Purity_Assessment/NT331-Rif_HS-M9_R3/20220316_182218_CT002899_3CqPCR_Pur_A -  End Point Results.xlsx
- Supplementary Data 6/Purity_Assessment/NT331-Rif_HS-M9_R3/20220316_182218_CT002899_3CqPCR_Pur_A -  Quantification Summary.xlsx
- Supplementary Data 6/Purity_Assessment/NT331-Rif_HS-M9_R3/20220316_182218_CT002899_3CqPCR_Pur_A -  Quantification Amplification Results.xlsx
- Supplementary Data 6/Purity_Assessment/NT331-Rif_HS-M9_R3/20220316_182218_CT002899_3CqPCR_Pur_A -  Melt Curve Plate View Results.xlsx
- Supplementary Data 6/Purity_Assessment/NT331-Rif_HS-M9_R3/20220316_182218_CT002899_3CqPCR_Pur_A -  Quantification Cq Results.xlsx
- Supplementary Data 6/Purity_Assessment/NT331-Rif_HS-M9_R3/20220316_182218_CT002899_3CqPCR_Pur_A -  Gene Expression Results - Bar Chart.xlsx
- Supplementary Data 6/Purity_Assessment/NT331-Rif_HS-M9_R3/20220316_182218_CT002899_3CqPCR_Pur_A -  Standard Curve Results.xlsx
- Supplementary Data 6/Purity_Assessment/NT331-Rif_HS-M9_R2/20220316_182218_CT002899_3CqPCR_Pur_A -  Quantification Plate View Results.xlsx
- Supplementary Data 6/Purity_Assessment/NT331-Rif_HS-M9_R2/20220316_182218_CT002899_3CqPCR_Pur_A -  End Point Results.xlsx
- Supplementary Data 6/Purity_Assessment/NT331-Rif_HS-M9_R2/20220316_182218_CT002899_3CqPCR_Pur_A -  Quantification Summary.xlsx
- Supplementary Data 6/Purity_Assessment/NT331-Rif_HS-M9_R2/20220316_182218_CT002899_3CqPCR_Pur_A -  Quantification Amplification Results.xlsx
- Supplementary Data 6/Purity_Assessment/NT331-Rif_HS-M9_R2/20220316_182218_CT002899_3CqPCR_Pur_A -  Melt Curve Plate View Results.xlsx
- Supplementary Data 6/Purity_Assessment/NT331-Rif_HS-M9_R2/20220316_182218_CT002899_3CqPCR_Pur_A -  Quantification Cq Results.xlsx
- Supplementary Data 6/Purity_Assessment/NT331-Rif_HS-M9_R2/20220316_182218_CT002899_3CqPCR_Pur_A -  Gene Expression Results - Bar Chart.xlsx
- Supplementary Data 6/Purity_Assessment/NT331-Rif_HS-M9_R2/20220316_182218_CT002899_3CqPCR_Pur_A -  Standard Curve Results.xlsx
[truncated: 276 more entries]
