# Supplementary material for: The environmentally-regulated interplay between local three-dimensional chromatin organisation and transcription of proVWX in E. coli
Source: Nat Commun. 2023 Nov 17;14:7478. doi: 10.1038/s41467-023-43322-y (PMC10656529; doi:10.1038/s41467-023-43322-y)
Supplement: Supplementary file 10 — Supplementary Data 7 [file 41467_2023_43322_MOESM10_ESM.zip]

Archive with 221 entries (194 files):
- Supplementary Data 7/
- Supplementary Data 7/NTC_proU3-proU8/
- Supplementary Data 7/NTC_proU3-proU1/
- Supplementary Data 7/NTC_proU3-proU6/
- Supplementary Data 7/NTC_hcaT2-hcaT1/
- Supplementary Data 7/NTC_proU3-proU7/
- Supplementary Data 7/NTC_proU3-proU9/
- Supplementary Data 7/20220316_204301_CT002899_3CqPCR_Pur_A.zpcr
- Supplementary Data 7/20220316_204301_CT002899_3CqPCR_Pur_A.pcrd
- Supplementary Data 7/NTC_proU3-proU14/
- Supplementary Data 7/NTC_proU3-proU13/
- Supplementary Data 7/NTC_proU3-proU12/
- Supplementary Data 7/NTC_proU3-proU15/
- Supplementary Data 7/NTC_proU3_IC/
- Supplementary Data 7/NTC_rpoB3-rpoB2/
- Supplementary Data 7/NTC_proU3-proU5/
- Supplementary Data 7/NTC_proU3-proU2/
- Supplementary Data 7/NTC_proU3-proU4/
- Supplementary Data 7/NTC_hcaT2-hcaT3/
- Supplementary Data 7/proU3-proU11/
- Supplementary Data 7/NTC_LC_100bp/
- Supplementary Data 7/NTC_rpoD1-rpoD3/
- Supplementary Data 7/NTC_rpoD1-rpoD2/
- Supplementary Data 7/NTC_proU3-proU10/
- Supplementary Data 7/NTC_proU3-proU17/
- Supplementary Data 7/NTC_proU3-proU16/
- Supplementary Data 7/NTC_proU3-proU11/
- Supplementary Data 7/NTC_rpoB3-rpoB1/
- Supplementary Data 7/NTC_proU3-proU8/20220316_204301_CT002899_3CqPCR_Pur_A -  Standard Curve Results.xlsx
- Supplementary Data 7/NTC_proU3-proU8/20220316_204301_CT002899_3CqPCR_Pur_A -  Melt Curve Plate View Results.xlsx
- Supplementary Data 7/NTC_proU3-proU8/20220316_204301_CT002899_3CqPCR_Pur_A -  Quantification Amplification Results.xlsx
- Supplementary Data 7/NTC_proU3-proU8/20220316_204301_CT002899_3CqPCR_Pur_A -  Quantification Summary.xlsx
- Supplementary Data 7/NTC_proU3-proU8/20220316_204301_CT002899_3CqPCR_Pur_A -  Gene Expression Results - Bar Chart.xlsx
- Supplementary Data 7/NTC_proU3-proU8/20220316_204301_CT002899_3CqPCR_Pur_A -  Quantification Plate View Results.xlsx
- Supplementary Data 7/NTC_proU3-proU8/20220316_204301_CT002899_3CqPCR_Pur_A -  Quantification Cq Results.xlsx
- Supplementary Data 7/NTC_proU3-proU8/20220316_204301_CT002899_3CqPCR_Pur_A -  End Point Results.xlsx
- Supplementary Data 7/NTC_proU3-proU1/20220316_204301_CT002899_3CqPCR_Pur_A -  Standard Curve Results.xlsx
- Supplementary Data 7/NTC_proU3-proU1/20220316_204301_CT002899_3CqPCR_Pur_A -  Melt Curve Plate View Results.xlsx
- Supplementary Data 7/NTC_proU3-proU1/20220316_204301_CT002899_3CqPCR_Pur_A -  Quantification Amplification Results.xlsx
- Supplementary Data 7/NTC_proU3-proU1/20220316_204301_CT002899_3CqPCR_Pur_A -  Quantification Summary.xlsx
- Supplementary Data 7/NTC_proU3-proU1/20220316_204301_CT002899_3CqPCR_Pur_A -  Gene Expression Results - Bar Chart.xlsx
- Supplementary Data 7/NTC_proU3-proU1/20220316_204301_CT002899_3CqPCR_Pur_A -  Quantification Plate View Results.xlsx
- Supplementary Data 7/NTC_proU3-proU1/20220316_204301_CT002899_3CqPCR_Pur_A -  Quantification Cq Results.xlsx
- Supplementary Data 7/NTC_proU3-proU1/20220316_204301_CT002899_3CqPCR_Pur_A -  End Point Results.xlsx
- Supplementary Data 7/NTC_proU3-proU6/20220316_204301_CT002899_3CqPCR_Pur_A -  Standard Curve Results.xlsx
- Supplementary Data 7/NTC_proU3-proU6/20220316_204301_CT002899_3CqPCR_Pur_A -  Melt Curve Plate View Results.xlsx
- Supplementary Data 7/NTC_proU3-proU6/20220316_204301_CT002899_3CqPCR_Pur_A -  Quantification Amplification Results.xlsx
- Supplementary Data 7/NTC_proU3-proU6/20220316_204301_CT002899_3CqPCR_Pur_A -  Quantification Summary.xlsx
- Supplementary Data 7/NTC_proU3-proU6/20220316_204301_CT002899_3CqPCR_Pur_A -  Gene Expression Results - Bar Chart.xlsx
- Supplementary Data 7/NTC_proU3-proU6/20220316_204301_CT002899_3CqPCR_Pur_A -  Quantification Plate View Results.xlsx
- Supplementary Data 7/NTC_proU3-proU6/20220316_204301_CT002899_3CqPCR_Pur_A -  Quantification Cq Results.xlsx
- Supplementary Data 7/NTC_proU3-proU6/20220316_204301_CT002899_3CqPCR_Pur_A -  End Point Results.xlsx
- Supplementary Data 7/NTC_hcaT2-hcaT1/20220316_204301_CT002899_3CqPCR_Pur_A -  Standard Curve Results.xlsx
- Supplementary Data 7/NTC_hcaT2-hcaT1/20220316_204301_CT002899_3CqPCR_Pur_A -  Melt Curve Plate View Results.xlsx
- Supplementary Data 7/NTC_hcaT2-hcaT1/20220316_204301_CT002899_3CqPCR_Pur_A -  Quantification Amplification Results.xlsx
- Supplementary Data 7/NTC_hcaT2-hcaT1/20220316_204301_CT002899_3CqPCR_Pur_A -  Quantification Summary.xlsx
- Supplementary Data 7/NTC_hcaT2-hcaT1/20220316_204301_CT002899_3CqPCR_Pur_A -  Gene Expression Results - Bar Chart.xlsx
- Supplementary Data 7/NTC_hcaT2-hcaT1/20220316_204301_CT002899_3CqPCR_Pur_A -  Quantification Plate View Results.xlsx
- Supplementary Data 7/NTC_hcaT2-hcaT1/20220316_204301_CT002899_3CqPCR_Pur_A -  Quantification Cq Results.xlsx
- Supplementary Data 7/NTC_hcaT2-hcaT1/20220316_204301_CT002899_3CqPCR_Pur_A -  End Point Results.xlsx
- Supplementary Data 7/NTC_proU3-proU7/20220316_204301_CT002899_3CqPCR_Pur_A -  Standard Curve Results.xlsx
- Supplementary Data 7/NTC_proU3-proU7/20220316_204301_CT002899_3CqPCR_Pur_A -  Melt Curve Plate View Results.xlsx
- Supplementary Data 7/NTC_proU3-proU7/20220316_204301_CT002899_3CqPCR_Pur_A -  Quantification Amplification Results.xlsx
- Supplementary Data 7/NTC_proU3-proU7/20220316_204301_CT002899_3CqPCR_Pur_A -  Quantification Summary.xlsx
- Supplementary Data 7/NTC_proU3-proU7/20220316_204301_CT002899_3CqPCR_Pur_A -  Gene Expression Results - Bar Chart.xlsx
- Supplementary Data 7/NTC_proU3-proU7/20220316_204301_CT002899_3CqPCR_Pur_A -  Quantification Plate View Results.xlsx
- Supplementary Data 7/NTC_proU3-proU7/20220316_204301_CT002899_3CqPCR_Pur_A -  Quantification Cq Results.xlsx
- Supplementary Data 7/NTC_proU3-proU7/20220316_204301_CT002899_3CqPCR_Pur_A -  End Point Results.xlsx
- Supplementary Data 7/NTC_proU3-proU9/20220316_204301_CT002899_3CqPCR_Pur_A -  Standard Curve Results.xlsx
- Supplementary Data 7/NTC_proU3-proU9/20220316_204301_CT002899_3CqPCR_Pur_A -  Melt Curve Plate View Results.xlsx
- Supplementary Data 7/NTC_proU3-proU9/20220316_204301_CT002899_3CqPCR_Pur_A -  Quantification Amplification Results.xlsx
- Supplementary Data 7/NTC_proU3-proU9/20220316_204301_CT002899_3CqPCR_Pur_A -  Quantification Summary.xlsx
- Supplementary Data 7/NTC_proU3-proU9/20220316_204301_CT002899_3CqPCR_Pur_A -  Gene Expression Results - Bar Chart.xlsx
- Supplementary Data 7/NTC_proU3-proU9/20220316_204301_CT002899_3CqPCR_Pur_A -  Quantification Plate View Results.xlsx
- Supplementary Data 7/NTC_proU3-proU9/20220316_204301_CT002899_3CqPCR_Pur_A -  Quantification Cq Results.xlsx
- Supplementary Data 7/NTC_proU3-proU9/20220316_204301_CT002899_3CqPCR_Pur_A -  End Point Results.xlsx
- Supplementary Data 7/NTC_proU3-proU14/20220316_204301_CT002899_3CqPCR_Pur_A -  Standard Curve Results.xlsx
- Supplementary Data 7/NTC_proU3-proU14/20220316_204301_CT002899_3CqPCR_Pur_A -  Melt Curve Plate View Results.xlsx
- Supplementary Data 7/NTC_proU3-proU14/20220316_204301_CT002899_3CqPCR_Pur_A -  Quantification Amplification Results.xlsx
- Supplementary Data 7/NTC_proU3-proU14/20220316_204301_CT002899_3CqPCR_Pur_A -  Quantification Summary.xlsx
- Supplementary Data 7/NTC_proU3-proU14/20220316_204301_CT002899_3CqPCR_Pur_A -  Gene Expression Results - Bar Chart.xlsx
- Supplementary Data 7/NTC_proU3-proU14/20220316_204301_CT002899_3CqPCR_Pur_A -  Quantification Plate View Results.xlsx
- Supplementary Data 7/NTC_proU3-proU14/20220316_204301_CT002899_3CqPCR_Pur_A -  Quantification Cq Results.xlsx
- Supplementary Data 7/NTC_proU3-proU14/20220316_204301_CT002899_3CqPCR_Pur_A -  End Point Results.xlsx
- Supplementary Data 7/NTC_proU3-proU13/20220316_204301_CT002899_3CqPCR_Pur_A -  Standard Curve Results.xlsx
- Supplementary Data 7/NTC_proU3-proU13/20220316_204301_CT002899_3CqPCR_Pur_A -  Melt Curve Plate View Results.xlsx
- Supplementary Data 7/NTC_proU3-proU13/20220316_204301_CT002899_3CqPCR_Pur_A -  Quantification Amplification Results.xlsx
- Supplementary Data 7/NTC_proU3-proU13/20220316_204301_CT002899_3CqPCR_Pur_A -  Quantification Summary.xlsx
- Supplementary Data 7/NTC_proU3-proU13/20220316_204301_CT002899_3CqPCR_Pur_A -  Gene Expression Results - Bar Chart.xlsx
- Supplementary Data 7/NTC_proU3-proU13/20220316_204301_CT002899_3CqPCR_Pur_A -  Quantification Plate View Results.xlsx
- Supplementary Data 7/NTC_proU3-proU13/20220316_204301_CT002899_3CqPCR_Pur_A -  Quantification Cq Results.xlsx
- Supplementary Data 7/NTC_proU3-proU13/20220316_204301_CT002899_3CqPCR_Pur_A -  End Point Results.xlsx
- Supplementary Data 7/NTC_proU3-proU12/20220316_204301_CT002899_3CqPCR_Pur_A -  Standard Curve Results.xlsx
- Supplementary Data 7/NTC_proU3-proU12/20220316_204301_CT002899_3CqPCR_Pur_A -  Melt Curve Plate View Results.xlsx
- Supplementary Data 7/NTC_proU3-proU12/20220316_204301_CT002899_3CqPCR_Pur_A -  Quantification Amplification Results.xlsx
- Supplementary Data 7/NTC_proU3-proU12/20220316_204301_CT002899_3CqPCR_Pur_A -  Quantification Summary.xlsx
- Supplementary Data 7/NTC_proU3-proU12/20220316_204301_CT002899_3CqPCR_Pur_A -  Gene Expression Results - Bar Chart.xlsx
- Supplementary Data 7/NTC_proU3-proU12/20220316_204301_CT002899_3CqPCR_Pur_A -  Quantification Plate View Results.xlsx
- Supplementary Data 7/NTC_proU3-proU12/20220316_204301_CT002899_3CqPCR_Pur_A -  Quantification Cq Results.xlsx
- Supplementary Data 7/NTC_proU3-proU12/20220316_204301_CT002899_3CqPCR_Pur_A -  End Point Results.xlsx
- Supplementary Data 7/NTC_proU3-proU15/20220316_204301_CT002899_3CqPCR_Pur_A -  Standard Curve Results.xlsx
- Supplementary Data 7/NTC_proU3-proU15/20220316_204301_CT002899_3CqPCR_Pur_A -  Melt Curve Plate View Results.xlsx
- Supplementary Data 7/NTC_proU3-proU15/20220316_204301_CT002899_3CqPCR_Pur_A -  Quantification Amplification Results.xlsx
- Supplementary Data 7/NTC_proU3-proU15/20220316_204301_CT002899_3CqPCR_Pur_A -  Quantification Summary.xlsx
- Supplementary Data 7/NTC_proU3-proU15/20220316_204301_CT002899_3CqPCR_Pur_A -  Gene Expression Results - Bar Chart.xlsx
- Supplementary Data 7/NTC_proU3-proU15/20220316_204301_CT002899_3CqPCR_Pur_A -  Quantification Plate View Results.xlsx
- Supplementary Data 7/NTC_proU3-proU15/20220316_204301_CT002899_3CqPCR_Pur_A -  Quantification Cq Results.xlsx
- Supplementary Data 7/NTC_proU3-proU15/20220316_204301_CT002899_3CqPCR_Pur_A -  End Point Results.xlsx
- Supplementary Data 7/NTC_proU3_IC/20220316_204301_CT002899_3CqPCR_Pur_A -  Standard Curve Results.xlsx
- Supplementary Data 7/NTC_proU3_IC/20220316_204301_CT002899_3CqPCR_Pur_A -  Melt Curve Plate View Results.xlsx
- Supplementary Data 7/NTC_proU3_IC/20220316_204301_CT002899_3CqPCR_Pur_A -  Quantification Amplification Results.xlsx
- Supplementary Data 7/NTC_proU3_IC/20220316_204301_CT002899_3CqPCR_Pur_A -  Quantification Summary.xlsx
- Supplementary Data 7/NTC_proU3_IC/20220316_204301_CT002899_3CqPCR_Pur_A -  Gene Expression Results - Bar Chart.xlsx
- Supplementary Data 7/NTC_proU3_IC/20220316_204301_CT002899_3CqPCR_Pur_A -  Quantification Plate View Results.xlsx
- Supplementary Data 7/NTC_proU3_IC/20220316_204301_CT002899_3CqPCR_Pur_A -  Quantification Cq Results.xlsx
- Supplementary Data 7/NTC_proU3_IC/20220316_204301_CT002899_3CqPCR_Pur_A -  End Point Results.xlsx
- Supplementary Data 7/NTC_rpoB3-rpoB2/20220316_204301_CT002899_3CqPCR_Pur_A -  Standard Curve Results.xlsx
- Supplementary Data 7/NTC_rpoB3-rpoB2/20220316_204301_CT002899_3CqPCR_Pur_A -  Melt Curve Plate View Results.xlsx
- Supplementary Data 7/NTC_rpoB3-rpoB2/20220316_204301_CT002899_3CqPCR_Pur_A -  Quantification Amplification Results.xlsx
- Supplementary Data 7/NTC_rpoB3-rpoB2/20220316_204301_CT002899_3CqPCR_Pur_A -  Quantification Summary.xlsx
- Supplementary Data 7/NTC_rpoB3-rpoB2/20220316_204301_CT002899_3CqPCR_Pur_A -  Gene Expression Results - Bar Chart.xlsx
- Supplementary Data 7/NTC_rpoB3-rpoB2/20220316_204301_CT002899_3CqPCR_Pur_A -  Quantification Plate View Results.xlsx
- Supplementary Data 7/NTC_rpoB3-rpoB2/20220316_204301_CT002899_3CqPCR_Pur_A -  Quantification Cq Results.xlsx
- Supplementary Data 7/NTC_rpoB3-rpoB2/20220316_204301_CT002899_3CqPCR_Pur_A -  End Point Results.xlsx
- Supplementary Data 7/NTC_proU3-proU5/20220316_204301_CT002899_3CqPCR_Pur_A -  Standard Curve Results.xlsx
- Supplementary Data 7/NTC_proU3-proU5/20220316_204301_CT002899_3CqPCR_Pur_A -  Melt Curve Plate View Results.xlsx
- Supplementary Data 7/NTC_proU3-proU5/20220316_204301_CT002899_3CqPCR_Pur_A -  Quantification Amplification Results.xlsx
- Supplementary Data 7/NTC_proU3-proU5/20220316_204301_CT002899_3CqPCR_Pur_A -  Quantification Summary.xlsx
- Supplementary Data 7/NTC_proU3-proU5/20220316_204301_CT002899_3CqPCR_Pur_A -  Gene Expression Results - Bar Chart.xlsx
- Supplementary Data 7/NTC_proU3-proU5/20220316_204301_CT002899_3CqPCR_Pur_A -  Quantification Plate View Results.xlsx
- Supplementary Data 7/NTC_proU3-proU5/20220316_204301_CT002899_3CqPCR_Pur_A -  Quantification Cq Results.xlsx
- Supplementary Data 7/NTC_proU3-proU5/20220316_204301_CT002899_3CqPCR_Pur_A -  End Point Results.xlsx
- Supplementary Data 7/NTC_proU3-proU2/20220316_204301_CT002899_3CqPCR_Pur_A -  Standard Curve Results.xlsx
- Supplementary Data 7/NTC_proU3-proU2/20220316_204301_CT002899_3CqPCR_Pur_A -  Melt Curve Plate View Results.xlsx
- Supplementary Data 7/NTC_proU3-proU2/20220316_204301_CT002899_3CqPCR_Pur_A -  Quantification Amplification Results.xlsx
- Supplementary Data 7/NTC_proU3-proU2/20220316_204301_CT002899_3CqPCR_Pur_A -  Quantification Summary.xlsx
- Supplementary Data 7/NTC_proU3-proU2/20220316_204301_CT002899_3CqPCR_Pur_A -  Gene Expression Results - Bar Chart.xlsx
- Supplementary Data 7/NTC_proU3-proU2/20220316_204301_CT002899_3CqPCR_Pur_A -  Quantification Plate View Results.xlsx
- Supplementary Data 7/NTC_proU3-proU2/20220316_204301_CT002899_3CqPCR_Pur_A -  Quantification Cq Results.xlsx
- Supplementary Data 7/NTC_proU3-proU2/20220316_204301_CT002899_3CqPCR_Pur_A -  End Point Results.xlsx
- Supplementary Data 7/NTC_proU3-proU4/20220316_204301_CT002899_3CqPCR_Pur_A -  Standard Curve Results.xlsx
- Supplementary Data 7/NTC_proU3-proU4/20220316_204301_CT002899_3CqPCR_Pur_A -  Melt Curve Plate View Results.xlsx
- Supplementary Data 7/NTC_proU3-proU4/20220316_204301_CT002899_3CqPCR_Pur_A -  Quantification Amplification Results.xlsx
- Supplementary Data 7/NTC_proU3-proU4/20220316_204301_CT002899_3CqPCR_Pur_A -  Quantification Summary.xlsx
- Supplementary Data 7/NTC_proU3-proU4/20220316_204301_CT002899_3CqPCR_Pur_A -  Gene Expression Results - Bar Chart.xlsx
- Supplementary Data 7/NTC_proU3-proU4/20220316_204301_CT002899_3CqPCR_Pur_A -  Quantification Plate View Results.xlsx
- Supplementary Data 7/NTC_proU3-proU4/20220316_204301_CT002899_3CqPCR_Pur_A -  Quantification Cq Results.xlsx
- Supplementary Data 7/NTC_proU3-proU4/20220316_204301_CT002899_3CqPCR_Pur_A -  End Point Results.xlsx
- Supplementary Data 7/NTC_hcaT2-hcaT3/20220316_204301_CT002899_3CqPCR_Pur_A -  Standard Curve Results.xlsx
- Supplementary Data 7/NTC_hcaT2-hcaT3/20220316_204301_CT002899_3CqPCR_Pur_A -  Melt Curve Plate View Results.xlsx
- Supplementary Data 7/NTC_hcaT2-hcaT3/20220316_204301_CT002899_3CqPCR_Pur_A -  Quantification Amplification Results.xlsx
- Supplementary Data 7/NTC_hcaT2-hcaT3/20220316_204301_CT002899_3CqPCR_Pur_A -  Quantification Summary.xlsx
- Supplementary Data 7/NTC_hcaT2-hcaT3/20220316_204301_CT002899_3CqPCR_Pur_A -  Gene Expression Results - Bar Chart.xlsx
- Supplementary Data 7/NTC_hcaT2-hcaT3/20220316_204301_CT002899_3CqPCR_Pur_A -  Quantification Plate View Results.xlsx
- Supplementary Data 7/NTC_hcaT2-hcaT3/20220316_204301_CT002899_3CqPCR_Pur_A -  Quantification Cq Results.xlsx
- Supplementary Data 7/NTC_hcaT2-hcaT3/20220316_204301_CT002899_3CqPCR_Pur_A -  End Point Results.xlsx
- Supplementary Data 7/proU3-proU11/NT644_Ctrl/
- Supplementary Data 7/NTC_LC_100bp/20220316_204301_CT002899_3CqPCR_Pur_A -  Standard Curve Results.xlsx
- Supplementary Data 7/NTC_LC_100bp/20220316_204301_CT002899_3CqPCR_Pur_A -  Melt Curve Plate View Results.xlsx
- Supplementary Data 7/NTC_LC_100bp/20220316_204301_CT002899_3CqPCR_Pur_A -  Quantification Amplification Results.xlsx
- Supplementary Data 7/NTC_LC_100bp/20220316_204301_CT002899_3CqPCR_Pur_A -  Quantification Summary.xlsx
- Supplementary Data 7/NTC_LC_100bp/20220316_204301_CT002899_3CqPCR_Pur_A -  Gene Expression Results - Bar Chart.xlsx
- Supplementary Data 7/NTC_LC_100bp/20220316_204301_CT002899_3CqPCR_Pur_A -  Quantification Plate View Results.xlsx
- Supplementary Data 7/NTC_LC_100bp/20220316_204301_CT002899_3CqPCR_Pur_A -  Quantification Cq Results.xlsx
- Supplementary Data 7/NTC_LC_100bp/20220316_204301_CT002899_3CqPCR_Pur_A -  End Point Results.xlsx
- Supplementary Data 7/NTC_rpoD1-rpoD3/20220316_204301_CT002899_3CqPCR_Pur_A -  Standard Curve Results.xlsx
- Supplementary Data 7/NTC_rpoD1-rpoD3/20220316_204301_CT002899_3CqPCR_Pur_A -  Melt Curve Plate View Results.xlsx
- Supplementary Data 7/NTC_rpoD1-rpoD3/20220316_204301_CT002899_3CqPCR_Pur_A -  Quantification Amplification Results.xlsx
- Supplementary Data 7/NTC_rpoD1-rpoD3/20220316_204301_CT002899_3CqPCR_Pur_A -  Quantification Summary.xlsx
- Supplementary Data 7/NTC_rpoD1-rpoD3/20220316_204301_CT002899_3CqPCR_Pur_A -  Gene Expression Results - Bar Chart.xlsx
- Supplementary Data 7/NTC_rpoD1-rpoD3/20220316_204301_CT002899_3CqPCR_Pur_A -  Quantification Plate View Results.xlsx
- Supplementary Data 7/NTC_rpoD1-rpoD3/20220316_204301_CT002899_3CqPCR_Pur_A -  Quantification Cq Results.xlsx
- Supplementary Data 7/NTC_rpoD1-rpoD3/20220316_204301_CT002899_3CqPCR_Pur_A -  End Point Results.xlsx
- Supplementary Data 7/NTC_rpoD1-rpoD2/20220316_204301_CT002899_3CqPCR_Pur_A -  Standard Curve Results.xlsx
- Supplementary Data 7/NTC_rpoD1-rpoD2/20220316_204301_CT002899_3CqPCR_Pur_A -  Melt Curve Plate View Results.xlsx
- Supplementary Data 7/NTC_rpoD1-rpoD2/20220316_204301_CT002899_3CqPCR_Pur_A -  Quantification Amplification Results.xlsx
- Supplementary Data 7/NTC_rpoD1-rpoD2/20220316_204301_CT002899_3CqPCR_Pur_A -  Quantification Summary.xlsx
- Supplementary Data 7/NTC_rpoD1-rpoD2/20220316_204301_CT002899_3CqPCR_Pur_A -  Gene Expression Results - Bar Chart.xlsx
- Supplementary Data 7/NTC_rpoD1-rpoD2/20220316_204301_CT002899_3CqPCR_Pur_A -  Quantification Plate View Results.xlsx
- Supplementary Data 7/NTC_rpoD1-rpoD2/20220316_204301_CT002899_3CqPCR_Pur_A -  Quantification Cq Results.xlsx
- Supplementary Data 7/NTC_rpoD1-rpoD2/20220316_204301_CT002899_3CqPCR_Pur_A -  End Point Results.xlsx
- Supplementary Data 7/NTC_proU3-proU10/20220316_204301_CT002899_3CqPCR_Pur_A -  Standard Curve Results.xlsx
- Supplementary Data 7/NTC_proU3-proU10/20220316_204301_CT002899_3CqPCR_Pur_A -  Melt Curve Plate View Results.xlsx
- Supplementary Data 7/NTC_proU3-proU10/20220316_204301_CT002899_3CqPCR_Pur_A -  Quantification Amplification Results.xlsx
- Supplementary Data 7/NTC_proU3-proU10/20220316_204301_CT002899_3CqPCR_Pur_A -  Quantification Summary.xlsx
- Supplementary Data 7/NTC_proU3-proU10/20220316_204301_CT002899_3CqPCR_Pur_A -  Gene Expression Results - Bar Chart.xlsx
- Supplementary Data 7/NTC_proU3-proU10/20220316_204301_CT002899_3CqPCR_Pur_A -  Quantification Plate View Results.xlsx
- Supplementary Data 7/NTC_proU3-proU10/20220316_204301_CT002899_3CqPCR_Pur_A -  Quantification Cq Results.xlsx
- Supplementary Data 7/NTC_proU3-proU10/20220316_204301_CT002899_3CqPCR_Pur_A -  End Point Results.xlsx
- Supplementary Data 7/NTC_proU3-proU17/20220316_204301_CT002899_3CqPCR_Pur_A -  Standard Curve Results.xlsx
- Supplementary Data 7/NTC_proU3-proU17/20220316_204301_CT002899_3CqPCR_Pur_A -  Melt Curve Plate View Results.xlsx
- Supplementary Data 7/NTC_proU3-proU17/20220316_204301_CT002899_3CqPCR_Pur_A -  Quantification Amplification Results.xlsx
- Supplementary Data 7/NTC_proU3-proU17/20220316_204301_CT002899_3CqPCR_Pur_A -  Quantification Summary.xlsx
- Supplementary Data 7/NTC_proU3-proU17/20220316_204301_CT002899_3CqPCR_Pur_A -  Gene Expression Results - Bar Chart.xlsx
- Supplementary Data 7/NTC_proU3-proU17/20220316_204301_CT002899_3CqPCR_Pur_A -  Quantification Plate View Results.xlsx
- Supplementary Data 7/NTC_proU3-proU17/20220316_204301_CT002899_3CqPCR_Pur_A -  Quantification Cq Results.xlsx
- Supplementary Data 7/NTC_proU3-proU17/20220316_204301_CT002899_3CqPCR_Pur_A -  End Point Results.xlsx
- Supplementary Data 7/NTC_proU3-proU16/20220316_204301_CT002899_3CqPCR_Pur_A -  Standard Curve Results.xlsx
- Supplementary Data 7/NTC_proU3-proU16/20220316_204301_CT002899_3CqPCR_Pur_A -  Melt Curve Plate View Results.xlsx
- Supplementary Data 7/NTC_proU3-proU16/20220316_204301_CT002899_3CqPCR_Pur_A -  Quantification Amplification Results.xlsx
- Supplementary Data 7/NTC_proU3-proU16/20220316_204301_CT002899_3CqPCR_Pur_A -  Quantification Summary.xlsx
- Supplementary Data 7/NTC_proU3-proU16/20220316_204301_CT002899_3CqPCR_Pur_A -  Gene Expression Results - Bar Chart.xlsx
- Supplementary Data 7/NTC_proU3-proU16/20220316_204301_CT002899_3CqPCR_Pur_A -  Quantification Plate View Results.xlsx
- Supplementary Data 7/NTC_proU3-proU16/20220316_204301_CT002899_3CqPCR_Pur_A -  Quantification Cq Results.xlsx
- Supplementary Data 7/NTC_proU3-proU16/20220316_204301_CT002899_3CqPCR_Pur_A -  End Point Results.xlsx
- Supplementary Data 7/NTC_proU3-proU11/20220316_204301_CT002899_3CqPCR_Pur_A -  Standard Curve Results.xlsx
- Supplementary Data 7/NTC_proU3-proU11/20220316_204301_CT002899_3CqPCR_Pur_A -  Melt Curve Plate View Results.xlsx
- Supplementary Data 7/NTC_proU3-proU11/20220316_204301_CT002899_3CqPCR_Pur_A -  Quantification Amplification Results.xlsx
- Supplementary Data 7/NTC_proU3-proU11/20220316_204301_CT002899_3CqPCR_Pur_A -  Quantification Summary.xlsx
- Supplementary Data 7/NTC_proU3-proU11/20220316_204301_CT002899_3CqPCR_Pur_A -  Gene Expression Results - Bar Chart.xlsx
- Supplementary Data 7/NTC_proU3-proU11/20220316_204301_CT002899_3CqPCR_Pur_A -  Quantification Plate View Results.xlsx
- Supplementary Data 7/NTC_proU3-proU11/20220316_204301_CT002899_3CqPCR_Pur_A -  Quantification Cq Results.xlsx
- Supplementary Data 7/NTC_proU3-proU11/20220316_204301_CT002899_3CqPCR_Pur_A -  End Point Results.xlsx
- Supplementary Data 7/NTC_rpoB3-rpoB1/20220316_204301_CT002899_3CqPCR_Pur_A -  Standard Curve Results.xlsx
- Supplementary Data 7/NTC_rpoB3-rpoB1/20220316_204301_CT002899_3CqPCR_Pur_A -  Melt Curve Plate View Results.xlsx
- Supplementary Data 7/NTC_rpoB3-rpoB1/20220316_204301_CT002899_3CqPCR_Pur_A -  Quantification Amplification Results.xlsx
- Supplementary Data 7/NTC_rpoB3-rpoB1/20220316_204301_CT002899_3CqPCR_Pur_A -  Quantification Summary.xlsx
- Supplementary Data 7/NTC_rpoB3-rpoB1/20220316_204301_CT002899_3CqPCR_Pur_A -  Gene Expression Results - Bar Chart.xlsx
- Supplementary Data 7/NTC_rpoB3-rpoB1/20220316_204301_CT002899_3CqPCR_Pur_A -  Quantification Plate View Results.xlsx
- Supplementary Data 7/NTC_rpoB3-rpoB1/20220316_204301_CT002899_3CqPCR_Pur_A -  Quantification Cq Results.xlsx
- Supplementary Data 7/NTC_rpoB3-rpoB1/20220316_204301_CT002899_3CqPCR_Pur_A -  End Point Results.xlsx
