# Supplementary material for: The environmentally-regulated interplay between local three-dimensional chromatin organisation and transcription of proVWX in E. coli
Source: Nat Commun. 2023 Nov 17;14:7478. doi: 10.1038/s41467-023-43322-y (PMC10656529; doi:10.1038/s41467-023-43322-y)
Supplement: Supplementary file 12 — Source Data [file 41467_2023_43322_MOESM12_ESM.xlsx]

## Sheet: Fig 1a
Amplicon	NT331_0.08M_Average_expression	NT331_0.08M_Replicate_1	NT331_0.08M_Replicate_2	NT331_0.08M_Replicate_3	NT331_0.08M_Replicate_4	NT331_0.08M_Average_expression_error	NT331_0.08M_Replicate_1_Positive_error	NT331_0.08M_Replicate_2_Positive_error	NT331_0.08M_Replicate_3_Positive_error	NT331_0.08M_Replicate_4_Positive_error	NT331_0.08M_Replicate_1_Negative_error	NT331_0.08M_Replicate_2_Negative_error	NT331_0.08M_Replicate_3_Negative_error	NT331_0.08M_Replicate_4_Negative_error
nrdF1	81.764	80.2699	75.2808	94.2693	77.2359	8.58585	7.3402	6.75458	7.74343	10.3636	6.72522	6.19843	7.15565	9.1375
nrdF2	72.6542	66.2575	69.6959	89.3861	65.2772	11.3144	0.686427	2.73836	3.21246	2.13565	0.679389	2.63484	3.10101	2.06799
proU1	67.6084	60.922	63.5676	78.8314	67.1127	7.90017	8.08149	7.6878	17.0556	7.02266	7.13501	6.85835	14.0219	6.35742
proV1	402.162	494.266	227.845	329.787	556.751	150.56	35.3198	20.4134	1.10591	4.22331	32.9642	18.7349	1.10221	4.19152
proV2	177.215	219.197	121.016	147.853	220.793	50.6029	125.758	16.7758	12.7141	67.4061	79.9114	14.7334	11.7074	51.6407
proW1	71.5299	64.2689	63.6995	87.8344	70.3168	11.2746	4.42245	4.40253	3.58611	4.73043	4.13772	4.11792	3.44544	4.43226
proW2	106.713	122.582	66.4462	99.328	138.498	31.2946	7.44394	24.4497	10.3179	6.02715	7.01778	17.8731	9.34692	5.7758
proX1	699.644	698.914	568.716	442.812	1088.13	279.302	50.538	111.267	40.4504	81.8555	47.13	93.06	37.0646	76.1287
proX2	598.779	566.086	464.769	436.833	927.427	226.026	110.081	55.6795	29.2142	92.0608	92.1596	49.7227	27.3829	83.7476
ygaY1	53.9222	44.4781	54.3446	65.4088	51.4573	8.70609	7.16158	1.89183	5.42478	1.68488	6.16839	1.82819	5.00932	1.63146
ygaY2	54.9825	50.1346	55.1644	63.2793	51.3518	5.93164	4.92661	3.49842	5.62455	3.08645	4.4858	3.28979	5.16543	2.91146

## Sheet: Fig 1b
Amplicon	NT331_0.08-0.3M_Average_expression	NT331_0.08-0.3M_Replicate_1	NT331_0.08-0.3M_Replicate_2	NT331_0.08-0.3M_Replicate_3	NT331_0.08-0.3M_Replicate_4	NT331_0.08-0.3M_Average_expression_error	NT331_0.08-0.3M_Replicate_1_Positive_error	NT331_0.08-0.3M_Replicate_2_Positive_error	NT331_0.08-0.3M_Replicate_3_Positive_error	NT331_0.08-0.3M_Replicate_4_Positive_error	NT331_0.08-0.3M_Replicate_1_Negative_error	NT331_0.08-0.3M_Replicate_2_Negative_error	NT331_0.08-0.3M_Replicate_3_Negative_error	NT331_0.08-0.3M_Replicate_4_Negative_error
nrdF1	80.3182	85.3905	82.7422	82.6585	70.4815	6.67941	4.38238	5.04384	0	0	4.16845	4.75404	0	0
nrdF2	90.8419	90.8665	92.4114	86.6563	93.4336	2.9833	6.27871	3.3547	20.7821	12.1783	5.8729	3.23718	16.7621	10.774
proU1	128.779	113.299	98.6261	153.072	150.119	27.0454	8.73705	7.3277	8.10388	38.2808	8.11153	6.82092	7.69641	30.5026
proV1	3047.85	3937.4	2509.04	2677.71	3067.25	637.442	486.68	198.944	104.81	17.4501	433.142	184.328	100.862	17.3514
proV2	1376.57	1590.02	1194.57	1146.44	1575.26	238.834	191.57	159.987	22.6337	148.841	170.971	141.091	22.1955	135.992
proW1	148.655	168.697	142.517	146.418	136.99	13.9096	5.61544	18.1179	9.09236	18.4664	5.43454	16.0744	8.56075	16.2728
proW2	766.588	971.147	703.556	717.315	674.332	137.546	8.1356	27.5233	53.0843	79.3611	8.06801	26.4871	49.4265	71.0047
proX1	4365.01	4842.64	3291.33	4770.65	4555.41	726.113	184.937	279.928	315.349	241.202	178.134	257.987	295.796	229.073
proX2	4125.85	4917.15	3034.95	4412.36	4138.95	795.505	399.902	257.693	261.243	216.077	369.825	237.525	246.641	205.357
ygaY1	82.4159	83.8494	78.9542	93.3081	73.5519	8.39142	2.9718	3.82296	3.71207	5.3751	2.87008	3.6464	3.57005	5.00905
ygaY2	67.997	68.1639	67.7443	77.3007	58.779	7.56355	5.5528	3.49085	3.17652	1.85443	5.13453	3.31979	3.05114	1.79772

## Sheet: Fig 1c
Amplicon	NT331_0.3M_Average_expression	NT331_0.3M_Replicate_1	NT331_0.3M_Replicate_2	NT331_0.3M_Replicate_3	NT331_0.3M_Replicate_4	NT331_0.3M_Average_expression_error	NT331_0.3M_Replicate_1_Positive_error	NT331_0.3M_Replicate_2_Positive_error	NT331_0.3M_Replicate_3_Positive_error	NT331_0.3M_Replicate_4_Positive_error	NT331_0.3M_Replicate_1_Negative_error	NT331_0.3M_Replicate_2_Negative_error	NT331_0.3M_Replicate_3_Negative_error	NT331_0.3M_Replicate_4_Negative_error
nrdF1	85.262	101.732	74.9403	83.8282	80.5477	11.5768	15.8063	11.0715	8.32897	6.90574	13.6807	9.64634	7.57622	6.36043
nrdF2	82.5041	94.5559	72.0307	84.3354	79.0945	9.48536	2.1961	12.4025	4.985	3.69813	2.14625	10.5807	4.70678	3.53294
proU1	76.7198	86.5863	71.9026	78.2242	70.166	7.43345	3.25564	15.6422	17.0342	5.57684	3.13766	12.8473	13.9881	5.16622
proV1	773.906	815.622	841.143	796.261	642.599	89.4468	39.2446	33.7272	4.59143	16.443	37.443	32.4269	4.56511	16.0327
proV2	304.879	368.821	356.214	285.614	208.868	73.7406	7.39134	23.707	88.8836	120.439	7.24613	22.2277	67.7879	76.3905
proW1	94.403	112.359	82.8614	92.1895	90.2018	12.6252	10.9126	10.4358	7.22278	10.2561	9.94657	9.26854	6.69801	9.20899
proW2	237.857	239.799	270.462	203.386	237.78	27.4172	4.76056	31.0025	16.9319	6.95517	4.66789	27.8142	15.6306	6.75751
proX1	1025.76	1045.52	1137.77	960.901	958.849	84.8925	51.4723	42.5383	58.4931	128.874	49.0572	41.0052	55.1367	113.605
proX2	979.427	1061.71	969.518	983.888	902.599	65.295	93.8558	54.4667	142.763	100.125	86.2327	51.5696	124.673	90.1275
ygaY1	65.8047	66.6867	59.2275	67.8851	69.4194	4.52515	7.00981	7.62314	4.70122	5.67827	6.34305	6.75385	4.39674	5.24893
ygaY2	63.5274	67.2483	54.7188	64.5499	67.5925	6.02787	9.11288	7.24822	2.64616	6.29534	8.02536	6.40041	2.54195	5.75897

## Sheet: Fig 1d
Amplicon	NT331_0.08-0.3M_Average_expression	NT331_0.08-0.3M_Average_expression_error	NT331_0.08M_Average_expression	NT331_0.08M_Average_expression_error	Fold_change_0.08-0.3M/0.08M
nrdF1	80.3182	6.67941	81.764	8.58585	0.982318
nrdF2	90.8419	2.9833	72.6542	11.3144	1.25033
proU1	128.779	27.0454	67.6084	7.90017	1.90478
proV1	3047.85	637.442	402.162	150.56	7.57866
proV2	1376.57	238.834	177.215	50.6029	7.76783
proW1	148.655	13.9096	71.5299	11.2746	2.07822
proW2	766.588	137.546	106.713	31.2946	7.18361
proX1	4365.01	726.113	699.644	279.302	6.2389
proX2	4125.85	795.505	598.779	226.026	6.89044
ygaY1	82.4159	8.39142	53.9222	8.70609	1.52842
ygaY2	67.997	7.56355	54.9825	5.93164	1.2367

## Sheet: Fig 1e
Amplicon	NT331_0.3M_Average_expression	NT331_0.3M_Average_expression_error	NT331_0.08M_Average_expression	NT331_0.08M_Average_expression_error	Fold_change_0.3M/0.08M
nrdF1	85.262	11.5768	81.764	8.58585	1.04278
nrdF2	82.5041	9.48536	72.6542	11.3144	1.13557
proU1	76.7198	7.43345	67.6084	7.90017	1.13477
proV1	773.906	89.4468	402.162	150.56	1.92436
proV2	304.879	73.7406	177.215	50.6029	1.72039
proW1	94.403	12.6252	71.5299	11.2746	1.31977
proW2	237.857	27.4172	106.713	31.2946	2.22893
proX1	1025.76	84.8925	699.644	279.302	1.46611
proX2	979.427	65.295	598.779	226.026	1.63571
ygaY1	65.8047	4.52515	53.9222	8.70609	1.22036
ygaY2	63.5274	6.02787	54.9825	5.93164	1.15541

## Sheet: Fig 1f
Amplicon	NT331_0.08-0.3M_Average_expression	NT331_0.08-0.3M_Average_expression_error	NT331_0.3M_Average_expression	NT331_0.3M_Average_expression_error	Fold_change_0.08-0.3M/0.3M
nrdF1	80.3182	6.67941	85.262	11.5768	0.942017
nrdF2	90.8419	2.9833	82.5041	9.48536	1.10106
proU1	128.779	27.0454	76.7198	7.43345	1.67856
proV1	3047.85	637.442	773.906	89.4468	3.93827
proV2	1376.57	238.834	304.879	73.7406	4.51514
proW1	148.655	13.9096	94.403	12.6252	1.57469
proW2	766.588	137.546	237.857	27.4172	3.2229
proX1	4365.01	726.113	1025.76	84.8925	4.25539
proX2	4125.85	795.505	979.427	65.295	4.21251
ygaY1	82.4159	8.39142	65.8047	4.52515	1.25243
ygaY2	67.997	7.56355	63.5274	6.02787	1.07036

## Sheet: Fig 1g
Library	proV1_Average_expression	proV1_Average_expression_error	proU1_Average_expression	proU1_Average_expression_error	Fold_change_proV1/proU1
NT331_0.3M_NaCl	773.906	89.4468	76.7198	7.43345	10.0874
NT331_0.08M_NaCl	402.162	150.56	67.6084	7.90017	5.9484
NT331_0.08-0.3M_NaCl	3047.85	637.442	128.779	27.0454	23.6673

## Sheet: Fig 1h
Library	nrdF1_Average_expression	nrdF1_Replicate_1	nrdF1_Replicate_2	nrdF1_Replicate_3	nrdF1_Replicate_4	nrdF1_Average_expression_error	nrdF1_Replicate_1_Positive_error	nrdF1_Replicate_2_Positive_error	nrdF1_Replicate_3_Positive_error	nrdF1_Replicate_4_Positive_error	nrdF1_Replicate_1_Negative_error	nrdF1_Replicate_2_Negative_error	nrdF1_Replicate_3_Negative_error	nrdF1_Replicate_4_Negative_error	nrdF2_Average_expression	nrdF2_Replicate_1	nrdF2_Replicate_2	nrdF2_Replicate_3	nrdF2_Replicate_4	nrdF2_Average_expression_error	nrdF2_Replicate_1_Positive_error	nrdF2_Replicate_2_Positive_error	nrdF2_Replicate_3_Positive_error	nrdF2_Replicate_4_Positive_error	nrdF2_Replicate_1_Negative_error	nrdF2_Replicate_2_Negative_error	nrdF2_Replicate_3_Negative_error	nrdF2_Replicate_4_Negative_error	ygaY1_Average_expression	ygaY1_Replicate_1	ygaY1_Replicate_2	ygaY1_Replicate_3	ygaY1_Replicate_4	ygaY1_Average_expression_error	ygaY1_Replicate_1_Positive_error	ygaY1_Replicate_2_Positive_error	ygaY1_Replicate_3_Positive_error	ygaY1_Replicate_4_Positive_error	ygaY1_Replicate_1_Negative_error	ygaY1_Replicate_2_Negative_error	ygaY1_Replicate_3_Negative_error	ygaY1_Replicate_4_Negative_error	ygaY2_Average_expression	ygaY2_Replicate_1	ygaY2_Replicate_2	ygaY2_Replicate_3	ygaY2_Replicate_4	ygaY2_Average_expression_error	ygaY2_Replicate_1_Positive_error
NT331_0.3M_NaCl	85.262	101.732	74.9403	83.8282	80.5477	11.5768	15.8063	11.0715	8.32897	6.90574	13.6807	9.64634	7.57622	6.36043	82.5041	94.5559	72.0307	84.3354	79.0945	9.48536	2.1961	12.4025	4.985	3.69813	2.14625	10.5807	4.70678	3.53294	65.8047	66.6867	59.2275	67.8851	69.4194	4.52515	7.00981	7.62314	4.70122	5.67827	6.34305	6.75385	4.39674	5.24893	63.5274	67.2483	54.7188	64.5499	67.5925	6.02787	9.11288
NT331_0.08M_NaCl	81.764	80.2699	75.2808	94.2693	77.2359	8.58585	7.3402	6.75458	7.74343	10.3636	6.72522	6.19843	7.15565	9.1375	72.6542	66.2575	69.6959	89.3861	65.2772	11.3144	0.686427	2.73836	3.21246	2.13565	0.679389	2.63484	3.10101	2.06799	53.9222	44.4781	54.3446	65.4088	51.4573	8.70609	7.16158	1.89183	5.42478	1.68488	6.16839	1.82819	5.00932	1.63146	54.9825	50.1346	55.1644	63.2793	51.3518	5.93164	4.92661
NT331_0.08-0.3M_NaCl	80.3182	85.3905	82.7422	82.6585	70.4815	6.67941	4.38238	5.04384	0	0	4.16845	4.75404	0	0	90.8419	90.8665	92.4114	86.6563	93.4336	2.9833	6.27871	3.3547	20.7821	12.1783	5.8729	3.23718	16.7621	10.774	82.4159	83.8494	78.9542	93.3081	73.5519	8.39142	2.9718	3.82296	3.71207	5.3751	2.87008	3.6464	3.57005	5.00905	67.997	68.1639	67.7443	77.3007	58.779	7.56355	5.5528
[truncated: 7 more columns]

## Sheet: Fig 2a
Amplicon	NT644_0.08M_Average_expression	NT644_0.08M_Replicate_1	NT644_0.08M_Replicate_2	NT644_0.08M_Replicate_3	NT644_0.08M_Replicate_4	NT644_0.08M_Average_expression_error	NT644_0.08M_Replicate_1_Positive_error	NT644_0.08M_Replicate_2_Positive_error	NT644_0.08M_Replicate_3_Positive_error	NT644_0.08M_Replicate_4_Positive_error	NT644_0.08M_Replicate_1_Negative_error	NT644_0.08M_Replicate_2_Negative_error	NT644_0.08M_Replicate_3_Negative_error	NT644_0.08M_Replicate_4_Negative_error
nrdF1	88.2788	82.1574	94.6551	88.6529	87.6496	5.12069	8.8635	13.8873	12.2061	9.48056	8.00039	12.1105	10.7289	8.55519
nrdF2	68.3423	65.1709	72.5852	57.4882	78.1247	8.97342	10.8781	9.30874	4.54073	10.6081	9.32211	8.25063	4.20833	9.33991
proU1	74.7912	54.3244	74.5834	90.6675	79.5895	15.2098	7.09359	4.00204	3.00377	4.0291	6.2743	3.79823	2.90745	3.83496
proV1	2428.61	2038.29	2543.79	3972.5	1159.85	1177.42	163.668	36.5495	197.209	53.4426	151.503	36.0318	187.882	51.0886
proV2	796.108	687.625	857.895	1228.21	410.705	341.971	8.99866	66.0384	20.5059	3.27214	8.88242	61.3183	20.1691	3.24627
proW1	141.293	124.943	164.196	154.758	121.273	21.4009	21.2743	11.3639	18.7568	6.94848	18.1789	10.6283	16.7292	6.57193
proW2	496.962	470.982	605.505	676.838	234.523	194.667	14.0724	40.3383	0	10.0657	13.6641	37.8189	0	9.65149
proX1	4717.26	3901.69	4910.21	7570.1	2487.03	2145.93	190.171	172.873	565.386	177.306	181.333	166.994	526.094	165.506
proX2	3378.14	2596.42	3395.04	5849.34	1671.75	1791.64	321.458	648.301	608.269	490.071	286.044	544.354	550.974	378.975
ygaY1	48.5435	45.3414	41.3486	44.5089	62.9751	9.77359	7.3494	20.4147	3.15181	2.92015	6.32429	13.667	2.94338	2.79074
ygaY2	55.5607	51.9417	58.7061	51.5954	59.9995	4.41276	0.658295	1.00417	1.35465	1.20091	0.650057	0.98728	1.31999	1.17735

## Sheet: Fig 2b
Amplicon	NT644_0.08M_Average_expression	NT644_0.08M_Average_expression_error	NT331_0.08M_Average_expression	NT331_0.08M_Average_expression_error	Fold_change_NT644/NT331
nrdF1	88.2788	5.12069	81.764	8.58585	1.07968
nrdF2	68.3423	8.97342	72.6542	11.3144	0.940651
proU1	74.7912	15.2098	67.6084	7.90017	1.10624
proV1	2428.61	1177.42	402.162	150.56	6.03888
proV2	796.108	341.971	177.215	50.6029	4.49234
proW1	141.293	21.4009	71.5299	11.2746	1.9753
proW2	496.962	194.667	106.713	31.2946	4.65698
proX1	4717.26	2145.93	699.644	279.302	6.74237
proX2	3378.14	1791.64	598.779	226.026	5.64171
ygaY1	48.5435	9.77359	53.9222	8.70609	0.900251
ygaY2	55.5607	4.41276	54.9825	5.93164	1.01052

[truncated: 95 more sheets: Fig 2c, Fig 2d, Fig 2e, Fig 2f, Fig 2g, Fig 2h, Fig 2i, Fig 2j, Fig 2k, Fig 3a, Fig 3b, Fig 3c, Fig 3d, Fig 3e, Fig 3f, Fig 3g, Fig 3h, Fig 3i, Fig 3j, Fig 3k …]
